# Supplementary material for: Three assays for in-solution enrichment of ancient human DNA at more than a million SNPs
Source: Genome Res. 2022 Nov-Dec;32(11-12):2068–78. doi: 10.1101/gr.276728.122 (PMC9808625; doi:10.1101/gr.276728.122)
Supplement: Supplemental Material [file supp_gr.276728.122_Supplemental_Data_2_methylation_80000bp.txt.zip › Supplemental_Data_2_Methylation_80000bp.txt]

#1.Chromosome(hg19)	2.Position(hg19)	3.Twist Coverage Normalised by Twist autosomal coverage on 1240k sites	4.1240k Coverage Normalised by 1240k autosomal coverage on 1240k sites	5.Arbor Coverage Normalised by Arbor autosomal coverage on 1240k sites	6.Shotgun Coverage Normalised by Shotgun autosomal coverage on 1240k sites
1	566731	0.341694	0.212178	6.23037	0.261442
1	566732	0.349928	0.215754	6.46135	0.264057
1	758829	4.1319	0.0202642	0.0651465	2.14383
1	758830	4.07426	0.0190722	0.0592241	2.14383
1	762232	2.95861	0.00596005	0.100681	1.0327
1	762233	2.82824	0.00476804	0.0947585	0.96995
1	762915	2.49341	0.00715206	0.0236896	1.52159
1	762916	2.47694	0.00715206	0.0236896	1.52421
1	813317	4.6314	0.0178802	0.0710689	1.4327
1	813318	4.64101	0.0166881	0.0592241	1.43009
1	869368	2.92979	0.0441044	0.0236896	0.779098
1	869369	2.86529	0.0417204	0.0236896	0.750339
1	894954	2.82961	0.00357603	0.0118448	1.58173
1	894955	2.86529	0.00476804	0.0177672	1.57911
1	896316	1.9843	0.0679446	0.0592241	1.3229
1	896317	1.94862	0.0631766	0.0592241	1.32813
1	901062	4.67943	0.0154961	0.0710689	1.72813
1	901063	4.6465	0.0154961	0.0651465	1.70983
1	935139	3.01075	0.00715206	0.0592241	1.98696
1	935140	3.05055	0.00715206	0.0592241	2.01572
1	941382	4.57102	0.0131121	0.0473793	1.6497
1	941383	4.54358	0.0131121	0.0473793	1.64709
1	963896	3.39911	0.00953608	0.0236896	1.37257
1	963897	3.39773	0.00953608	0.0236896	1.37519
1	967967	5.3491	0.0119201	0.0533017	2.41311
1	967968	5.3738	0.0107281	0.0592241	2.44448
1	969744	4.22795	0.00476804	0.0651465	1.65231
1	969745	4.27461	0.00357603	0.0592241	1.7046
1	970237	1.92392	0.00953608	0.0533017	2.08892
1	970238	1.97469	0.00953608	0.0533017	2.07324
1	970294	1.4299	0.0107281	0.0355344	1.8667
1	970295	1.38462	0.0107281	0.0355344	1.85624
1	982189	2.08036	0.0154961	0.029612	1.92421
1	982190	2.0831	0.0154961	0.029612	1.90591
1	984383	4.68629	0.00715206	0.0414569	1.92683
1	984384	4.71236	0.00715206	0.0414569	1.92683
1	989305	6.09835	0.0107281	0.0710689	2.57259
1	989306	6.10522	0.0107281	0.0710689	2.57259
1	1015447	1.52047	0.00238402	0.0236896	1.27584
1	1015448	1.56301	0.00238402	0.0236896	1.29937
1	1024513	4.22521	0.0119201	0.0592241	2.02618
1	1024514	4.16071	0.0119201	0.0592241	2.01833
1	1098070	3.42792	0.00596005	0.0236896	1.71245
1	1098071	3.36068	0.00357603	0.0236896	1.73336
1	1101348	4.60807	0.0107281	0.0651465	1.68892
1	1101349	4.50927	0.0107281	0.0651465	1.70722
1	1104526	3.47458	0.0131121	0.0414569	1.84055
1	1104527	3.45811	0.0131121	0.0414569	1.84055
1	1114579	3.76276	0.00834407	0.0355344	1.76473
1	1114580	3.75315	0.00834407	0.0355344	1.74905
1	1114963	4.18404	0.00953608	0.0533017	1.67846
1	1114964	4.19914	0.00953608	0.0533017	1.67323
1	1117562	1.76199	0.00476804	0.0592241	1.85624
1	1117563	1.71945	0.00357603	0.0592241	1.84055
1	1121086	5.47672	0.00834407	0.0533017	1.96082
1	1121087	5.4973	0.00834407	0.0533017	1.96605
1	1138931	4.52299	0.00715206	0.0473793	2.15428
1	1138932	4.64512	0.00715206	0.0592241	2.1935
1	1144203	2.58261	0.0107281	0.0177672	1.38303
1	1144204	2.56888	0.0107281	0.0177672	1.38041
1	1149091	5.32714	0.0119201	0.0473793	2.30592
1	1149092	4.91272	0.0131121	0.0355344	2.2667
1	1171952	3.58985	0.00953608	0.0236896	1.91637
1	1171953	3.52947	0.00953608	0.0236896	1.92683
1	1174190	1.4052	0.00596005	0.029612	1.49806
1	1174191	1.35168	0.00476804	0.029612	1.49022
1	1175851	5.33812	0.0166881	0.112526	2.02879
1	1175852	5.38203	0.0166881	0.112526	2.03141
1	1176376	5.09934	0.0226482	0.0592241	1.95036
1	1176377	5.12679	0.0214562	0.0533017	1.94252
1	1178045	6.3632	0.0214562	0.0829137	2.49154
1	1178046	6.36183	0.0214562	0.0829137	2.51769
1	1181956	4.23893	0.0107281	0.0177672	2.34775
1	1181957	4.21835	0.0119201	0.0177672	2.32684
1	1187974	0.554396	0.0107281	0.0355344	1.65231
1	1187975	0.561257	0.00953608	0.0355344	1.668
1	1215925	7.16049	0.0154961	0.0829137	1.62094
1	1215926	7.13167	0.0154961	0.0829137	1.62617
1	1225781	6.48945	0.0178802	0.0592241	2.24579
1	1225782	6.49768	0.0178802	0.0651465	2.24317
1	1228383	1.21308	0.00596005	0.0118448	1.9948
1	1228384	1.22132	0.00596005	0.0118448	1.98957
1	1229351	1.316	0.00238402	0.0710689	1.23139
1	1229352	1.33933	0.00238402	0.0710689	1.22878
1	1243562	4.10857	0.0107281	0.0177672	1.69676
1	1243563	3.96036	0.00953608	0.0177672	1.66277
1	1248492	5.146	0.0131121	0.0473793	2.10461
1	1248493	5.14875	0.0131121	0.0473793	2.07324
1	1253970	1.069	0.0309923	0.130293	1.81441
1	1253971	1.07037	0.0309923	0.124371	1.83532
1	1272559	2.7761	0.00476804	0.0177672	1.78304
1	1272560	2.73081	0.00476804	0.0177672	1.76996
1	1273707	5.57552	0.0166881	0.0710689	2.02879
1	1273708	5.53435	0.0166881	0.0710689	2.04448
1	1280157	3.10818	0.00596005	0.029612	1.75428
1	1280158	3.08211	0.00596005	0.029612	1.75689
1	1306946	3.42381	0.0190722	0.029612	2.69024
1	1306947	3.44988	0.0190722	0.029612	2.73207
1	1307118	4.20051	0.0309923	0.0592241	2.32161
1	1307119	4.19639	0.0286083	0.0592241	2.32422
1	1322923	3.15072	0.0381443	0.0769913	2.26147
1	1322924	3.12328	0.0369523	0.0769913	2.25363
1	1342812	3.19327	0.0107281	0.0414569	1.57127
1	1342813	3.12877	0.0119201	0.0414569	1.57388
1	1365730	3.88352	0.00715206	0.0414569	1.96082
1	1365731	3.86705	0.00596005	0.0473793	1.9216
1	1444995	2.53458	0.00476804	0.0355344	1.89546
1	1444996	2.51537	0.00476804	0.0355344	1.885
1	1449754	1.40108	0.00357603	0.029612	0.930734
1	1449755	1.39148	0.00357603	0.029612	0.915048
1	1455650	4.65747	0.0119201	0.0355344	2.25886
1	1455651	4.7055	0.0119201	0.0355344	2.27455
1	1462973	5.49456	0.0119201	0.100681	1.91637
1	1462974	5.49593	0.0119201	0.100681	1.9216
1	1477123	1.40932	0.445812	0.142138	2.46801
1	1477124	1.4052	0.436276	0.142138	2.47063
1	1487538	3.69826	0.0178802	0.0651465	2.80789
1	1487539	3.72022	0.0178802	0.0651465	2.79482
1	1551175	2.11055	0.00238402	0.0177672	1.8301
1	1551176	2.05428	0.00238402	0.0177672	1.82225
1	1558097	3.69689	0.00715206	0.0592241	1.70983
1	1558098	3.68454	0.00715206	0.0592241	1.71768
1	1558936	3.11505	0.0154961	0.0414569	3.02489
1	1558937	3.12191	0.0178802	0.0414569	3.02227
1	1562397	3.51026	0.0107281	0.0592241	2.14905
1	1562398	3.48967	0.0107281	0.0592241	2.1569
1	1563500	3.85333	0.00834407	0.0888361	1.70722
1	1563501	3.77922	0.00834407	0.0829137	1.70199
1	1565541	5.49318	0.00834407	0.0414569	1.64186
1	1565542	5.49181	0.0107281	0.0414569	1.63401
1	1565856	3.79981	0.0607925	0.0177672	2.65102
1	1565857	3.84372	0.0548325	0.0177672	2.64057
1	1566699	1.43951	0	0.0236896	1.30198
1	1566700	1.47381	0	0.0236896	1.29414
1	1566860	4.94565	0.00715206	0.0414569	1.98696
1	1566861	4.92644	0.00715206	0.0414569	1.98173
1	1583010	5.33537	0.00834407	0.0888361	2.26932
1	1583011	5.30107	0.00834407	0.0888361	2.25363
1	1609551	3.37166	0.00476804	0.0592241	1.82487
1	1609552	3.39087	0.00476804	0.0592241	1.81702
1	1633373	0	0	0	0.00522884
1	1633374	0	0	0	0.00522884
1	1663860	3.65435	0.00596005	0.029612	1.3412
1	1663861	3.68591	0.00596005	0.029612	1.3412
1	1683738	1.85805	0.0107281	0.029612	2.02879
1	1683739	1.87177	0.0107281	0.029612	2.01833
1	1710237	3.57064	0.00119201	0.0533017	1.82487
1	1710238	3.61592	0.00119201	0.0592241	1.82748
1	1804256	5.93643	0.0107281	0.0710689	1.67062
1	1804257	5.90075	0.0107281	0.0651465	1.64186
1	1850925	4.31578	0.00596005	0.0414569	1.77519
1	1850926	4.32539	0.00596005	0.0414569	1.79611
1	1857514	4.30892	0.0119201	0.0533017	1.73075
1	1857515	4.27598	0.0119201	0.0533017	1.72552
1	1875803	4.32127	0.00834407	0.0473793	1.48761
1	1875804	4.34048	0.00834407	0.0473793	1.47715
1	1878628	1.46009	0.00953608	0.0355344	1.32028
1	1878629	1.43814	0.00834407	0.0414569	1.3229
1	1886501	4.53809	0.0286083	0.0177672	0.907204
1	1886502	4.47085	0.0286083	0.0177672	0.899361
1	1889213	3.6763	0.00238402	0.0236896	1.61048
1	1889214	3.82588	0.00238402	0.029612	1.66016
1	1896553	2.72258	0.00596005	0.00592241	2.18827
1	1896554	2.71023	0.00596005	0.00592241	2.19873
1	1909092	4.61219	0.00715206	0.0592241	2.23794
1	1909093	4.51201	0.00715206	0.0592241	2.23533
1	1912065	4.15797	0.0131121	0.0710689	1.92683
1	1912066	4.18953	0.0131121	0.0769913	1.9399
1	1935289	4.3789	0.00953608	0.0592241	1.90591
1	1935290	4.28696	0.00953608	0.0592241	1.87715
1	1935535	4.98682	0.0119201	0.0236896	2.35298
1	1935536	4.88253	0.0119201	0.0236896	2.38435
1	1938655	2.29031	0.0333763	0.0473793	1.54774
1	1938656	2.29443	0.0333763	0.0473793	1.57388
1	1947073	5.83488	0.0178802	0.0947585	2.54645
1	1947074	5.76627	0.0166881	0.0947585	2.50984
1	1950036	6.01602	0.0131121	0.106603	2.10984
1	1950037	6.01053	0.0143041	0.106603	2.12552
1	1950415	5.83351	0.00953608	0.029612	2.85233
1	1950416	5.74431	0.00953608	0.029612	2.87325
1	1950616	1.73043	0.00238402	0.0236896	1.8301
1	1950617	1.73592	0.00238402	0.0236896	1.83532
1	1957620	3.94664	0.0166881	0.0710689	2.33206
1	1957621	3.84098	0.0178802	0.0710689	2.31376
1	1978732	5.69765	0.00953608	0.0947585	1.63663
1	1978733	5.73882	0.00953608	0.0947585	1.65493
1	1988767	5.82253	0.0119201	0.0473793	1.9765
1	1988768	5.80057	0.0131121	0.0473793	1.9765
1	2021003	4.99231	0.00834407	0.0829137	1.36734
1	2021004	4.96898	0.00834407	0.0829137	1.37519
1	2023258	3.03957	0.00119201	0.0118448	1.53989
1	2023259	3.07251	0.00119201	0.0118448	1.54512
1	2032058	5.97485	0.00834407	0.0533017	2.5569
1	2032059	5.89389	0.00834407	0.0533017	2.55952
1	2038661	3.51438	0.0107281	0.0710689	2.15951
1	2038662	3.51849	0.00953608	0.0651465	2.19873
1	2047101	4.73569	0.0143041	0.0473793	1.60787
1	2047102	4.69041	0.0119201	0.0473793	1.62878
1	2048946	5.80881	0.00834407	0.0651465	1.67062
1	2048947	5.68256	0.00834407	0.0651465	1.66539
1	2063799	3.76824	0.0202642	0.0710689	1.96866
1	2063800	3.73257	0.0202642	0.0710689	1.98173
1	2082315	3.72022	0.00238402	0.029612	1.69937
1	2082316	3.7161	0.00238402	0.029612	1.68369
1	2092394	2.36579	0.00953608	0.0355344	2.05494
1	2092395	2.39872	0.00953608	0.0355344	2.06278
1	2099845	2.55242	0.00953608	0.0236896	1.51636
1	2099846	2.54556	0.00953608	0.0236896	1.53205
1	2103155	5.17756	0.0107281	0.100681	3.01966
1	2103156	5.20226	0.0107281	0.100681	3.03273
1	2113911	2.33697	0.0119201	0.0236896	2.14121
1	2113912	2.35618	0.0119201	0.0236896	2.13598
1	2121039	3.06016	0.00715206	0.0177672	1.68369
1	2121040	3.06976	0.00715206	0.0177672	1.66277
1	2121349	2.573	0.00715206	0.0236896	1.66016
1	2121350	2.57575	0.00715206	0.0236896	1.64709
1	2121449	1.82649	0.00596005	0.029612	1.6497
1	2121450	1.84844	0.00596005	0.0355344	1.62356
1	2121521	0.983915	0.0107281	0.0355344	1.9582
1	2121522	0.945492	0.00953608	0.0355344	1.98957
1	2135945	2.60593	0.00715206	0.0236896	1.92944
1	2135946	2.60182	0.00715206	0.0177672	1.89023
1	2137307	2.3205	0.00119201	0.0473793	1.72552
1	2137308	2.30541	0.00119201	0.0473793	1.7229
1	2142534	2.75826	0.00238402	0.0414569	1.98435
1	2142535	2.77747	0.00357603	0.0355344	1.98696
1	2160249	1.29954	0.00715206	0.0236896	1.63401
1	2160250	1.33796	0.00715206	0.029612	1.63663
1	2163472	1.47793	0.00953608	0.0473793	1.29414
1	2163473	1.54792	0.0107281	0.0473793	1.29675
1	2163529	0.566746	0	0.0118448	1.13727
1	2163530	0.540673	0	0.0177672	1.14773
1	2164602	5.87879	0.0143041	0.0355344	2.27455
1	2164603	5.62218	0.0131121	0.0355344	2.21703
1	2165579	4.87018	0.0107281	0.0355344	1.7046
1	2165580	4.87566	0.00953608	0.0355344	1.73859
1	2169407	4.63003	0.0107281	0.029612	1.60525
1	2169408	4.55593	0.0107281	0.029612	1.62878
1	2170347	5.18031	0.0178802	0.100681	2.02356
1	2170348	5.12953	0.0178802	0.100681	2.04448
1	2174798	3.59397	0.0143041	0.0414569	2.43141
1	2174799	3.61043	0.0143041	0.0414569	2.43664
1	2183365	3.76687	0.00596005	0.029612	2.17781
1	2183366	3.80804	0.00715206	0.029612	2.1935
1	2236650	4.99231	0.349259	0.236896	2.09415
1	2236651	4.91409	0.351643	0.248741	2.05232
1	2246864	5.76215	0.0107281	0.0473793	1.885
1	2246865	5.77999	0.0107281	0.0533017	1.91114
1	2249896	5.00603	0.0166881	0.0533017	2.19611
1	2249897	4.96349	0.0166881	0.0533017	2.21442
1	2265881	4.10445	0.0143041	0.0710689	1.80657
1	2265882	4.07838	0.0154961	0.0710689	1.78565
1	2266591	3.86156	0.0143041	0.0414569	2.1203
1	2266592	3.80941	0.0143041	0.0414569	2.11768
1	2289550	3.65572	0.0488724	0.14806	1.79349
1	2289551	3.66258	0.0488724	0.142138	1.82225
1	2316488	5.73196	0.0107281	0.0473793	2.06016
1	2316489	5.71961	0.00834407	0.0473793	2.06801
1	2321877	4.1168	0.0143041	0.106603	1.85101
1	2321878	4.10171	0.0143041	0.100681	1.83794
1	2334136	5.97211	0.0309923	0.0947585	2.50462
1	2334137	5.99406	0.0309923	0.0947585	2.49939
1	2340342	3.29207	0.00476804	0.029612	1.72813
1	2340343	3.26325	0.00476804	0.029612	1.72552
1	2344414	2.53869	0.00476804	0.0355344	1.50068
1	2344415	2.47282	0.00476804	0.0355344	1.50852
1	2391121	5.98446	0.00596005	0.0710689	0.716352
1	2391122	6.0119	0.00596005	0.0710689	0.716352
1	2397537	6.0023	0.0202642	0.112526	2.22749
1	2397538	5.96524	0.0202642	0.112526	2.21964
1	2403699	1.99528	0.00953608	0.0118448	1.3229
1	2403700	1.97332	0.00953608	0.0118448	1.32028
1	2411403	4.3199	0.0166881	0.0533017	2.32422
1	2411404	4.27187	0.0154961	0.0533017	2.29546
1	2421841	5.57278	0.0166881	0.0947585	2.13598
1	2421842	5.51102	0.0166881	0.0947585	2.1203
1	2425888	3.69414	0.0214562	0.0769913	2.21703
1	2425889	3.66532	0.0214562	0.0829137	2.20919
1	2425952	2.33423	0.0619846	0.136215	1.31767
1	2425953	2.29169	0.0643686	0.142138	1.28368
1	2434058	1.82374	0.00715206	0.0177672	2.10461
1	2434059	1.7963	0.00715206	0.0177672	2.06016
1	2451511	5.04171	0.00715206	0.112526	2.30069
1	2451512	5.04583	0.00596005	0.112526	2.30592
1	2463136	6.04484	0.0143041	0.0473793	2.02618
1	2463137	6.03249	0.0143041	0.0473793	2.02356
1	2465404	5.17345	0.00715206	0.0947585	1.49022
1	2465405	5.02387	0.00715206	0.0947585	1.49806
1	2470965	4.40772	0.0154961	0.0533017	1.84055
1	2470966	4.49692	0.0154961	0.0533017	1.87454
1	2478089	2.31227	0.00238402	0.0177672	1.70199
1	2478090	2.32874	0.00238402	0.0177672	1.71245
1	2478362	2.26424	0.00476804	0.0236896	1.4144
1	2478363	2.33697	0.00715206	0.0355344	1.44055
1	2515692	6.50729	0.00953608	0.0888361	1.81702
1	2515693	6.42633	0.00953608	0.0769913	1.80134
1	2535440	3.47458	0.00715206	0.0236896	2.04448
1	2535441	3.38127	0.00715206	0.0236896	2.03663
1	2541073	6.12854	0.0143041	0.0592241	2.40265
1	2541074	6.11894	0.0143041	0.0592241	2.39481
1	2629249	7.73272	0.990561	5.24725	0.938577
1	2629250	7.63667	0.981025	5.18211	0.930734
1	2632282	5.07602	0.00953608	0.0829137	1.59741
1	2632283	5.14737	0.00953608	0.0829137	1.62878
1	2705733	3.44165	0.0119201	0.0888361	1.91114
1	2705734	3.42518	0.0119201	0.0888361	1.86931
1	2706298	2.53595	0.00596005	0.0355344	2.31899
1	2706299	2.68278	0.00715206	0.0355344	2.31899
1	2706335	3.37715	0.0131121	0.0236896	2.44187
1	2706336	3.36754	0.0131121	0.0236896	2.44187
1	2775387	5.93505	0.0143041	0.130293	2.25886
1	2775388	5.94878	0.0131121	0.130293	2.29023
1	2777158	3.58162	0.00357603	0.0414569	1.68107
1	2777159	3.60769	0.00476804	0.0414569	1.69415
1	2780395	3.01624	0.00476804	0.0592241	1.70722
1	2780396	2.91607	0.00476804	0.0533017	1.71506
1	2801984	6.1258	0.0274162	0.112526	2.43664
1	2801985	6.16697	0.0274162	0.106603	2.47847
1	2820433	2.40284	0.0107281	0.0177672	1.3046
1	2820434	2.3699	0.00953608	0.0177672	1.28891
1	2820995	2.35344	0.00715206	0.0236896	1.86147
1	2820996	2.35207	0.00715206	0.0236896	1.85624
1	2835258	5.334	0.0131121	0.0947585	2.06278
1	2835259	5.41634	0.0131121	0.0947585	2.05232
1	2847220	5.21324	0.0119201	0.0355344	2.33729
1	2847221	5.26127	0.0119201	0.0355344	2.35298
1	2850682	7.41847	0.0190722	0.0710689	2.18043
1	2850683	7.43357	0.0202642	0.0710689	2.24056
1	2899497	2.02547	0.00834407	0.0533017	1.45623
1	2899498	2.04468	0.00834407	0.0533017	1.44578
1	2918526	4.55593	0.00953608	0.029612	1.03793
1	2918527	4.52711	0.00953608	0.029612	1.03008
1	2938799	1.99939	0.0119201	0.0829137	2.50723
1	2938800	2.00488	0.0119201	0.0829137	2.47063
1	2954250	3.68865	0.0202642	0.0651465	1.52159
1	2954251	3.68865	0.0202642	0.0651465	1.52421
1	2979582	4.26638	0.00476804	0.0533017	1.76212
1	2979583	4.21286	0.00476804	0.0651465	1.74905
1	2984275	2.67318	0.0154961	0.0414569	1.46408
1	2984276	2.65534	0.0154961	0.0414569	1.44839
1	2984830	1.36129	0.00238402	0.0414569	1.39872
1	2984831	1.18701	0.00238402	0.0414569	1.39087
1	2986366	1.77297	0.00476804	0.0236896	1.69676
1	2986367	1.83609	0.00476804	0.0236896	1.6863
1	3038216	5.24343	0.0131121	0.100681	2.30592
1	3038217	5.25853	0.0143041	0.100681	2.31899
1	3081226	6.02425	0.00953608	0.0710689	2.40788
1	3081227	5.99955	0.00834407	0.0710689	2.39742
1	3089287	3.11642	0.00715206	0.0888361	1.1791
1	3089288	3.11505	0.00596005	0.0888361	1.18433
1	3100343	4.21149	0.00715206	0.0710689	1.41179
1	3100344	4.36106	0.00476804	0.0710689	1.44316
1	3108803	2.09957	0.00715206	0.0769913	1.68107
1	3108804	2.09408	0.00715206	0.0769913	1.69676
1	3123054	5.00329	0.0190722	0.0829137	2.07062
1	3123055	5.00466	0.0190722	0.0829137	2.06539
1	3133857	3.6516	0.116817	0.0118448	1.79611
1	3133858	3.64062	0.116817	0.0118448	1.80134
1	3142530	5.92408	0.0143041	0.0769913	2.102
1	3142531	5.90212	0.0143041	0.0769913	2.11245
1	3147891	5.65923	0.0154961	1.11341	2.38697
1	3147892	5.64413	0.0154961	1.11934	2.38958
1	3157287	1.30091	0.00476804	0.029612	1.33858
1	3157288	1.32424	0.00476804	0.029612	1.33597
1	3159615	2.86667	0.00953608	0.0177672	1.50852
1	3159616	2.88176	0.0107281	0.0177672	1.50591
1	3189088	3.82314	0.00476804	0.0414569	1.46931
1	3189089	3.81353	0.00476804	0.0414569	1.47715
1	3192343	6.24107	0.0178802	0.0829137	2.07585
1	3192344	6.27263	0.0178802	0.0829137	2.08892
1	3206636	4.9086	0.0154961	0.0947585	1.91114
1	3206637	4.87704	0.0178802	0.0947585	1.885
1	3213790	4.38439	0.0131121	0.0414569	1.62356
1	3213791	4.37479	0.0131121	0.0414569	1.62878
1	3229579	4.75765	0.00953608	0.0414569	1.53989
1	3229580	4.7302	0.00834407	0.0414569	1.51114
1	3238152	5.67021	0.0131121	0.112526	1.88761
1	3238153	5.66197	0.0143041	0.118448	1.87454
1	3240129	2.24777	0.00596005	0.0177672	1.44316
1	3240130	2.25189	0.00596005	0.0177672	1.46146
1	3266440	1.77709	0.00476804	0.029612	1.6497
1	3266441	1.74827	0.00476804	0.0236896	1.6314
1	3275180	5.55631	2.8048	0.0592241	1.92421
1	3275181	5.56591	2.75235	0.0592241	1.91899
1	3300807	1.26386	1.30168	0.118448	1.51114
1	3300808	1.25288	1.30168	0.118448	1.51375
1	3306999	0.966076	0.00953608	0.0651465	1.45362
1	3307000	0.963331	0.00953608	0.0651465	1.44055
1	3331137	3.96036	0.0190722	0.0710689	1.65754
1	3331138	3.95625	0.0190722	0.0710689	1.64709
1	3337800	5.19815	0.0107281	0.0710689	2.02095
1	3337801	5.14326	0.0107281	0.0710689	2.00265
1	3341944	2.54281	0.0345683	0.0533017	1.75689
1	3341945	2.54418	0.0321843	0.0533017	1.75428
1	3342578	3.86019	0.0190722	0.029612	2.04448
1	3342579	3.84235	0.0190722	0.029612	2.04709
1	3351390	3.27011	0.00715206	0.029612	1.85101
1	3351391	3.24816	0.00715206	0.029612	1.82748
1	3379492	7.16049	0.0202642	0.0947585	3.18175
1	3379493	7.18107	0.0202642	0.0947585	3.18698
1	3399260	1.13349	0.0119201	0.0118448	1.49806
1	3399261	1.1033	0.0119201	0.0118448	1.50068
1	3410984	5.02661	0.526869	0.0473793	2.4654
1	3410985	5.08699	0.597197	0.0473793	2.43403
1	3416414	6.19579	0.0119201	0.0236896	2.2118
1	3416415	6.22186	0.0119201	0.0236896	2.21964
1	3426236	3.48144	0.0107281	0.029612	1.4144
1	3426237	3.49928	0.0107281	0.029612	1.4144
1	3426532	3.83686	0.0226482	0.0651465	2.57521
1	3426533	3.83274	0.0226482	0.0592241	2.57521
1	3467842	1.28033	0.0131121	0.14806	2.1935
1	3467843	1.29816	0.0131121	0.153983	2.2301
1	3473923	1.94587	0.0107281	0.0473793	2.07324
1	3473924	1.93352	0.0107281	0.0414569	2.102
1	3477168	3.00801	0.00715206	0.0355344	1.37519
1	3477169	3.03545	0.00596005	0.0355344	1.37519
1	3481668	5.80469	0.00834407	0.0651465	2.11507
1	3481669	5.79508	0.00834407	0.0651465	2.13337
1	3498101	4.23344	0.0107281	0.0414569	1.3229
1	3498102	4.16483	0.0119201	0.0414569	1.31767
1	3504125	4.44066	0.140657	0.0710689	2.32422
1	3504126	4.45026	0.138273	0.0710689	2.29546
1	3514990	5.83625	0.00476804	0.0473793	1.54512
1	3514991	5.84586	0.00476804	0.0473793	1.58695
1	3527997	1.28444	0.00357603	0.0177672	1.50591
1	3527998	1.33796	0.00357603	0.0177672	1.49283
1	3528355	2.4989	0.00119201	0.0236896	1.71245
1	3528356	2.4989	0.00119201	0.0236896	1.73075
1	3540077	5.99681	0.0166881	0.0769913	2.07324
1	3540078	6.02013	0.0166881	0.0769913	2.06801
1	3549532	6.88329	0.0119201	0.136215	1.61833
1	3549533	6.84212	0.0107281	0.136215	1.62094
1	3554769	1.3064	0.00953608	0.0592241	2.1386
1	3554770	1.28993	0.00834407	0.0592241	2.13075
1	3566715	0.581841	0.00476804	0.0118448	1.49806
1	3566716	0.624381	0.00476804	0.0118448	1.49022
1	3566744	1.49165	0.00357603	0.0118448	0.88106
1	3566745	1.47656	0.00476804	0.0118448	0.865374
1	3566797	0.933142	0.00715206	0.0355344	1.04315
1	3566798	0.871389	0.00715206	0.0355344	1.03008
1	3566992	1.7716	0.00596005	0.0473793	0.76864
1	3566993	1.78395	0.00596005	0.0473793	0.763411
1	3567109	0.189373	0	0.00592241	0.0915048
1	3567110	0.201723	0	0.00592241	0.099348
1	3567303	2.18602	0.0107281	0.0592241	2.55168
1	3567304	2.07624	0.0107281	0.0533017	2.5386
1	3567408	1.78806	0.00715206	0.0355344	1.89023
1	3567409	1.88549	0.00715206	0.0355344	1.91899
1	3567412	2.01174	0.00715206	0.0355344	1.91899
1	3567413	2.1078	0.00715206	0.0355344	1.93467
1	3567550	2.20523	0.00476804	0.0414569	1.45623
1	3567551	2.26698	0.00476804	0.0414569	1.43532
1	3567870	3.19052	0.0143041	0.0355344	2.23533
1	3567871	3.17954	0.0143041	0.0355344	2.23272
1	3567986	5.21599	0.0178802	0.100681	2.23533
1	3567987	5.15286	0.0178802	0.112526	2.22749
1	3568245	3.8053	0.00476804	0.0355344	1.49806
1	3568246	3.82725	0.00476804	0.0355344	1.47453
1	3568710	4.45438	0.00596005	0.0236896	1.4144
1	3568711	4.3446	0.00596005	0.029612	1.44055
1	3600879	3.15484	0.0131121	0.0592241	1.53728
1	3600880	3.09995	0.0131121	0.0592241	1.51114
1	3615762	5.53435	0.00834407	0.100681	1.85885
1	3615763	5.56043	0.00834407	0.100681	1.87977
1	3625312	0.676528	0.00596005	0.0236896	1.17388
1	3625313	0.664177	0.00715206	0.0236896	1.17649
1	3626994	2.78707	0.0119201	0.00592241	1.62356
1	3626995	2.8008	0.0119201	0.00592241	1.61833
1	3634044	4.26912	0.0119201	0.0414569	1.03793
1	3634045	4.26501	0.0131121	0.0414569	1.04054
1	3634918	6.04209	0.00834407	0.0592241	2.00526
1	3634919	6.08463	0.00834407	0.0592241	2.01833
1	3635591	4.32539	0.0107281	0.0769913	2.00788
1	3635592	4.27187	0.0107281	0.0769913	1.95036
1	3638722	4.22795	0.0143041	0.0473793	1.75428
1	3638723	4.25266	0.0143041	0.0473793	1.73075
1	3649473	5.16521	0.0154961	0.0533017	2.34252
1	3649474	5.11718	0.0154961	0.0533017	2.28762
1	3659644	3.1521	0.0131121	0.106603	2.14905
1	3659645	3.15072	0.0131121	0.106603	2.17258
1	3663531	5.42045	0.00476804	0.0355344	2.02095
1	3663532	5.39026	0.00476804	0.0355344	2.00265
1	3664064	3.642	0.00476804	0.0236896	1.63663
1	3664065	3.69003	0.00476804	0.0236896	1.6314
1	3667833	3.21522	0.0143041	0.0533017	1.63663
1	3667834	3.23718	0.0143041	0.0533017	1.62356
1	3667876	1.07037	0.00596005	0.0769913	1.04838
1	3667877	1.04567	0.00596005	0.0769913	1.04577
1	3721781	4.97996	0.00715206	0.0947585	1.90853
1	3721782	5.00603	0.00715206	0.0947585	1.92944
1	3732904	6.30968	0.0131121	0.100681	2.55429
1	3732905	6.29459	0.0131121	0.100681	2.55429
1	3746511	3.2907	0.0226482	0.0651465	1.51898
1	3746512	3.3003	0.0226482	0.0651465	1.51375
1	3773312	4.06054	0.00834407	0.0414569	2.1752
1	3773313	4.14013	0.00953608	0.0355344	2.22226
1	4004100	5.7992	0.00953608	0.0710689	2.1203
1	4004101	5.79508	0.00953608	0.0710689	2.12814
1	4029128	4.33499	0.283699	0.0829137	1.9582
1	4029129	4.20051	0.265818	0.0829137	1.9216
1	4079195	5.79508	0.0154961	0.0947585	2.33729
1	4079196	5.76489	0.0154961	0.100681	2.33468
1	4133569	6.30282	0.0309923	0.0592241	1.76473
1	4133570	6.20814	0.0286083	0.0592241	1.76473
1	4468089	6.08875	0.0202642	0.799525	2.50723
1	4468090	6.13403	0.0202642	0.829137	2.51507
1	4662781	1.24327	0.00715206	0.0118448	1.40917
1	4662782	1.26249	0.00715206	0.0118448	1.41179
1	4714008	3.67219	0.0131121	0.0651465	2.04448
1	4714009	3.77648	0.0131121	0.0651465	2.04186
1	4714033	3.13289	0.0107281	0.0355344	1.75428
1	4714034	3.09035	0.00834407	0.029612	1.76212
1	4714171	2.63201	0.00715206	0.0355344	2.08892
1	4714172	2.71709	0.00715206	0.0414569	2.11768
1	4714672	2.65808	0.00238402	0.0651465	2.44448
1	4714673	2.66357	0.00238402	0.0651465	2.40788
1	4716537	5.31342	0.0250322	0.0769913	2.09415
1	4716538	5.30381	0.0238402	0.0769913	2.10461
1	4718532	2.88588	0.0107281	0.0533017	1.69415
1	4718533	2.91744	0.0107281	0.0533017	1.69676
1	4726757	6.31929	0.48634	1.33254	2.63272
1	4726758	6.67059	0.491108	1.35031	2.63272
1	4770676	4.83587	0.0154961	0.0473793	1.93467
1	4770677	4.84547	0.0154961	0.0473793	1.92944
1	4771201	2.0735	0.00715206	0.0473793	1.01701
1	4771202	2.12839	0.00715206	0.0533017	1.05884
1	4794111	3.90135	0.00476804	0.0533017	1.3046
1	4794112	3.87665	0.00476804	0.0473793	1.3046
1	4832432	5.61394	0.00953608	0.0414569	2.40265
1	4832433	5.50828	0.00715206	0.0414569	2.37651
1	5025174	0.672411	1.17055	0.0888361	1.87454
1	5025175	0.654571	1.18963	0.0888361	1.8667
1	5062141	6.64314	0.0202642	0.124371	1.61048
1	5062142	6.64177	0.0202642	0.124371	1.62356
1	5483783	5.04445	0.0107281	0.0829137	1.86931
1	5483784	5.06366	0.0107281	0.0829137	1.87193
1	5544470	6.46063	0.0214562	0.0947585	2.29285
1	5544471	6.80644	0.0214562	0.0947585	2.29546
1	5770367	2.34932	0.00357603	0.0473793	1.13204
1	5770368	2.34932	0.00357603	0.0473793	1.13466
1	5791563	3.76962	0.0226482	0.130293	1.55297
1	5791564	3.80941	0.0226482	0.136215	1.57127
1	5804995	5.70863	0.0143041	0.124371	2.5386
1	5804996	5.74568	0.0143041	0.130293	2.54906
1	5812013	4.64512	0.0190722	0.106603	1.6131
1	5812014	4.59847	0.0166881	0.106603	1.6131
1	5874656	4.63003	0.0131121	0.0651465	2.72161
1	5874657	4.57925	0.0131121	0.0651465	2.70331
1	5893907	5.70451	0.00834407	0.0592241	1.80134
1	5893908	5.50828	0.00834407	0.0592241	1.80918
1	5896653	4.07701	0.0119201	0.0355344	1.22093
1	5896654	4.0921	0.0119201	0.0414569	1.21309
1	5907508	1.54517	0.00834407	0.0355344	1.81702
1	5907509	1.50812	0.00953608	0.0414569	1.84578
1	5927920	5.93505	0.0119201	0.100681	2.57521
1	5927921	5.93231	0.0131121	0.100681	2.56998
1	5940173	4.13327	0.0190722	0.0592241	1.80395
1	5940174	4.14425	0.0190722	0.0592241	1.81441
1	5941984	5.50965	0.0131121	0.0473793	1.95036
1	5941985	5.49456	0.0131121	0.0473793	1.95036
1	5957659	5.71137	0.00715206	0.0651465	1.68369
1	5957660	5.70863	0.00715206	0.0651465	1.69937
1	6035793	4.18679	0.227674	0.14806	2.13598
1	6035794	4.20737	0.232442	0.153983	2.14383
1	6036414	4.95251	0.193106	0.0829137	2.2301
1	6036415	4.93604	0.190722	0.0829137	2.22749
1	6052487	0.835711	0.00119201	0.0118448	1.15035
1	6052488	0.864528	0.00119201	0.0118448	1.14773
1	6052593	1.5191	0.0107281	0.0236896	1.95559
1	6052594	1.56713	0.0107281	0.0236896	1.96605
1	6064094	2.54967	0.0178802	0.0177672	1.06668
1	6064095	2.6718	0.0178802	0.0177672	1.11374
1	6114997	2.86118	0.00476804	0.0414569	0.800013
1	6114998	2.86941	0.00476804	0.0473793	0.800013
1	6121295	4.3789	0.0131121	0.0414569	1.22878
1	6121296	4.36655	0.0131121	0.0414569	1.23924
1	6154558	6.10796	0.0190722	0.106603	2.25625
1	6154559	6.13815	0.0190722	0.106603	2.25886
1	6192111	5.61394	0.0143041	0.0710689	1.81441
1	6192112	5.60571	0.0143041	0.0710689	1.82225
1	6225887	5.11856	0.0119201	0.0651465	2.06278
1	6225888	5.14188	0.0131121	0.0651465	2.06278
1	6226998	5.62355	0.00834407	0.0651465	2.12814
1	6226999	5.48632	0.00834407	0.0651465	2.11768
1	6231314	2.88862	0.00953608	0.0592241	1.49283
1	6231315	2.88451	0.00953608	0.0592241	1.49283
1	6236088	5.81841	0.0131121	0.165827	1.74905
1	6236089	5.76352	0.0131121	0.165827	1.74643
1	6240508	4.84822	0.0166881	0.0236896	1.72552
1	6240509	4.43517	0.0166881	0.0177672	1.71245
1	6241040	5.06915	0.00357603	0.0592241	2.04186
1	6241041	5.07053	0.00357603	0.0592241	2.06016
1	6259495	0.835711	0.00596005	0.0473793	1.94513
1	6259496	0.835711	0.00596005	0.0473793	1.91637
1	6266360	4.47771	0.0131121	0.0236896	1.59218
1	6266361	4.38851	0.0143041	0.0236896	1.5765
1	6296335	0.601053	0.346875	0.290198	1.88238
1	6296336	0.601053	0.348067	0.290198	1.87193
1	6304217	3.51986	0.0143041	0.0710689	1.88238
1	6304218	3.62141	0.0143041	0.0710689	1.94252
1	6304220	3.72433	0.0143041	0.0710689	1.9948
1	6304221	3.75315	0.0143041	0.0651465	2.00003
1	6304421	3.86705	0.00476804	0.0651465	1.66016
1	6304422	3.8794	0.00596005	0.0651465	1.68107
1	6304499	2.55242	0.0202642	0.0355344	1.76996
1	6304500	2.53595	0.0202642	0.029612	1.7412
1	6306210	4.25814	0.0107281	0.029612	1.90068
1	6306211	4.13327	0.0107281	0.029612	1.89023
1	6308320	2.71023	0.00357603	0.0236896	1.23139
1	6308321	2.71297	0.00357603	0.0236896	1.22616
1	6321582	5.82253	0.0143041	0.0355344	1.78826
1	6321583	5.62629	0.0107281	0.0355344	1.79872
1	6321737	1.59183	0.00715206	0.0414569	1.63663
1	6321738	1.58222	0.00715206	0.0414569	1.67062
1	6352357	1.74552	0.00834407	0.00592241	1.9216
1	6352358	1.77846	0.00834407	0.00592241	1.91637
1	6373534	5.55082	0.573357	0.0651465	1.96082
1	6373535	5.59473	0.553093	0.0710689	1.96343
1	6384147	5.43967	0.0131121	0.0592241	1.81702
1	6384148	5.44653	0.0131121	0.0592241	1.81179
1	6390793	3.0382	0.00476804	0.0355344	1.6131
1	6390794	3.0382	0.00476804	0.0355344	1.5948
1	6452882	3.6022	0.0119201	0.0533017	1.48238
1	6452883	3.59397	0.0119201	0.0473793	1.46408
1	6454339	5.71549	0.00476804	0.0533017	1.24969
1	6454340	5.61532	0.00596005	0.0473793	1.23924
1	6473157	3.17405	0.00953608	0.0414569	0.708508
1	6473158	3.22757	0.00953608	0.0414569	0.718966
1	6479729	3.97271	0.00834407	0.0236896	2.80527
1	6479730	3.91508	0.00834407	0.0236896	2.79482
1	6480594	1.46284	0.00953608	0.0355344	1.02485
1	6480595	1.49303	0.00953608	0.0355344	1.02747
1	6512509	1.25151	0.104897	0.450103	1.62617
1	6512510	1.25974	0.104897	0.450103	1.62878
1	6516324	3.76962	0.00834407	0.0355344	1.73859
1	6516325	3.78746	0.0107281	0.0414569	1.78042
1	6520194	2.38637	0.00357603	0.0355344	0.88106
1	6520195	2.29169	0.00357603	0.029612	0.873217
1	6523514	0.694367	0.280122	1.34439	1.24446
1	6523515	0.69025	0.280122	1.34439	1.23401
1	6537569	2.42891	0.0476804	0.0355344	1.96082
1	6537570	2.48655	0.0476804	0.0355344	1.94252
1	6537604	6.52513	0.0429124	0.0710689	1.95297
1	6537605	6.5169	0.0429124	0.0710689	1.95036
1	6551782	6.16834	0.0178802	0.159905	2.25886
1	6551783	6.15187	0.0178802	0.153983	2.23533
1	6552387	6.90799	0.0214562	0.0888361	1.96082
1	6552388	6.92583	0.0226482	0.0947585	1.98435
1	6552403	5.71961	0.0178802	0.100681	2.24056
1	6552404	5.71137	0.0178802	0.106603	2.25363
1	6614344	2.12015	0.00357603	0.0236896	1.3412
1	6614345	2.11466	0.00476804	0.0236896	1.34381
1	6649009	4.30617	0.0166881	0.029612	1.7412
1	6649010	4.25677	0.0166881	0.029612	1.74905
1	6653447	4.29657	0.00834407	0.0118448	2.10461
1	6653448	4.27736	0.00834407	0.00592241	2.102
1	6681584	5.67707	0.0190722	0.124371	1.71768
1	6681585	5.50142	0.0190722	0.112526	1.7046
1	6694826	4.67257	0.0202642	0.0829137	1.91376
1	6694827	4.66159	0.0190722	0.0829137	1.9216
1	6761934	1.47244	0.00238402	0.029612	1.34904
1	6761935	1.40932	0.00238402	0.029612	1.32028
1	6762257	0.0233285	0.0298003	0.14806	2.38174
1	6762258	0.0233285	0.0298003	0.14806	2.40004
1	6780166	3.7655	0.00953608	0.0592241	1.51636
1	6780167	3.57613	0.00596005	0.0592241	1.49545
1	6860778	4.89899	0.00357603	0.0355344	1.00655
1	6860779	5.06778	0.00357603	0.0355344	1.03793
1	7022261	5.04583	0.00834407	0.0651465	1.49545
1	7022262	4.8839	0.00953608	0.0651465	1.49283
1	7028279	5.29695	0.0166881	0.0592241	1.49283
1	7028280	5.29283	0.0154961	0.0592241	1.52159
1	7120926	1.01959	4.59758	0.390879	1.49806
1	7120927	1.00724	4.50461	0.390879	1.46931
1	7122726	4.83175	0.00596005	0.0947585	1.72029
1	7122727	4.82077	0.00596005	0.0947585	1.70722
1	7521150	2.64848	0.00476804	0.0533017	1.31244
1	7521151	2.58947	0.00476804	0.0533017	1.3046
1	7569353	3.30716	0.0107281	0.0355344	0.99348
1	7569354	3.31265	0.0119201	0.0355344	0.988251
1	7710738	5.60983	0.0119201	0.0355344	2.41573
1	7710739	5.61943	0.0119201	0.0355344	2.41573
1	7778321	5.94466	0.0154961	0.0769913	1.43793
1	7778322	5.95015	0.0166881	0.0769913	1.45885
1	7792442	5.78411	1.61994	0.278353	1.8667
1	7792443	5.77313	1.59968	0.254664	1.83532
1	7797432	5.39301	0.00476804	0.0651465	1.38564
1	7797433	5.37929	0.00476804	0.0651465	1.38303
1	7812865	2.33834	0.253898	1.36808	0.554257
1	7812866	2.26561	0.233634	1.24963	0.546414
1	7843564	5.07876	0.0131121	0.0651465	1.76996
1	7843565	5.01564	0.0107281	0.0592241	1.80918
1	7913872	3.32775	0.0107281	0.0592241	1.77781
1	7913873	3.31951	0.0119201	0.0592241	1.79611
1	7916683	0.649082	2.2684	0.207284	1.54774
1	7916684	0.651827	2.27197	0.213207	1.56342
1	8001027	3.60906	0.00596005	0.0473793	1.17126
1	8001028	3.63788	0.00596005	0.0473793	1.18695
1	8002635	4.67531	0.0107281	0.00592241	1.70722
1	8002636	4.7302	0.0107281	0.00592241	1.73336
1	8024678	0.581841	1.94059	1.39177	0.72158
1	8024679	0.598308	2.00854	1.48652	0.763411
1	8044581	5.26264	0.0178802	0.0414569	2.47847
1	8044582	5.2846	0.0178802	0.0473793	2.502
1	8044991	3.75178	0.0441044	0.124371	1.34381
1	8044992	3.76413	0.0441044	0.118448	1.33858
1	8072453	4.25677	0.00596005	0.0533017	1.11897
1	8072454	4.34871	0.00596005	0.0533017	1.14512
1	8086959	6.29596	0.0238402	0.130293	2.96214
1	8086960	6.28498	0.0238402	0.136215	3.00658
1	8135638	2.56202	0.140657	1.74711	2.29808
1	8135639	2.58123	0.140657	1.73527	2.30331
1	8392286	3.38127	0.0119201	0.118448	1.98173
1	8392287	3.44165	0.0119201	0.112526	2.00003
1	8394347	4.72472	0.0178802	0.0710689	2.2118
1	8394348	4.7206	0.0178802	0.0710689	2.20919
1	8398600	1.77983	0.0107281	0.0533017	1.55035
1	8398601	1.76474	0.0107281	0.0533017	1.53205
1	8484169	3.16308	0.00476804	0.0651465	2.10461
1	8484170	3.16719	0.00476804	0.0651465	2.11245
1	8515930	5.66609	0.0166881	0.0710689	2.16213
1	8515931	5.62904	0.0166881	0.0710689	2.16474
1	8516516	3.63102	0.00596005	0.0533017	0.786941
1	8516517	3.76001	0.00596005	0.0533017	0.79217
1	8557499	5.39301	0.0107281	0.0414569	1.38564
1	8557500	5.38478	0.0107281	0.0414569	1.44055
1	8570225	2.33697	0.00953608	0.0533017	1.11113
1	8570226	2.35344	0.00953608	0.0533017	1.10851
1	8586085	4.03721	0.0143041	0.0414569	1.85363
1	8586086	4.28285	0.0119201	0.0414569	1.81964
1	8601318	1.84844	0.00357603	0.0118448	0.684978
1	8601319	1.87589	0.00357603	0.0177672	0.684978
1	8687954	6.09424	0.0119201	0.0651465	1.51898
1	8687955	6.12443	0.0119201	0.0651465	1.50329
1	8761743	2.96547	0.00119201	0.0236896	1.69676
1	8761744	2.99017	0.00119201	0.0236896	1.69415
1	8772712	1.82786	0.00357603	0.0118448	0.67975
1	8772713	1.76885	0.00357603	0.0118448	0.658834
1	8800647	2.68415	0.00596005	0.0236896	0.405235
1	8800648	2.67729	0.00596005	0.0236896	0.402621
1	8936178	2.4344	0.00596005	0.0355344	0.758182
1	8936179	2.42891	0.00596005	0.0355344	0.750339
1	8964112	6.05307	0.0131121	0.0888361	1.91637
1	8964113	5.97485	0.0131121	0.0888361	1.89807
1	9066015	2.78433	0.0202642	0.0473793	1.56865
1	9066016	2.77884	0.0202642	0.0473793	1.58957
1	9154250	6.65549	0.0190722	0.106603	2.29023
1	9154251	6.55257	0.0190722	0.112526	2.30069
1	9159766	4.31166	1.29095	0.580396	1.89284
1	9159767	4.08936	1.27426	0.527094	1.88238
1	9189272	0.804148	0.0107281	0.0177672	1.13204
1	9189273	0.816499	0.0107281	0.0177672	1.1425
1	9189312	3.09309	0.00119201	0.0236896	1.46408
1	9189313	3.09995	0	0.0236896	1.45885
1	9189322	3.09446	0.00357603	0.0118448	1.13989
1	9189323	2.96684	0.00357603	0.0118448	1.0693
1	9189344	3.49105	0.00953608	0.0355344	1.30983
1	9189345	3.4883	0.00953608	0.0355344	1.33336
1	9189367	2.84883	0.0131121	0.0592241	1.69415
1	9189368	2.79119	0.0131121	0.0592241	1.69415
1	9258033	3.62004	0.00596005	0.0236896	1.15557
1	9258034	3.6022	0.00596005	0.0236896	1.15035
1	9324688	5.26813	0.00834407	0.0414569	2.27455
1	9324689	5.23657	0.00834407	0.0414569	2.27455
1	9419970	5.74843	0.0178802	0.0651465	1.67846
1	9419971	5.52886	0.0178802	0.0651465	1.72029
1	9460830	5.16933	0.00596005	0.0710689	1.79088
1	9460831	5.24618	0.00596005	0.0710689	1.80134
1	9513980	5.04171	0.00596005	0.100681	2.68763
1	9513981	5.02936	0.00596005	0.0947585	2.66148
1	9555380	0.691623	0.0262242	0.0355344	1.45885
1	9555381	0.701228	0.0262242	0.0355344	1.47453
1	9555413	1.21857	0.0107281	0.00592241	1.78042
1	9555414	1.2666	0.0107281	0.00592241	1.82487
1	9555691	3.52124	0.0107281	0.0414569	1.82487
1	9555692	3.60495	0.0107281	0.0414569	1.83271
1	9648619	0.3513	0.00119201	0.0177672	0.935963
1	9648620	0.340322	0.00119201	0.0177672	0.946421
1	9648937	4.23893	0.0119201	0.0710689	0.985637
1	9648938	4.2156	0.0119201	0.0710689	1.00655
1	9648945	4.42693	0.0131121	0.0592241	1.15557
1	9648946	4.37479	0.0119201	0.0592241	1.15819
1	9666902	5.80743	0.0238402	0.0829137	1.83271
1	9666903	5.78822	0.0238402	0.0888361	1.82748
1	9675560	5.51789	0.00953608	0.0414569	2.42095
1	9675561	5.47123	0.00953608	0.0414569	2.40527
1	9711650	2.08859	2.26959	1.23186	2.07585
1	9711651	2.04331	2.25648	1.23186	2.04709
1	9778813	5.53298	0.0238402	0.0533017	2.24579
1	9778814	5.51651	0.0238402	0.0533017	2.2484
1	9788517	5.99406	0.00953608	0.0710689	1.59218
1	9788518	5.94603	0.00953608	0.0710689	1.58173
1	9788767	2.92567	0.0178802	0.0710689	1.85101
1	9788768	2.93802	0.0190722	0.0710689	1.86147
1	9880771	5.80743	0.0131121	0.0710689	1.53728
1	9880772	5.79097	0.0131121	0.0710689	1.54512
1	9884593	5.29969	0.00715206	0.0592241	1.7046
1	9884594	5.27774	0.00715206	0.0592241	1.69937
1	9884598	5.12953	0.00715206	0.0592241	1.69676
1	9884599	5.0321	0.00715206	0.0592241	1.69153
1	9921621	2.28345	0.00476804	0.029612	1.39872
1	9921622	2.30129	0.00596005	0.029612	1.39349
1	9942543	5.17619	0.00715206	0.0710689	1.70199
1	9942544	5.09797	0.00596005	0.0651465	1.65754
1	9960466	4.49966	0.0143041	0.0533017	1.21571
1	9960467	4.44203	0.0143041	0.0533017	1.20002
1	9970515	3.52398	0.00715206	0.0651465	1.5765
1	9970516	3.60495	0.00715206	0.0651465	1.62617
1	9982553	2.98056	0.00476804	0.0236896	1.09021
1	9982554	2.97096	0.00596005	0.0236896	1.08499
1	10209286	2.78982	0.0107281	0.0177672	0.810471
1	10209287	2.75002	0.0107281	0.0177672	0.794784
1	10239190	0.731418	5.04936	0.0592241	1.67323
1	10239191	0.727301	5.08631	0.0533017	1.68107
1	10269828	2.09408	0.00596005	0.0236896	0.802627
1	10269829	2.2368	0.00596005	0.029612	0.828772
1	10271724	4.61768	0.0131121	0.029612	0.96995
1	10271725	4.5326	0.0143041	0.029612	0.962107
1	10290773	1.13761	0.197874	0.230974	1.22878
1	10290774	1.22818	0.196682	0.230974	1.23662
1	10290787	1.55341	0.190722	0.195439	1.47453
1	10290788	1.57125	0.185954	0.195439	1.47192
1	10290789	1.57125	0.184762	0.195439	1.44839
1	10290790	1.5685	0.184762	0.195439	1.44316
1	10388646	5.75392	0.00953608	0.0769913	1.21832
1	10388647	5.61257	0.00953608	0.0829137	1.22093
1	10441146	6.1011	0.0143041	0.0592241	1.53728
1	10441147	5.66883	0.0143041	0.0710689	1.51114
1	10458599	3.49242	0.0166881	0.0769913	1.86931
1	10458600	3.56652	0.0202642	0.0769913	1.83271
1	10489962	2.3452	0.0131121	0.0118448	0.813085
1	10489963	2.30815	0.0143041	0.0118448	0.797399
1	10490058	5.9474	0.156153	1.00089	1.83794
1	10490059	5.92133	0.165689	1.07196	1.81441
1	10490063	5.58238	0.191914	1.29701	1.71245
1	10490064	5.28323	0.196682	1.40361	1.7046
1	10490124	1.89922	0.419588	3.61859	1.31767
1	10490125	1.84433	0.418396	3.53568	1.32813
1	10490985	2.23954	0.00715206	0.029612	2.05494
1	10490986	2.18053	0.00715206	0.029612	2.05755
1	10500160	3.54868	0.00715206	0.029612	1.39087
1	10500161	3.54731	0.00715206	0.029612	1.38826
1	10509682	5.74568	0.00953608	0.0473793	1.74382
1	10509683	5.46711	0.00953608	0.0473793	1.72552
1	10532693	4.65473	0.0119201	0.0414569	1.29152
1	10532694	4.58474	0.0107281	0.0414569	1.26799
1	10541698	0.0603797	0.0834407	0.165827	1.40656
1	10541699	0.0603797	0.0834407	0.165827	1.41179
1	10568783	5.56866	0.0178802	0.0651465	1.86408
1	10568784	5.39987	0.0178802	0.0651465	1.82225
1	10579190	4.73981	0.00715206	0.0355344	1.24969
1	10579191	4.77274	0.00715206	0.0355344	1.26538
1	10590481	0.875506	0.00834407	0	1.29152
1	10590482	0.826105	0.00834407	0	1.25754
1	10675575	5.15561	0.0119201	0.0829137	2.43403
1	10675576	5.13502	0.0119201	0.0829137	2.43403
1	10711044	4.88664	0.00715206	0.0651465	1.68369
1	10711045	4.89899	0.00715206	0.0651465	1.70199
1	10711262	1.82237	0.00834407	0.0414569	1.65231
1	10711263	1.7963	0.00834407	0.0414569	1.65754
1	10711457	3.95899	0.00953608	0.0829137	1.18695
1	10711458	3.87254	0.00953608	0.0710689	1.16342
1	10757436	5.68942	0.0202642	0.0473793	1.78304
1	10757437	5.70451	0.0202642	0.0473793	1.78304
1	10757954	5.96662	0.00953608	0.106603	2.70331
1	10757955	5.89526	0.00953608	0.106603	2.70854
1	10815522	5.12953	0.0274162	0.0473793	2.2301
1	10815523	5.08013	0.0274162	0.0533017	2.22487
1	10843154	4.54906	0.0107281	0.0355344	1.53989
1	10843155	4.48731	0.0107281	0.0414569	1.53205
1	10857436	1.14996	0.0643686	0.189517	1.15035
1	10857437	1.12114	0.0679446	0.189517	1.13989
1	10920786	3.72159	0.00715206	0.0473793	2.08108
1	10920787	3.74629	0.00715206	0.0473793	2.09415
1	10924583	2.92705	3.68927	0.130293	1.45885
1	10924584	2.85294	3.63802	0.124371	1.45885
1	10927110	2.15995	0.00238402	0.0118448	1.27322
1	10927111	2.09133	0.00238402	0.0118448	1.23139
1	10960517	5.4479	0.00357603	0.029612	1.61571
1	10960518	5.46711	0.00357603	0.029612	1.61833
1	10981170	7.08639	0.00953608	0.159905	2.14644
1	10981171	7.06031	0.0107281	0.159905	2.14905
1	11020907	2.22719	0.00834407	0.0533017	1.66016
1	11020908	2.26973	0.00834407	0.0592241	1.66539
1	11113287	4.6314	0.0119201	0.0414569	1.40394
1	11113288	4.52162	0.0119201	0.0473793	1.41702
1	11119861	2.34246	0.0107281	0.0355344	1.58434
1	11119862	2.29992	0.0107281	0.029612	1.58957
1	11126761	5.27911	0.0131121	0.100681	1.8301
1	11126762	5.30381	0.0131121	0.0947585	1.82225
1	11158198	6.08463	0.0131121	0.0592241	1.78565
1	11158199	6.02288	0.0131121	0.0592241	1.78042
1	11159847	4.26089	0.0143041	0.0651465	1.69676
1	11159848	3.76824	0.0119201	0.0592241	1.66539
1	11286164	0.426775	0.00476804	0.0236896	0.33726
1	11286165	0.425403	0.00476804	0.0236896	0.326803
1	11322899	1.85256	0.00238402	0.0118448	0.867988
1	11322900	1.89785	0.00238402	0.0118448	0.875831
1	11353245	4.14562	0.0190722	0.0769913	1.27584
1	11353246	4.09622	0.0190722	0.0769913	1.28107
1	11502670	6.09149	0.0154961	0.0769913	2.102
1	11502671	6.03797	0.0154961	0.0769913	2.07585
1	11548576	3.20562	0.0119201	0.0473793	1.40917
1	11548577	3.23855	0.0119201	0.0473793	1.41702
1	11585138	5.40261	0.0131121	0.0651465	2.14121
1	11585139	5.41497	0.0143041	0.0710689	2.13598
1	11591545	5.96936	0.0107281	0.0947585	2.07324
1	11591546	5.99955	0.0107281	0.100681	2.07847
1	11598327	3.81765	0.00953608	0.136215	1.88761
1	11598328	3.84509	0.00953608	0.136215	1.90853
1	11708949	5.04171	0.00596005	0.0888361	1.97389
1	11708950	4.85508	0.00596005	0.0888361	1.97127
1	11714873	0.929025	0.00357603	0.0118448	1.18956
1	11714874	0.898835	0.00238402	0.0118448	1.15557
1	11724116	1.60144	0.00238402	0.106603	1.58434
1	11724117	1.63163	0.00238402	0.112526	1.58173
1	11724140	1.11703	0.00238402	0.0888361	1.31244
1	11724141	1.07448	0.00238402	0.0888361	1.30198
1	11751079	1.4052	0.00953608	0.0236896	1.68892
1	11751080	1.41618	0.00953608	0.0236896	1.67584
1	11751772	5.1858	0.00596005	0.0533017	2.21442
1	11751773	5.04034	0.00596005	0.0533017	2.20657
1	11795897	5.41085	0.0226482	0.0829137	2.26147
1	11795898	5.31479	0.0214562	0.0829137	2.29546
1	11822296	3.21659	0.00953608	0.0236896	1.49022
1	11822297	3.27423	0.00953608	0.0236896	1.48238
1	11863898	2.20249	1.3732	0.355344	1.47192
1	11863899	2.23542	1.372	0.379034	1.47192
1	11863974	1.58634	0.730702	2.061	1.64186
1	11863975	1.68377	0.722358	2.17352	1.64447
1	11907986	1.40383	0.0166881	0.0473793	1.32551
1	11907987	1.39834	0.0166881	0.0473793	1.32551
1	11908058	2.61142	0.0214562	0.0710689	1.67584
1	11908059	2.59633	0.0214562	0.0710689	1.67584
1	11908164	3.72845	0.0131121	0.0769913	1.98957
1	11908165	3.76824	0.0119201	0.0769913	2.00003
1	11908199	3.32775	0.0190722	0.0414569	1.93729
1	11908200	3.29481	0.0166881	0.0473793	1.94252
1	11918954	7.09462	0.0405284	0.118448	2.55952
1	11918955	7.06306	0.0393363	0.118448	2.53599
1	11919554	2.04468	0.00953608	0.0414569	1.3778
1	11919555	2.03233	0.00953608	0.0414569	1.39349
1	11919622	2.77472	0.0131121	0.0592241	1.52944
1	11919623	2.7761	0.0143041	0.0651465	1.55297
1	11959312	4.02623	0.0333763	0.029612	1.25492
1	11959313	4.08387	0.0286083	0.029612	1.26015
1	11969961	1.08684	0.0154961	1.79449	0.501969
1	11969962	1.10056	0.0190722	1.80633	0.515041
1	11986700	4.72334	0.0309923	0.0769913	1.5765
1	11986701	4.73707	0.0286083	0.0888361	1.63401
1	12004662	5.46162	0.00834407	0.0473793	1.97127
1	12004663	5.38752	0.00953608	0.0473793	1.94513
1	12079277	3.23855	0.00238402	0.0236896	1.72813
1	12079278	3.27011	0.00238402	0.029612	1.71245
1	12114402	6.20265	0.0107281	0.0533017	1.58695
1	12114403	6.16422	0.0107281	0.0533017	1.61048
1	12123735	1.39422	0.00238402	0.0118448	1.02224
1	12123736	1.36678	0.00476804	0.0118448	1.00917
1	12139206	3.21659	0.00596005	0.0769913	1.66016
1	12139207	3.1864	0.00596005	0.0710689	1.65754
1	12139348	2.6471	0.00834407	0.0414569	1.57911
1	12139349	2.6869	0.00834407	0.0414569	1.59741
1	12174203	3.01075	0.00476804	0.0236896	1.24185
1	12174204	3.03545	0.00476804	0.029612	1.24446
1	12217629	6.52238	0.0238402	0.106603	2.14383
1	12217630	6.72136	0.0238402	0.112526	2.14121
1	12230509	6.05307	0.0131121	0.106603	2.01833
1	12230510	6.04758	0.0131121	0.106603	2.02879
1	12244930	5.26127	0.00119201	0.0355344	1.72552
1	12244931	5.27362	0.00119201	0.0355344	1.72552
1	12251718	5.17619	0.0476804	0.165827	2.27978
1	12251719	5.12404	0.0488724	0.165827	2.285
1	12262915	2.42617	0.00953608	0.0533017	1.62356
1	12262916	2.40558	0.00953608	0.0533017	1.62878
1	12270887	5.33537	0.00834407	0.106603	2.00526
1	12270888	5.3244	0.00715206	0.106603	2.02618
1	12304762	5.04857	0.0107281	0.0473793	1.38303
1	12304763	5.11581	0.0107281	0.0473793	1.39087
1	12374100	0.649082	0.00357603	0.00592241	0.261442
1	12374101	0.650455	0.00357603	0.00592241	0.264057
1	12466185	2.27385	0.0154961	0.0651465	1.24185
1	12466186	2.30266	0.0154961	0.0651465	1.24708
1	12501684	2.04056	0.0119201	0.029612	1.14773
1	12501685	2.15583	0.0131121	0.029612	1.16342
1	12609616	5.36282	0.0143041	0.136215	2.19611
1	12609617	5.31205	0.0143041	0.136215	2.18304
1	12806027	5.99269	0.0143041	0.0829137	1.58957
1	12806028	5.87056	0.0143041	0.0829137	1.60264
1	12806667	5.01701	0.00953608	0.0710689	0.972565
1	12806668	5.02799	0.00953608	0.0710689	0.967336
1	12854513	3.40185	0.00953608	0.0533017	0.828772
1	12854514	3.33461	0.00953608	0.0533017	0.826157
1	12886966	3.47046	0.00715206	0.0355344	0.593474
1	12886967	3.47458	0.00715206	0.0355344	0.598703
1	12888853	1.18838	0.00119201	0.029612	0.175166
1	12888854	1.18427	0.00119201	0.0236896	0.175166
1	12891355	6.53199	0.0274162	0.142138	1.53728
1	12891356	6.40711	0.0274162	0.142138	1.54774
1	13843911	3.34147	0.0858248	0.0592241	2.14905
1	13843912	3.37166	0.0858248	0.0592241	2.20396
1	13910569	3.44439	0.00834407	0.0710689	1.77781
1	13910570	3.35382	0.00715206	0.0710689	1.76735
1	14028183	2.67592	0.00596005	0.0177672	0.593474
1	14028184	2.68553	0.00596005	0.0177672	0.601317
1	14055709	0.385607	0.134697	0.846904	0.771254
1	14055710	0.374629	0.122777	0.823215	0.752953
1	14140248	3.77785	0.0166881	0.029612	1.76473
1	14140249	3.80392	0.0166881	0.029612	1.75689
1	14292195	3.87391	0.0131121	0.0651465	1.73598
1	14292196	3.79843	0.0131121	0.0651465	1.7229
1	14309749	2.197	0.0286083	0.0829137	1.53989
1	14309750	2.17916	0.0286083	0.0829137	1.52421
1	14849511	6.09698	0.0214562	0.106603	1.90853
1	14849512	6.04895	0.0214562	0.106603	1.92683
1	14917857	5.68256	0.0143041	0.236896	2.00788
1	14917858	5.73882	0.0143041	0.236896	2.01833
1	15072255	4.3789	0.0107281	0.0414569	1.19479
1	15072256	4.32539	0.0107281	0.0414569	1.18433
1	15222078	5.91447	0.0202642	0.118448	1.98173
1	15222079	5.82665	0.0202642	0.118448	1.97127
1	15283982	6.33164	0.0178802	0.0710689	2.4837
1	15283983	6.33987	0.0178802	0.0710689	2.49939
1	15297510	5.69216	0.00953608	0.0592241	1.71506
1	15297511	5.66335	0.00953608	0.0592241	1.70983
1	15382629	4.4928	0.0214562	0.0769913	2.32945
1	15382630	4.49006	0.0214562	0.0769913	2.34252
1	15386856	3.55692	0.00119201	0.0533017	1.62878
1	15386857	3.59534	0.00119201	0.0473793	1.62878
1	15392308	2.21209	0.00357603	0.0355344	2.13075
1	15392309	2.23131	0.00357603	0.0355344	2.1386
1	15402504	5.6757	0.0107281	0.0533017	1.49806
1	15402505	5.56866	0.0107281	0.0533017	1.47976
1	15429881	5.78822	0.0131121	0.0769913	2.7739
1	15429882	5.79783	0.0131121	0.0769913	2.77913
1	15478982	2.07487	0.00119201	0.0236896	0.972565
1	15478983	2.10506	0.00119201	0.0236896	0.99348
1	15480236	2.35755	0.00238402	0.0236896	1.7229
1	15480237	2.39049	0.00238402	0.0236896	1.71506
1	15485867	5.95976	0.0202642	0.118448	1.71245
1	15485868	5.83076	0.0202642	0.112526	1.72029
1	15514204	3.24816	1.1789	0.0829137	1.33858
1	15514205	3.20424	1.16459	0.0769913	1.33336
1	15515211	4.79058	0.00953608	0.0769913	1.31244
1	15515212	4.7947	0.00953608	0.0769913	1.30721
1	15541217	2.56751	0.0214562	0.124371	1.98696
1	15541218	2.56065	0.0202642	0.124371	1.96866
1	15541280	1.1033	0.0107281	0.0355344	2.07324
1	15541281	1.13898	0.0107281	0.0355344	2.07585
1	15541349	2.44538	0.0190722	0.0947585	1.9033
1	15541350	2.44675	0.0166881	0.0947585	1.92944
1	15541799	6.53062	0.0154961	0.106603	2.36605
1	15541800	6.51827	0.0154961	0.100681	2.36344
1	15763967	0.222307	0.216946	0.248741	2.49939
1	15763968	0.222307	0.220522	0.248741	2.46801
1	15828075	6.30557	0.0154961	0.0592241	1.93206
1	15828076	6.31929	0.0154961	0.0592241	1.94774
1	15850698	4.04544	0.0154961	0.029612	1.48761
1	15850699	3.96036	0.0154961	0.029612	1.44055
1	15908965	6.05444	0.0202642	0.0829137	1.71768
1	15908966	5.84586	0.0166881	0.0829137	1.69676
1	15930094	3.51575	0.00953608	0.0533017	1.56342
1	15930095	3.50614	0.00953608	0.0473793	1.57911
1	15931055	4.71785	0.0107281	0.0533017	1.93729
1	15931056	4.72472	0.0107281	0.0533017	1.93206
1	15943598	1.257	0.00715206	0.0533017	1.37257
1	15943599	1.26523	0.00715206	0.0533017	1.38041
1	16010226	4.91134	0.00834407	0.0355344	1.81441
1	16010227	4.90997	0.00834407	0.0355344	1.81964
1	16064182	5.63178	0.157345	1.21409	1.42486
1	16064183	5.62218	0.154961	1.11934	1.41963
1	16092264	2.80629	0.0107281	0.0533017	1.43793
1	16092265	2.79668	0.0107281	0.0533017	1.42747
1	16121890	1.85119	0.00596005	0.0118448	0.677135
1	16121891	1.83609	0.00596005	0.0118448	0.658834
1	16159484	0.849433	0.00357603	0.0592241	0.946421
1	16159485	0.852178	0.00357603	0.0592241	0.941192
1	16162653	3.10956	0.00715206	0.0236896	1.21571
1	16162654	3.13151	0.00715206	0.029612	1.22093
1	16170630	1.22681	0.00238402	0.00592241	0.376477
1	16170631	1.22132	0.00238402	0.00592241	0.371248
1	16202851	4.9978	0.0131121	0.100681	1.50852
1	16202852	5.01838	0.0131121	0.100681	1.51636
1	16268951	4.2801	0.0214562	0.0533017	2.62749
1	16268952	4.29382	0.0214562	0.0533017	2.63272
1	16273212	1.37501	0.0143041	0.0414569	1.63401
1	16273213	1.32561	0.0143041	0.0355344	1.6497
1	16318931	2.94488	0.00953608	0.0888361	1.35688
1	16318932	2.90372	0.00953608	0.0888361	1.33074
1	16321116	5.16796	0.00834407	0.0769913	1.47453
1	16321117	5.11307	0.00953608	0.0769913	1.45362
1	16345293	1.38462	0.00238402	0.0355344	0.72158
1	16345294	1.38325	0.00238402	0.0355344	0.729424
1	16345374	5.90624	0.0190722	0.0533017	2.70331
1	16345375	5.86644	0.0190722	0.0533017	2.69285
1	16346120	4.45026	0.0107281	0.0473793	2.1203
1	16346121	4.25403	0.0107281	0.0473793	2.07324
1	16369437	5.29695	0.00715206	0.130293	1.83532
1	16369438	5.13914	0.00476804	0.130293	1.81964
1	16374768	5.30793	0.389787	0.894284	1.76212
1	16374769	5.33126	0.387403	0.894284	1.78826
1	16375404	6.06268	0.0202642	0.100681	2.18827
1	16375405	5.9872	0.0202642	0.100681	2.14905
1	16448161	0.0713579	0.0607925	0.136215	1.3046
1	16448162	0.0686133	0.0607925	0.136215	1.28107
1	16465562	4.80431	0.0107281	0.0947585	1.62617
1	16465563	4.81117	0.0107281	0.0947585	1.63663
1	16470667	5.86644	0.00715206	0.0947585	2.40004
1	16470668	5.8637	0.00715206	0.0888361	2.4105
1	16482818	4.77274	0.0143041	0.0414569	1.29937
1	16482819	4.44752	0.0119201	0.0414569	1.28107
1	16483255	5.80743	0.0131121	0.0533017	1.55035
1	16483256	5.7347	0.0131121	0.0533017	1.54512
1	16483658	4.70139	0.00357603	0.0473793	1.45623
1	16483659	4.59709	0.00357603	0.0473793	1.43532
1	16534579	3.3154	0.0143041	0.0710689	2.13337
1	16534580	3.29893	0.0143041	0.0710689	2.11245
1	16539671	6.37555	0.0202642	0.153983	2.90201
1	16539672	6.37418	0.0202642	0.14806	2.88371
1	16554171	1.62339	0.00715206	0.0118448	1.26015
1	16554172	1.59869	0.00715206	0.0118448	1.2863
1	16554402	1.37638	0.00357603	0.0177672	1.47453
1	16554403	1.40657	0.00357603	0.0177672	1.46669
1	16554558	0.281315	0.00476804	0.0355344	1.48499
1	16554559	0.275826	0.00476804	0.029612	1.47192
1	16565106	3.65023	0.00596005	0.0769913	1.32028
1	16565107	3.6269	0.00715206	0.0769913	1.31244
1	16693079	0.654571	0.344491	0.450103	1.20263
1	16693080	0.653199	0.338531	0.450103	1.20002
1	16754499	6.03523	0.0154961	0.0829137	1.82748
1	16754500	6.01602	0.0154961	0.0769913	1.84055
1	16767024	2.7761	0.00834407	0.0414569	1.67584
1	16767025	2.78296	0.00953608	0.0355344	1.66539
1	16819693	0.109781	0.0464884	0.14806	2.00526
1	16819694	0.109781	0.0464884	0.14806	1.99742
1	16846251	3.49791	0.00596005	0.0118448	0.708508
1	16846252	3.52124	0.00596005	0.0118448	0.711123
1	16846966	3.91782	0.0858248	0.0473793	1.11374
1	16846967	3.90822	0.0846328	0.0414569	1.11636
1	16847214	2.57575	0.0226482	0.0533017	1.75428
1	16847215	2.51125	0.0214562	0.0533017	1.75689
1	16847289	2.09545	0.00953608	0.029612	1.15035
1	16847290	2.08996	0.00953608	0.0236896	1.14512
1	16847535	4.24717	0.0131121	0.0414569	2.07847
1	16847536	4.36655	0.0154961	0.0414569	2.11245
1	16940110	5.56866	0.0190722	0.0888361	4.27197
1	16940111	5.3738	0.0178802	0.0769913	4.24321
1	16940116	4.34597	0.0178802	0.0592241	4.0785
1	16940117	4.14974	0.0178802	0.0592241	4.03405
1	16957414	7.42396	0.0739047	0.51525	8.25896
1	16957415	7.48434	0.0739047	0.521172	8.26419
1	16958464	6.61982	0.0429124	0.284276	6.71383
1	16958465	6.5265	0.0417204	0.278353	6.72691
1	16972917	4.53946	0.0178802	0.136215	4.58831
1	16972918	4.57102	0.0178802	0.136215	4.6406
1	17014081	5.70863	0.0238402	0.17175	2.25625
1	17014082	5.60571	0.0226482	0.17175	2.22487
1	17027073	3.93841	0.0238402	0.0769913	4.21968
1	17027074	3.89861	0.0214562	0.0829137	4.18307
1	17034075	6.3879	0.0190722	0.00592241	3.47195
1	17034076	6.29596	0.0190722	0.00592241	3.42751
1	17086071	1.29405	0.0107281	0.0177672	1.02224
1	17086072	1.3407	0.0107281	0.0177672	1.04315
1	17199302	6.1011	0.0500644	0.248741	3.23404
1	17199303	6.06954	0.0464884	0.236896	3.15561
1	17216195	4.25814	0.154961	0.0592241	2.00788
1	17216196	4.28696	0.17165	0.0710689	2.0131
1	17221712	3.1123	0.00953608	0.0236896	0.677135
1	17221713	3.17405	0.00953608	0.0236896	0.700665
1	17240752	2.75414	0.0119201	0.0651465	2.37651
1	17240753	2.75551	0.0119201	0.0651465	2.40004
1	17241109	5.34498	0.0238402	0.112526	3.57914
1	17241110	5.29421	0.0262242	0.106603	3.58699
1	17252657	3.71884	0.0214562	0.0829137	2.63272
1	17252658	3.76276	0.0214562	0.0829137	2.64057
1	17265457	3.74629	0.0214562	0.0947585	3.08502
1	17265458	3.67356	0.0214562	0.0947585	3.09025
1	17281885	4.26638	0.00834407	0.029612	2.63534
1	17281886	4.28559	0.00834407	0.029612	2.63534
1	17281924	4.07152	0.0154961	0.0473793	2.80005
1	17281925	4.0276	0.0166881	0.0414569	2.78959
1	17287670	1.35717	0.00238402	0.0177672	1.3778
1	17287671	1.31875	0.00238402	0.0118448	1.34643
1	17294772	1.15408	0.00953608	0.0177672	1.37519
1	17294773	1.16917	0.00953608	0.0177672	1.37257
1	17308158	2.12839	1.70577	2.86645	2.15167
1	17308159	2.15034	1.73199	2.87237	2.16736
1	17312801	2.15858	0.00596005	0.0414569	1.82487
1	17312802	2.18739	0.00596005	0.0414569	1.85885
1	17446318	4.27324	0.00596005	0.029612	1.29414
1	17446319	4.35969	0.00596005	0.029612	1.31767
1	17446545	6.07091	0.0178802	0.136215	2.46017
1	17446546	6.09287	0.0178802	0.124371	2.44187
1	17500642	3.93566	0.00953608	0.0769913	1.0876
1	17500643	3.99467	0.00953608	0.0769913	1.09544
1	17520216	6.47436	0.0202642	0.0769913	1.89284
1	17520217	6.42221	0.0202642	0.0829137	1.91637
1	17570552	4.55181	0.122777	0.0592241	1.9399
1	17570553	4.55181	0.119201	0.0533017	1.93467
1	17603221	4.78921	0.0190722	0.0473793	2.71377
1	17603222	4.77961	0.0202642	0.0473793	2.71116
1	17634716	6.21911	0.0143041	0.0769913	2.28762
1	17634717	6.20814	0.0143041	0.0769913	2.29285
1	17636898	5.57415	0.00834407	0.0651465	1.48499
1	17636899	5.56454	0.00834407	0.0651465	1.49545
1	17697934	1.75513	0.365947	0.349422	1.72552
1	17697935	1.74278	0.365947	0.361267	1.7229
1	17698725	4.89213	0.0154961	0.029612	2.41311
1	17698726	4.85096	0.0131121	0.029612	2.40265
1	17733233	4.58749	0.00357603	0.0236896	0.847073
1	17733234	4.5422	0.00357603	0.0236896	0.831386
1	17742966	5.71549	0.125161	0.0829137	2.59351
1	17742967	5.72784	0.137081	0.0829137	2.59612
1	17745990	3.85607	0.00357603	0.0355344	0.962107
1	17745991	3.87116	0.00357603	0.029612	0.967336
1	17746510	0.407563	0.00476804	0.00592241	1.81179
1	17746511	0.402074	0.00476804	0.00592241	1.81441
1	17765068	5.18442	0.0119201	0.0651465	2.21964
1	17765069	5.0719	0.0119201	0.0651465	2.16736
1	17958884	4.24991	0.0131121	0.0414569	1.82487
1	17958885	4.24991	0.0166881	0.0414569	1.82225
1	18054811	4.40086	0.0226482	0.0769913	2.102
1	18054812	4.42007	0.0226482	0.0829137	2.102
1	18081674	3.38813	0.0143041	0.0829137	1.31767
1	18081675	3.39224	0.0143041	0.0829137	1.32551
1	18081775	1.27484	0.0119201	0.0236896	2.02356
1	18081776	1.36129	0.0119201	0.0236896	2.00788
1	18081794	2.00488	0.00953608	0.0414569	2.23794
1	18081795	2.11329	0.00953608	0.0414569	2.25886
1	18081805	2.33148	0.0119201	0.0414569	2.23272
1	18081806	2.32325	0.0119201	0.0414569	2.25363
1	18150957	4.92781	0.0107281	0.0592241	1.20002
1	18150958	4.94565	0.0107281	0.0592241	1.19479
1	18367799	5.90212	0.0178802	0.130293	1.77781
1	18367800	5.8486	0.0178802	0.130293	1.76735
1	18406624	4.50927	0.0143041	0.0473793	2.09415
1	18406625	4.50652	0.0143041	0.0473793	2.10461
1	18436734	3.43478	0.00357603	0.0118448	1.97912
1	18436735	3.49516	0.00357603	0.0118448	1.99219
1	18436969	3.79157	0.00953608	0.0533017	2.25102
1	18436970	3.86019	0.00715206	0.0533017	2.2667
1	18617427	4.30343	0.0143041	0.0829137	2.34514
1	18617428	4.29931	0.0143041	0.0829137	2.36082
1	18646649	4.19228	0.0119201	0.0533017	1.32028
1	18646650	4.05917	0.0119201	0.0473793	1.30721
1	18812043	4.66159	0.0154961	0.0651465	1.39087
1	18812044	4.65336	0.0154961	0.0769913	1.39349
1	18902086	5.82253	0.0143041	0.0769913	1.90853
1	18902087	5.83488	0.0143041	0.0710689	1.88238
1	18902165	3.60357	0.0178802	0.0355344	1.7412
1	18902166	3.61181	0.0154961	0.0355344	1.7046
1	18956947	1.81963	0.00238402	0.0118448	1.46669
1	18956948	1.84021	0.00238402	0.0118448	1.46669
1	18957328	3.33735	0.0250322	0.562629	1.71768
1	18957329	3.46223	0.0238402	0.51525	1.67846
1	18957335	3.79157	0.0143041	0.396801	1.61048
1	18957336	3.86705	0.0143041	0.384957	1.62094
1	18958324	2.1325	0.00357603	0.0473793	1.62094
1	18958325	2.17916	0.00357603	0.0533017	1.62878
1	18958367	2.67729	0.00834407	0.0355344	2.12552
1	18958368	2.59633	0.00834407	0.0355344	2.13075
1	18958823	1.71122	0.00715206	0.0355344	0.891518
1	18958824	1.71808	0.00715206	0.0355344	0.888903
1	18958924	0.301899	0.00715206	0.00592241	1.18695
1	18958925	0.282687	0.00715206	0.00592241	1.18172
1	18959427	2.20523	0.00715206	0.0236896	1.47453
1	18959428	2.16132	0.00715206	0.0355344	1.47192
1	18959625	2.56339	0.00834407	0.029612	1.1059
1	18959626	2.4742	0.00715206	0.0355344	1.12159
1	18962937	0.741024	0.00238402	0.029612	1.60525
1	18962938	0.761608	0.00238402	0.0236896	1.6314
1	18963477	5.83076	0.0154961	0.0769913	2.58566
1	18963478	5.79097	0.0154961	0.0769913	2.61442
1	18964181	3.75727	0.00357603	0.0355344	1.64709
1	18964182	3.701	0.00357603	0.0355344	1.6497
1	18967220	6.43044	0.0154961	0.0769913	1.81964
1	18967221	6.42907	0.0154961	0.0769913	1.85624
1	18969266	5.56043	0.0154961	0.0473793	1.62094
1	18969267	5.55356	0.0154961	0.0473793	1.60787
1	18972096	3.55829	0.00715206	0.0236896	1.72552
1	18972097	3.37989	0.00715206	0.029612	1.71506
1	19043507	0.24838	0	0	0.899361
1	19043508	0.255242	0	0	0.909819
1	19055423	6.02562	0.0214562	0.100681	2.03402
1	19055424	6.03249	0.0214562	0.0947585	2.04709
1	19110978	0.6779	1.34697	0.0533017	1.30983
1	19110979	0.675155	1.32552	0.0533017	1.30983
1	19181390	4.23893	0.00596005	0.0769913	1.67062
1	19181391	4.28285	0.00596005	0.0710689	1.67062
1	19186260	4.66845	0.0178802	0.0829137	2.24317
1	19186261	4.56965	0.0166881	0.0651465	2.21964
1	19209742	4.37616	0.0119201	0.029612	2.76606
1	19209743	4.42831	0.0119201	0.029612	2.77913
1	19218212	2.93802	0.0107281	0.0710689	1.04054
1	19218213	2.92293	0.0119201	0.0651465	1.0327
1	19225289	5.33537	0.0166881	0.100681	2.46279
1	19225290	4.98956	0.0166881	0.100681	2.46279
1	19229053	3.62004	0.00953608	0.0355344	1.53728
1	19229054	3.5281	0.00953608	0.0355344	1.49545
1	19322300	3.91096	0.0131121	0.0473793	1.46931
1	19322301	3.90684	0.0119201	0.0414569	1.45885
1	19369987	2.51262	0.0154961	0.0355344	1.55297
1	19369988	2.57026	0.0154961	0.0355344	1.56865
1	19372608	4.87292	0.0107281	0.0651465	1.35688
1	19372609	4.86743	0.0107281	0.0651465	1.36996
1	19390728	5.29009	0.0202642	0.0710689	2.61704
1	19390729	5.28186	0.0202642	0.0710689	2.60658
1	19420096	2.77335	0.00834407	0.0236896	1.11636
1	19420097	2.86255	0.00953608	0.0236896	1.13989
1	19427621	4.77686	0.0154961	0.0414569	1.41702
1	19427622	4.78235	0.0154961	0.0414569	1.41702
1	19428152	4.28971	0.0143041	0.0769913	1.33597
1	19428153	4.28559	0.0143041	0.0769913	1.3412
1	19440932	2.88862	0.00476804	0.0414569	1.11113
1	19440933	2.89274	0.00476804	0.0355344	1.11897
1	19465919	3.8794	0.00953608	0.0888361	0.915048
1	19465920	3.89998	0.00953608	0.0947585	0.920276
1	19482821	6.12717	0.0202642	0.0651465	1.60525
1	19482822	6.16285	0.0202642	0.0651465	1.59741
1	19574023	5.97211	0.0131121	0.0592241	1.29675
1	19574024	5.94329	0.0119201	0.0651465	1.28891
1	19578177	5.50691	0.00953608	0.0355344	2.47324
1	19578178	5.522	0.00953608	0.0355344	2.48632
1	19604100	0.0425403	0.0941688	0.213207	2.07062
1	19604101	0.0397957	0.0941688	0.201362	2.06278
1	19615303	0.839827	0.00119201	0.0177672	0.975179
1	19615304	0.787681	0.00119201	0.0177672	0.96995
1	19665070	1.92117	0.0298003	0.0473793	2.1752
1	19665071	2.02135	0.0298003	0.0473793	2.1752
1	19665131	1.87177	0.0107281	0.0414569	1.72029
1	19665132	1.82923	0.0107281	0.0414569	1.74905
1	19665240	2.20661	0.00953608	0.0355344	2.59351
1	19665241	2.21896	0.00953608	0.0355344	2.55429
1	19665446	2.47282	0.00357603	0.0177672	1.28368
1	19665447	2.42754	0.00357603	0.0177672	1.29414
1	19746564	6.32066	0.0166881	0.112526	2.25363
1	19746565	6.3138	0.0166881	0.112526	2.2301
1	19780509	4.53671	0.00834407	0.0533017	1.88238
1	19780510	4.49006	0.00834407	0.0533017	1.87454
1	19816162	0.376001	0.175226	0.272431	1.00655
1	19816163	0.385607	0.176418	0.278353	1.03531
1	19923429	3.26737	0.00715206	0.0414569	1.33858
1	19923430	3.26051	0.00715206	0.0414569	1.32028
1	19924001	3.03271	0.0166881	0.0592241	1.5765
1	19924002	3.02722	0.0154961	0.0592241	1.5582
1	19968885	3.00252	0.00119201	0.0414569	0.684978
1	19968886	3.02722	0.00119201	0.0473793	0.690207
1	19991676	1.9843	0.0107281	0.0118448	1.90591
1	19991677	1.98841	0.0107281	0.0118448	1.91899
1	19991678	1.9939	0.0107281	0.0118448	1.91114
1	19991679	2.01037	0.0107281	0.0118448	1.92944
1	19991707	1.05939	0.00357603	0.00592241	1.46669
1	19991708	1.01136	0.00238402	0.00592241	1.46146
1	20005511	5.7745	0.00596005	0.0592241	2.16997
1	20005512	5.73333	0.00715206	0.0592241	2.15167
1	20005744	3.86842	0.0166881	0.0414569	1.91899
1	20005745	3.85744	0.0166881	0.0414569	1.91899
1	20030383	4.3693	0.0178802	0.0473793	1.62356
1	20030384	4.35146	0.0178802	0.0473793	1.62356
1	20062329	3.38675	0.0119201	0.0829137	1.81441
1	20062330	3.41557	0.0131121	0.0829137	1.85885
1	20141662	5.03622	0.0131121	0.0533017	2.29546
1	20141663	5.03073	0.0143041	0.0533017	2.27716
1	20208763	2.93802	0.0119201	0.0118448	0.844458
1	20208764	2.88039	0.0119201	0.0118448	0.836615
1	20209848	5.09797	0.00596005	0.0592241	1.44578
1	20209849	5.18854	0.00596005	0.0651465	1.46146
1	20354911	6.30145	0.0119201	0.0710689	1.21832
1	20354912	6.35771	0.0119201	0.0710689	1.20786
1	20480748	4.66159	0.0143041	0.0710689	1.59741
1	20480749	4.62179	0.0143041	0.0710689	1.58695
1	20521101	3.38675	0.0107281	0.0473793	0.988251
1	20521102	3.36068	0.0107281	0.0473793	0.988251
1	20538739	6.78998	0.0131121	0.0651465	1.77519
1	20538740	6.81193	0.0131121	0.0651465	1.78042
1	20618331	3.90959	0.0178802	0.0533017	1.91114
1	20618332	3.89175	0.0166881	0.0651465	1.89023
1	20649683	3.44851	0.0190722	0.0473793	1.50852
1	20649684	3.44576	0.0190722	0.0473793	1.47715
1	20669724	4.45712	0.0190722	0.0236896	2.01833
1	20669725	4.56965	0.0190722	0.0236896	2.06016
1	20669792	3.81627	0.00834407	0.0592241	2.17258
1	20669793	3.73943	0.00596005	0.0533017	2.11245
1	20693027	4.78235	0.00596005	0.0118448	2.13337
1	20693028	4.78921	0.00596005	0.0118448	2.10461
1	20693828	5.59885	0.0166881	0.0651465	2.24579
1	20693829	5.57827	0.0166881	0.0651465	2.24317
1	20756675	6.91348	0.0214562	0.331655	2.40004
1	20756676	6.89427	0.0214562	0.331655	2.41573
1	20811220	4.03721	0.0154961	0.0473793	2.26147
1	20811221	4.07838	0.0154961	0.0533017	2.25363
1	20813614	2.75688	0.0202642	0.0473793	1.83532
1	20813615	2.84196	0.0202642	0.0473793	1.81702
1	20813666	1.58085	0.00834407	0.0414569	1.48499
1	20813667	1.52047	0.00834407	0.0355344	1.48761
1	20834786	0.971565	0.0202642	0.029612	1.7229
1	20834787	1.04704	0.0214562	0.029612	1.75951
1	20834843	1.83335	0.0154961	0.0355344	2.23272
1	20834844	1.77297	0.0154961	0.029612	2.22487
1	20879813	1.09644	0.00715206	0.0177672	1.80657
1	20879814	1.05527	0.00715206	0.0177672	1.78826
1	20934738	4.67806	0.72951	0.0473793	1.43009
1	20934739	4.66571	0.748583	0.0533017	1.42225
1	20959355	6.17795	0.337339	0.201362	2.65887
1	20959356	6.17246	0.349259	0.207284	2.66148
1	21044031	2.21621	0.00357603	0.0355344	1.74643
1	21044032	2.20112	0.00357603	0.0355344	1.73336
1	21044207	2.65808	0.00834407	0.153983	2.08108
1	21044208	2.64024	0.00834407	0.153983	2.07847
1	21059745	3.32226	0.0143041	0.0414569	1.44316
1	21059746	3.47732	0.0143041	0.0473793	1.45362
1	21098481	3.82451	0.00476804	0.0355344	0.65622
1	21098482	3.76276	0.00476804	0.029612	0.643148
1	21299834	2.92979	0.00715206	0.0414569	0.807856
1	21299835	3.04369	0.00715206	0.0473793	0.823543
1	21300098	3.18229	0.00357603	0.029612	0.90459
1	21300099	3.52947	0.00357603	0.029612	0.891518
1	21544521	3.54594	0.0202642	0.0414569	1.8667
1	21544522	3.58299	0.0202642	0.0414569	1.87193
1	21551809	5.39575	0.00834407	0.0651465	2.36344
1	21551810	5.35733	0.00953608	0.0592241	2.32161
1	21565755	2.75277	0.0154961	0.0473793	2.01049
1	21565756	2.77335	0.0154961	0.0473793	2.01572
1	21616412	1.63574	0	0.0177672	1.78826
1	21616413	1.64672	0	0.0177672	1.80134
1	21629726	3.20287	0.0131121	0.0414569	1.64447
1	21629727	3.23032	0.0143041	0.0414569	1.64186
1	21672318	2.40558	0.00715206	0.029612	1.45362
1	21672319	2.41656	0.00715206	0.0355344	1.4144
1	21682360	4.16209	0.534021	0.183595	1.32551
1	21682361	4.16071	0.553093	0.183595	1.33858
1	21742745	5.76489	0.0131121	0.0829137	1.63924
1	21742746	5.78548	0.0131121	0.0829137	1.63401
1	21763251	6.59786	0.0178802	0.0710689	2.67194
1	21763252	6.61982	0.0178802	0.0710689	2.67717
1	21766015	0.654571	0	0	0.237912
1	21766016	0.705345	0	0	0.250984
1	21768124	1.27621	0.0250322	0.118448	1.87193
1	21768125	1.29405	0.0274162	0.118448	1.90068
1	21835945	3.71198	0.00238402	0.0355344	2.10461
1	21835946	3.80118	0.00238402	0.0355344	2.10461
1	21836133	4.47085	0.0131121	0.0651465	2.20134
1	21836134	4.56142	0.0143041	0.0651465	2.23272
1	21836138	4.57239	0.0154961	0.0592241	2.24579
1	21836139	4.55044	0.0166881	0.0592241	2.23533
1	21895834	5.15835	0.0119201	0.0769913	1.6497
1	21895835	5.10072	0.0119201	0.0769913	1.64447
1	21966310	5.72098	0.0274162	0.106603	2.30592
1	21966311	5.71275	0.0274162	0.112526	2.30069
1	21978612	1.49577	0.00119201	0.00592241	0.983023
1	21978613	1.5438	0.00119201	0.00592241	0.977794
1	21982511	0.509111	0.00715206	0.00592241	1.66277
1	21982512	0.503622	0.00715206	0.00592241	1.68369
1	21982651	0.967448	0.629382	0.538939	1.66277
1	21982652	0.96882	0.630574	0.538939	1.66277
1	22008626	6.93955	0.0154961	0.0236896	1.41179
1	22008627	6.74058	0.0154961	0.0236896	1.4144
1	22109175	2.20386	0.00953608	0.0473793	1.90853
1	22109176	2.23131	0.00953608	0.0473793	1.9033
1	22109860	4.16071	0.0262242	0.0592241	2.2118
1	22109861	4.11817	0.0250322	0.0592241	2.16213
1	22110289	4.9086	0.0190722	0.100681	1.40133
1	22110290	4.90448	0.0190722	0.100681	1.4144
1	22140859	2.17093	0.0119201	0.0414569	2.25102
1	22140860	2.16681	0.0131121	0.0414569	2.27193
1	22141014	2.23268	0.00238402	0.0118448	1.79349
1	22141015	2.38363	0.00238402	0.0118448	1.80134
1	22175403	5.77724	0.0143041	0.0829137	2.03402
1	22175404	5.80332	0.0143041	0.0829137	2.03925
1	22263856	0.735535	0	0.00592241	0.345104
1	22263857	0.757491	0.00119201	0.00592241	0.358176
1	22264515	6.05581	0.363563	0.307965	2.3922
1	22264516	6.01739	0.380251	0.313888	2.39742
1	22300049	4.89213	0.0178802	0.0592241	1.8301
1	22300050	4.9086	0.0178802	0.0592241	1.84317
1	22307561	5.62355	0.0119201	0.0355344	1.61571
1	22307562	5.63178	0.0131121	0.0355344	1.61833
1	22310773	5.3738	0.00834407	0.0651465	1.82748
1	22310774	5.37654	0.00834407	0.0710689	1.81964
1	22326422	2.36716	0.00476804	0.0414569	0.564715
1	22326423	2.3699	0.00476804	0.0414569	0.562101
1	22383198	3.32775	0.00834407	0.0414569	1.28891
1	22383199	3.44027	0.00834407	0.0414569	1.29152
1	22383234	1.92392	0.00596005	0.0236896	0.671906
1	22383235	1.80041	0.00476804	0.0177672	0.637919
1	22384539	2.52909	0.00476804	0.112526	1.03531
1	22384540	2.50988	0.00476804	0.100681	1.03793
1	22384767	3.63925	0.0512565	0.0473793	0.917662
1	22384768	3.60495	0.0512565	0.0473793	0.90459
1	22384926	2.84059	0.0107281	0.0414569	0.860145
1	22384927	2.86118	0.0107281	0.0414569	0.865374
1	22448373	3.58299	0.00357603	0.0592241	1.60003
1	22448374	3.55829	0.00357603	0.0592241	1.60787
1	22448979	6.28224	0.0214562	0.0710689	1.7046
1	22448980	6.27812	0.0214562	0.0651465	1.73336
1	22459200	4.11817	0.0107281	0.0533017	1.97389
1	22459201	3.93154	0.0119201	0.0473793	1.98173
1	22531676	6.8284	0.0226482	0.106603	2.50462
1	22531677	6.74606	0.0238402	0.106603	2.5569
1	22677913	5.41222	0.0119201	0.124371	1.94513
1	22677914	5.43692	0.0119201	0.124371	1.95559
1	22678029	2.69239	0.00238402	0.0355344	1.39872
1	22678030	2.761	0.00238402	0.0355344	1.41702
1	22778849	3.15759	0.00119201	0.029612	1.27584
1	22778850	3.09446	0.00119201	0.0236896	1.27322
1	22844900	5.49181	0.0131121	0.0651465	1.17388
1	22844901	5.49318	0.0131121	0.0710689	1.16603
1	22899442	1.0937	0.0226482	0.029612	1.61833
1	22899443	1.12938	0.0214562	0.0355344	1.60787
1	22919873	3.78197	0.791495	0.0651465	2.38697
1	22919874	3.59259	0.878512	0.0651465	2.39481
1	22924227	3.65572	0.00715206	0.0473793	2.34514
1	22924228	3.61318	0.00715206	0.0473793	2.31376
1	22974053	3.83823	0.00834407	0.029612	2.33991
1	22974054	3.7902	0.00953608	0.029612	2.34514
1	22974180	5.21461	0.0286083	0.130293	2.4471
1	22974181	5.21187	0.0286083	0.130293	2.44971
1	23038177	1.96783	0.00715206	0.029612	1.8667
1	23038178	1.94313	0.00715206	0.0236896	1.8484
1	23080947	3.37303	0.0166881	0.0710689	1.96866
1	23080948	3.42106	0.0166881	0.0710689	1.98435
1	23111011	3.60083	0.0107281	0.0592241	2.1752
1	23111012	3.6516	0.0107281	0.0592241	2.17258
1	23280069	3.38127	0.00953608	0.0236896	1.89023
1	23280070	3.39911	0.0107281	0.0236896	1.86408
1	23410708	1.08821	0.00476804	0.0533017	0.635304
1	23410709	1.0937	0.00476804	0.0533017	0.635304
1	23488192	3.67905	0.0154961	0.0651465	1.15035
1	23488193	3.6173	0.0154961	0.0651465	1.13989
1	23488786	3.96722	0.00476804	0.029612	0.781712
1	23488787	3.75452	0.00476804	0.029612	0.794784
1	23523635	6.25205	0.143041	0.112526	1.91114
1	23523636	6.23695	0.151385	0.112526	1.92421
1	23543300	1.74003	0.00715206	0.0118448	1.69937
1	23543301	1.72494	0.00596005	0.0118448	1.69676
1	23660264	1.90745	0.00238402	0.00592241	0.554257
1	23660265	1.92117	0.00238402	0.0118448	0.554257
1	23763279	5.17619	0.0154961	0.029612	1.80134
1	23763280	5.16796	0.0166881	0.029612	1.80395
1	23763959	5.78273	2.83937	0.51525	1.96605
1	23763960	5.84037	2.77619	0.51525	1.97389
1	23797190	2.43715	0.0107281	0.0355344	1.89546
1	23797191	2.41656	0.0107281	0.0355344	1.885
1	23823489	5.3834	0.00834407	0.0651465	1.24708
1	23823490	5.34635	0.00834407	0.0651465	1.22093
1	23855149	2.16406	0.0107281	0.0651465	1.58173
1	23855150	2.17916	0.0107281	0.0651465	1.55297
1	23857321	1.05665	0.00238402	0.00592241	1.46146
1	23857322	1.03881	0.00238402	0.00592241	1.45623
1	23858035	4.90723	0.0143041	0.408646	2.09415
1	23858036	4.87018	0.0143041	0.379034	2.05755
1	23884847	1.71396	0.0846328	0.0355344	1.71768
1	23884848	1.71396	0.0786727	0.029612	1.7229
1	23884972	0.801404	0.00715206	0.0177672	1.47192
1	23884973	0.804148	0.00715206	0.0236896	1.46408
1	23886002	0.407563	0.00238402	0.0118448	1.24185
1	23886003	0.400702	0.00238402	0.0118448	1.23401
1	23894874	3.7408	0.00357603	0.0355344	1.49283
1	23894875	3.8053	0.00357603	0.0355344	1.57911
1	24086220	5.13228	0.0119201	0.0414569	2.07062
1	24086221	5.13502	0.0119201	0.0414569	2.06278
1	24116900	6.8929	0.0166881	0.106603	2.08892
1	24116901	6.91623	0.0166881	0.106603	2.13075
1	24126048	4.04544	0.00357603	0.0236896	1.24969
1	24126049	4.06877	0.00357603	0.0236896	1.24708
1	24131000	5.78411	0.0214562	0.0592241	2.03663
1	24131001	5.74294	0.0214562	0.0592241	2.0131
1	24165203	4.55044	0.00476804	0.0236896	0.669292
1	24165204	4.57514	0.00476804	0.0236896	0.708508
1	24239771	5.07464	0.00238402	0.0414569	1.74643
1	24239772	5.07876	0.00238402	0.0414569	1.72813
1	24239979	3.96448	0.0143041	0.0769913	1.89807
1	24239980	3.96448	0.0143041	0.0769913	1.92421
1	24240069	1.52322	0.00476804	0.0355344	0.708508
1	24240070	1.44637	0.00357603	0.0355344	0.711123
1	24243476	4.5079	0.00834407	0.0473793	1.69415
1	24243477	4.4832	0.00834407	0.0473793	1.70983
1	24286530	0	0	0	0
1	24286531	0	0	0	0
1	24290099	0	0	0	0
1	24290100	0	0	0	0
1	24438778	5.15972	0.00953608	0.0414569	1.78826
1	24438779	5.2201	0.00953608	0.0355344	1.76473
1	24438781	5.33263	0.0107281	0.0236896	1.78042
1	24438782	5.37105	0.00953608	0.0236896	1.76996
1	24480847	5.05269	0.129929	0.159905	1.48499
1	24480848	5.11032	0.134697	0.159905	1.51636
1	24645802	1.45735	0.0107281	0.0236896	1.91376
1	24645803	1.51361	0.0107281	0.0355344	1.89023
1	24645853	2.68415	0.0143041	0.0355344	1.48238
1	24645854	2.63475	0.0143041	0.0414569	1.51898
1	24646205	6.0517	0.0143041	0.100681	1.50068
1	24646206	5.98308	0.0154961	0.112526	1.50329
1	24915679	0.867273	0.00357603	0.0355344	0.525499
1	24915680	0.842572	0.00357603	0.0355344	0.494126
1	24915946	6.12306	0.0143041	0.0888361	1.6497
1	24915947	6.08738	0.0107281	0.0888361	1.62878
1	24969494	4.36244	0.00834407	0.0651465	1.51114
1	24969495	4.28422	0.00834407	0.0651465	1.48761
1	24979088	1.58771	0.00596005	0.0533017	1.56342
1	24979089	1.57536	0.00596005	0.0533017	1.5582
1	25010748	2.20798	0.00476804	0.00592241	0.5438
1	25010749	2.20798	0.00476804	0.00592241	0.535956
1	25157613	1.50949	0.00357603	0.0118448	0.433994
1	25157614	1.54792	0.00357603	0.0118448	0.433994
1	25254088	5.10621	0.0715206	0.0710689	2.21964
1	25254089	5.10209	0.0715206	0.0710689	2.2118
1	25255838	3.58985	0.0202642	0.0355344	1.81441
1	25255839	3.55005	0.0190722	0.0355344	1.81179
1	25256939	0.922163	0.00476804	0.0118448	1.29937
1	25256940	0.95647	0.00357603	0.0118448	1.29414
1	25257058	2.53183	0.00715206	0.00592241	1.44839
1	25257059	2.50301	0.00715206	0.00592241	1.43793
1	25324171	3.59808	0.00476804	0.0355344	1.45362
1	25324172	3.57887	0.00476804	0.0355344	1.44316
1	25355279	3.23032	0.00596005	0.0355344	1.79872
1	25355280	3.23581	0.00596005	0.0355344	1.80395
1	25467218	5.03759	0.792687	0.965353	2.05494
1	25467219	4.94977	0.529253	0.906128	2.04448
1	25534529	5.01289	0.0131121	0.0651465	1.64186
1	25534530	5.05818	0.0131121	0.0651465	1.64447
1	25559545	4.36655	0.00953608	0.0177672	0.954264
1	25559546	4.51064	0.00953608	0.0118448	0.967336
1	25567240	4.81528	0.0119201	0.0533017	1.50852
1	25567241	4.83999	0.0119201	0.0533017	1.52421
1	25583389	5.5865	0.00596005	0.0829137	1.12682
1	25583390	5.43967	0.00596005	0.0829137	1.12943
1	25655526	3.73119	0.0119201	0.0533017	0.938577
1	25655527	3.71198	0.0119201	0.0533017	0.92812
1	25828428	3.11367	0.0107281	0.0236896	1.80657
1	25828429	3.13014	0.0107281	0.0236896	1.81441
1	25867637	1.51773	3.07539	0.0947585	1.89807
1	25867638	1.51498	3.07777	0.0888361	1.89807
1	25869129	2.91607	0.00357603	0.0473793	0.713737
1	25869130	2.86529	0.00357603	0.0473793	0.711123
1	25870007	0.89609	0	0.0118448	0.891518
1	25870008	0.868645	0	0.0118448	0.873217
1	25885648	4.6959	0.447004	0.100681	1.50591
1	25885649	4.67943	0.455348	0.0947585	1.50329
1	25944514	1.58222	0.00596005	0.0236896	1.9765
1	25944515	1.53282	0.00476804	0.0236896	1.93206
1	25988486	5.71	0.0202642	0.0414569	1.42225
1	25988487	5.73059	0.0214562	0.0414569	1.43532
1	26073062	6.14089	0.00953608	0.0651465	2.75299
1	26073063	6.12854	0.00953608	0.0651465	2.76083
1	26097918	2.28208	0.00953608	0.0414569	1.58173
1	26097919	2.35344	0.00953608	0.0473793	1.5948
1	26148138	4.19914	0.00834407	0.0710689	1.31505
1	26148139	4.2403	0.00715206	0.0710689	1.32028
1	26185992	0.747885	0.00119201	0.00592241	0.875831
1	26185993	0.786309	0.00119201	0.00592241	0.865374
1	26190114	5.14875	0.0131121	0.0651465	2.32161
1	26190115	5.2105	0.0131121	0.0651465	2.30592
1	26190155	3.70924	0.0131121	0.0888361	1.95297
1	26190156	3.63514	0.0131121	0.0888361	1.95036
1	26231584	4.75353	0.0107281	0.0592241	1.18695
1	26231585	4.75216	0.0107281	0.0592241	1.17126
1	26232465	0.912558	0.0107281	0.0118448	1.80918
1	26232466	0.983915	0.0107281	0.0118448	1.80918
1	26234015	4.62317	0.00834407	0.0651465	1.28891
1	26234016	4.5669	0.00953608	0.0651465	1.27061
1	26249725	3.74629	0.00715206	0.0533017	1.27584
1	26249726	3.72433	0.00715206	0.0592241	1.27322
1	26361657	0.978426	0.00238402	0.0177672	1.11374
1	26361658	0.961959	0.00238402	0.0177672	1.12159
1	26371865	3.16308	0.00953608	0.0414569	1.29937
1	26371866	3.17131	0.00953608	0.0414569	1.29937
1	26372887	1.8704	0.00476804	0.029612	1.55558
1	26372888	1.93627	0.00476804	0.029612	1.58434
1	26394211	4.48045	0.0131121	0.029612	1.88761
1	26394212	4.46124	0.0131121	0.029612	1.85624
1	26394558	3.08211	0.00238402	0.0355344	0.737267
1	26394559	3.23581	0.00238402	0.0355344	0.771254
1	26441637	6.57865	0.0178802	0.0414569	1.77258
1	26441638	6.59511	0.0178802	0.0414569	1.79088
1	26488949	5.97348	0.0131121	0.0414569	1.50329
1	26488950	6.0119	0.0131121	0.0414569	1.51898
1	26492308	5.64825	0.0190722	0.14806	1.82748
1	26492309	5.62355	0.0178802	0.142138	1.81179
1	26503933	2.90921	0.00238402	0.0236896	1.74643
1	26503934	2.84334	0.00238402	0.0236896	1.72813
1	26506100	5.06641	0.00476804	0.0533017	1.30198
1	26506101	5.09111	0.00596005	0.0533017	1.31767
1	26527909	0.746513	0.0107281	0.0355344	1.3961
1	26527910	0.747885	0.0107281	0.0414569	1.39872
1	26527928	0.746513	0.00834407	0.0473793	1.22355
1	26527929	0.756119	0.00715206	0.0414569	1.22616
1	26617780	0.607914	0.00476804	0.0355344	1.23401
1	26617781	0.609287	0.00476804	0.0355344	1.24185
1	26632948	2.93802	0.0131121	0.0769913	1.79349
1	26632949	2.95861	0.0131121	0.0769913	1.79872
1	26646309	2.68141	0.0298003	0.0236896	0.818314
1	26646310	2.70748	0.0298003	0.029612	0.834001
1	26735606	4.38165	0.0119201	0.0355344	1.13989
1	26735607	4.40498	0.0119201	0.0355344	1.1425
1	26736143	5.97897	0.0131121	0.0592241	1.92683
1	26736144	5.93094	0.0143041	0.0592241	1.96082
1	26736798	3.96448	0.0131121	0.0533017	1.57388
1	26736799	3.98232	0.0131121	0.0533017	1.58173
1	26737116	3.81765	0.00357603	0.0769913	1.73598
1	26737117	4.0427	0.00357603	0.0769913	1.79349
1	26737318	2.21484	0.00357603	0.0355344	1.56342
1	26737319	2.23405	0.00357603	0.029612	1.5582
1	26737470	3.46223	0.0190722	0.0888361	1.77781
1	26737471	3.4293	0.0178802	0.100681	1.74905
1	26737711	4.08524	0.00715206	0.0710689	1.82748
1	26737712	4.09484	0.00596005	0.0710689	1.85363
1	26758228	2.14897	0.0131121	0.106603	1.11636
1	26758229	2.14074	0.0119201	0.106603	1.10329
1	26758306	1.257	0.00238402	0.0355344	0.899361
1	26758307	1.27346	0.00357603	0.0355344	0.909819
1	26758308	1.30777	0.00357603	0.0355344	0.930734
1	26758309	1.33522	0.00357603	0.0355344	0.956878
1	26857284	5.19403	0.0107281	0.0473793	1.9582
1	26857285	5.18031	0.0107281	0.0473793	1.94774
1	26857666	5.34772	0.00953608	0.0414569	1.95297
1	26857667	5.28734	0.00953608	0.0473793	1.9216
1	26857668	5.24343	0.00834407	0.0414569	1.90068
1	26857669	5.17619	0.00715206	0.0414569	1.89284
1	26869620	0.481666	3.54027	0.0414569	1.31767
1	26869621	0.494016	3.55458	0.0414569	1.33074
1	26870173	1.98567	0.0119201	0.0592241	1.59741
1	26870174	1.9349	0.0131121	0.0592241	1.61571
1	26880767	3.39499	0.00715206	0.0651465	1.63924
1	26880768	3.43478	0.00715206	0.0651465	1.65493
1	26895412	0.284059	0.187146	0.384957	1.5765
1	26895413	0.284059	0.187146	0.384957	1.56342
1	26947729	2.39735	0.00715206	0.0414569	1.37519
1	26947730	2.41382	0.00715206	0.0414569	1.38303
1	27051159	4.84822	0.00357603	0.029612	0.983023
1	27051160	4.90037	0.00357603	0.029612	0.996095
1	27220891	6.12854	0.0154961	0.118448	2.21964
1	27220892	6.10659	0.0154961	0.118448	2.2118
1	27248153	3.83823	0.0166881	0.0355344	1.65493
1	27248154	3.84372	0.0154961	0.0355344	1.63924
1	27333092	5.97622	0.0154961	0.0829137	1.56604
1	27333093	5.9625	0.0154961	0.0769913	1.56604
1	27481820	2.26012	0.00238402	0.0355344	0.734653
1	27481821	2.38774	0.00238402	0.0355344	0.74511
1	27481834	3.33873	0.00596005	0.0473793	1.00917
1	27481835	3.39499	0.00596005	0.0533017	1.03008
1	27488335	3.90135	0.0107281	0.0473793	1.23924
1	27488336	3.82451	0.0107281	0.0414569	1.21832
1	27560835	3.7655	0.00596005	0.0473793	1.12943
1	27560836	3.7257	0.00596005	0.0473793	1.11374
1	27648560	2.46596	0	0.0236896	1.25754
1	27648561	2.5332	0	0.0236896	1.2863
1	27649000	6.29047	0.00596005	0.0592241	2.20396
1	27649001	6.31517	0.00596005	0.0533017	2.22749
1	27677072	5.02524	0.00596005	0.0769913	2.00003
1	27677073	5.05269	0.00715206	0.0769913	2.01572
1	27687695	6.47847	0.0154961	0.0888361	2.53076
1	27687696	6.43868	0.0131121	0.0888361	2.5569
1	27702651	5.72373	0.0154961	0.0651465	2.05494
1	27702652	5.75117	0.0154961	0.0651465	2.06801
1	27719045	0.566746	0.00476804	0.00592241	1.48238
1	27719046	0.573608	0.00476804	0.00592241	1.49545
1	27722051	5.24069	0.00596005	0.0236896	1.08499
1	27722052	5.31342	0.00596005	0.0236896	1.1059
1	27755803	5.35321	0.0119201	0.0888361	1.56342
1	27755804	5.32851	0.0107281	0.0888361	1.53467
1	27803460	1.05802	0	0.00592241	0.332032
1	27803461	1.07586	0	0.00592241	0.345104
1	27813172	1.11428	0.393363	0.313888	1.56604
1	27813173	1.11428	0.394556	0.31981	1.58173
1	27816827	3.17405	0.00834407	0.0355344	1.13727
1	27816828	3.21659	0.00834407	0.0355344	1.15035
1	27831295	3.45948	0.0107281	0.0533017	1.96866
1	27831296	3.49516	0.0107281	0.0533017	1.97912
1	27884345	6.39751	0.00953608	0.0769913	1.81702
1	27884346	6.39614	0.00953608	0.0769913	1.80918
1	27906462	6.04758	0.00834407	0.0592241	1.62094
1	27906463	6.02013	0.00834407	0.0592241	1.63401
1	27941866	6.44965	0.0131121	0.0651465	1.89023
1	27941867	6.41398	0.0131121	0.0592241	1.87977
1	27961017	4.12778	0.00834407	0.0769913	1.72029
1	27961018	4.0921	0.0107281	0.0769913	1.69415
1	27996061	5.50279	0.319459	0.0651465	1.93206
1	27996062	5.53572	0.331379	0.0651465	1.96605
1	28052575	0.124876	0.00119201	0.00592241	0.726809
1	28052576	0.120759	0.00119201	0	0.705894
1	28157172	2.32599	0.00119201	0.0355344	0.810471
1	28157173	2.13799	0.00119201	0.0236896	0.79217
1	28189712	4.3295	0.00834407	0.0414569	1.52944
1	28189713	4.31029	0.00953608	0.0414569	1.5582
1	28241026	2.77884	0.320651	0.0414569	1.33597
1	28241027	2.78707	0.354027	0.0414569	1.35427
1	28260005	0.0178395	0.0882088	0.17175	1.94252
1	28260006	0.0178395	0.0882088	0.17175	1.93206
1	28260124	0.937258	0.00357603	0.00592241	0.316345
1	28260125	0.937258	0.00357603	0.00592241	0.326803
1	28260319	0.731418	0.157345	0.0769913	0.637919
1	28260320	0.752002	0.160921	0.0769913	0.645762
1	28286409	0.95647	0.00476804	0.0236896	0.823543
1	28286410	0.929025	0.00476804	0.0236896	0.826157
1	28447842	5.23108	0.0750967	0.432336	2.75037
1	28447843	5.27911	0.0750967	0.432336	2.76344
1	28449602	0.628498	0.379059	0.444181	1.49283
1	28449603	0.632615	0.379059	0.444181	1.49022
1	28453832	1.89785	0.00357603	0.0177672	0.556872
1	28453833	1.8553	0.00357603	0.0177672	0.533342
1	28454500	5.27225	0.0119201	0.106603	1.45885
1	28454501	5.19403	0.0119201	0.100681	1.44055
1	28517610	2.46322	0.00715206	0.0651465	1.90591
1	28517611	2.37814	0.00715206	0.0651465	1.9033
1	28527300	4.78098	0.0154961	0.0651465	1.75166
1	28527301	4.75902	0.0154961	0.0651465	1.74382
1	28559575	2.03507	0.0107281	0.0177672	1.21309
1	28559576	2.0337	0.0107281	0.0177672	1.21571
1	28560936	0.695739	0.158537	0.183595	0.920276
1	28560937	0.694367	0.154961	0.177672	0.915048
1	28573052	2.81452	0.00476804	0.0473793	1.12159
1	28573053	2.76649	0.00476804	0.0533017	1.1059
1	28573139	1.97744	0.151385	0.029612	1.04838
1	28573140	1.96783	0.151385	0.029612	1.04577
1	28573412	1.62339	0.00357603	0.0177672	0.423536
1	28573413	1.69612	0.00357603	0.0177672	0.449681
1	28573736	4.78784	0.00596005	0.0473793	1.58173
1	28573737	4.89213	0.00596005	0.0533017	1.5948
1	28586936	2.33011	0.00476804	0.0236896	1.40917
1	28586937	2.36167	0.00476804	0.029612	1.39872
1	28699088	0.170161	0.132313	0.219129	0.711123
1	28699089	0.170161	0.135889	0.219129	0.711123
1	28844479	1.9692	0.00238402	0.0236896	0.849687
1	28844480	2.05154	0.00238402	0.0177672	0.865374
1	28958582	3.65846	0.00715206	0.0355344	0.810471
1	28958583	3.66807	0.00715206	0.0355344	0.8157
1	28969987	4.41184	0.0166881	0.0769913	1.2863
1	28969988	4.58337	0.0166881	0.0769913	1.3229
1	28971401	6.0517	0.0154961	0.0888361	1.35688
1	28971402	6.06679	0.0166881	0.0888361	1.36734
1	28971415	5.74568	0.0166881	0.0829137	1.33858
1	28971416	5.70863	0.0178802	0.0829137	1.31767
1	29062859	3.88077	0.00119201	0.0651465	1.051
1	29062860	3.86705	0.00119201	0.0651465	1.04054
1	29063485	1.33384	0.00238402	0.0118448	1.21048
1	29063486	1.35854	0.00238402	0.0118448	1.22355
1	29063512	1.9198	0.00596005	0.0355344	1.36211
1	29063513	1.90745	0.00596005	0.0355344	1.34381
1	29138434	4.28147	0.0143041	0.0414569	1.70722
1	29138435	4.27187	0.0143041	0.0414569	1.69676
1	29190137	5.3093	0.0107281	0.0473793	1.41963
1	29190138	5.32714	0.0107281	0.0473793	1.43532
1	29225533	5.97073	0.0107281	0.0651465	1.60525
1	29225534	5.95289	0.0131121	0.0651465	1.60787
1	29492618	3.60495	0.0154961	0.0710689	1.06668
1	29492619	3.76001	0.0154961	0.0769913	1.0693
1	29523841	5.2695	0.0274162	0.0829137	1.3412
1	29523842	5.24206	0.0286083	0.0829137	1.34904
1	29556821	2.5236	0.00596005	0.0355344	0.470596
1	29556822	2.63612	0.00596005	0.0355344	0.488897
1	29558073	4.19914	0.00596005	0.0533017	0.888903
1	29558074	4.19502	0.00596005	0.0533017	0.896747
1	29559431	6.54571	1.21108	0.136215	2.22749
1	29559432	6.55257	1.17771	0.136215	2.21703
1	29587255	3.41694	0.00715206	0.0473793	2.41311
1	29587256	3.3744	0.00834407	0.0414569	2.40527
1	29706235	4.27049	0.0154961	0.0592241	1.43532
1	29706236	4.30617	0.0154961	0.0592241	1.46669
1	29714677	5.5865	0.00834407	0.0651465	1.62356
1	29714678	5.61669	0.00834407	0.0651465	1.65754
1	29804900	5.76901	0.00953608	0.0888361	1.89023
1	29804901	5.78959	0.00953608	0.0888361	1.9033
1	29805295	0.665549	0.00953608	0.0177672	1.16865
1	29805296	0.683389	0.0107281	0.0177672	1.20525
1	30298015	6.02974	0.0774807	0.136215	1.70722
1	30298016	5.99681	0.0715206	0.136215	1.72552
1	30374550	3.1123	0.00834407	0.0473793	1.62356
1	30374551	3.16994	0.00834407	0.0473793	1.64186
1	30531045	3.03545	0.0131121	0.0769913	2.03141
1	30531046	3.03408	0.0119201	0.0769913	2.03141
1	30559124	4.0427	0.0131121	0.0533017	1.9033
1	30559125	3.97134	0.0143041	0.0533017	1.84317
1	30604812	3.88352	0.0119201	0.207284	1.6131
1	30604813	3.87665	0.0131121	0.207284	1.59218
1	30738644	6.31517	0.0178802	0.118448	1.79088
1	30738645	6.30968	0.0178802	0.118448	1.78042
1	31158026	3.44851	0.134697	0.0592241	1.34381
1	31158027	3.48144	0.141849	0.0592241	1.3595
1	31158158	1.90196	0.00715206	0.0414569	1.95036
1	31158159	1.71396	0.00715206	0.0414569	1.96605
1	31196938	3.9933	0.137081	0.124371	2.4654
1	31196939	3.86293	0.139465	0.112526	2.42618
1	31197218	2.30541	0.0107281	0.0355344	1.07714
1	31197219	2.3109	0.0107281	0.0355344	1.07453
1	31197383	2.37539	0.0119201	0.0651465	1.72552
1	31197384	2.40833	0.0131121	0.0651465	1.73598
1	31231421	5.71137	3.27207	0.349422	2.14905
1	31231422	5.70451	3.20412	0.349422	2.14644
1	31256028	5.03622	0.0119201	0.0592241	1.81179
1	31256029	5.0074	0.00953608	0.0592241	1.8301
1	31256250	5.85135	0.0178802	0.112526	2.19873
1	31256251	5.8733	0.0178802	0.118448	2.19611
1	31280143	3.45262	0.00357603	0.0236896	1.74382
1	31280144	3.49105	0.00357603	0.0236896	1.75166
1	31510528	1.0443	0.0381443	0.0651465	1.56081
1	31510529	1.04978	0.0357603	0.0651465	1.54774
1	31732891	4.60258	0.0119201	0.029612	1.23401
1	31732892	4.63415	0.0119201	0.029612	1.22878
1	31769620	0.561257	0.00476804	0.0355344	1.45885
1	31769621	0.553024	0.00476804	0.0355344	1.46408
1	31845943	1.52596	0.00715206	0.0236896	1.36996
1	31845944	1.55203	0.00834407	0.0236896	1.37257
1	31846699	2.6869	0.00476804	0.0236896	0.933349
1	31846700	2.6965	0.00476804	0.0236896	0.938577
1	31867686	1.69201	0.00238402	0.00592241	1.05884
1	31867687	1.65221	0.00238402	0.00592241	1.06146
1	31881556	3.66258	0.0143041	0.0533017	1.81179
1	31881557	3.64611	0.0143041	0.0473793	1.80918
1	31881983	5.04034	0.0107281	0.100681	1.71506
1	31881984	5.06915	0.0107281	0.0947585	1.69676
1	31881988	5.23383	0.0107281	0.0888361	1.668
1	31881989	5.25029	0.0107281	0.0829137	1.65493
1	31890152	6.08326	0.0178802	0.0473793	1.30721
1	31890153	6.09973	0.0178802	0.0473793	1.31505
1	31896392	4.64924	0.0154961	0.0651465	1.66016
1	31896393	4.72197	0.0154961	0.0651465	1.67323
1	31982773	4.63415	0.0143041	0.0651465	1.48499
1	31982774	4.5175	0.0143041	0.0651465	1.47192
1	32082963	2.51262	0.0131121	0.0710689	2.08108
1	32082964	2.52223	0.0131121	0.0710689	2.10722
1	32083031	1.38325	0.0119201	0.0355344	2.18043
1	32083032	1.39422	0.0107281	0.0355344	2.17781
1	32084964	2.99703	0.0143041	0.0414569	2.13075
1	32084965	3.0135	0.0143041	0.0355344	2.13598
1	32170507	5.16384	0.0154961	0.0651465	1.48761
1	32170508	5.25853	0.0143041	0.0651465	1.51898
1	32181323	5.32165	0.0107281	0.0473793	1.33858
1	32181324	4.96623	0.00834407	0.0414569	1.33074
1	32208634	0.731418	0.00715206	0.00592241	1.56865
1	32208635	0.72044	0.00596005	0.00592241	1.56342
1	32226424	3.84646	0.00953608	0.029612	1.62356
1	32226425	3.91371	0.00953608	0.029612	1.64447
1	32230162	4.64101	0.00476804	0.029612	1.78304
1	32230163	4.66022	0.00476804	0.029612	1.80918
1	32247625	5.29558	0.0154961	0.0947585	2.24579
1	32247626	5.22559	0.0166881	0.0947585	2.24579
1	32386739	1.09232	0	0.0177672	0.253599
1	32386740	1.01273	0	0.0118448	0.243141
1	32409096	2.95586	0.00476804	0.029612	0.512427
1	32409097	2.99566	0.00476804	0.029612	0.533342
1	32410211	0.911185	1.01917	0.0651465	2.1386
1	32410212	0.815127	1.01559	0.0651465	2.13598
1	32427280	1.60692	0.00953608	0.0236896	0.729424
1	32427281	1.6179	0.00953608	0.0236896	0.729424
1	32436927	5.74843	0.0154961	0.0710689	1.24185
1	32436928	5.74843	0.0154961	0.0710689	1.25492
1	32479650	2.80491	0.00953608	0.0533017	1.85101
1	32479651	2.76923	0.0119201	0.0533017	1.80918
1	32535981	0.0480293	0.0786727	0.183595	1.58173
1	32535982	0.0494016	0.0786727	0.189517	1.56604
1	32617124	4.58063	0.00357603	0.0414569	1.33074
1	32617125	4.68355	0.00357603	0.0473793	1.3412
1	32645180	2.9394	0.00834407	0.029612	1.15557
1	32645181	2.8255	0.00834407	0.029612	1.14512
1	32645604	1.59046	0.00596005	0.029612	1.47453
1	32645605	1.75925	0.00715206	0.029612	1.48238
1	32671127	3.22483	0.00953608	0.0414569	1.42747
1	32671128	3.49242	0.00953608	0.0414569	1.43532
1	32671884	5.31479	0.0178802	0.485637	2.16474
1	32671885	5.32714	0.0178802	0.503405	2.1752
1	32672713	4.41458	0.00596005	0.0651465	1.45623
1	32672714	4.35832	0.00715206	0.0651465	1.4327
1	32685165	3.21385	0.0298003	0.0710689	1.00132
1	32685166	3.22071	0.0298003	0.0710689	0.996095
1	32687567	1.88549	0.00238402	0.029612	1.81964
1	32687568	1.97195	0.00238402	0.029612	1.80657
1	32708341	2.41931	3.49259	3.13295	1.81702
1	32708342	2.34932	3.39723	3.08557	1.77781
1	32714038	3.21522	0.00953608	0.0414569	1.87193
1	32714039	3.29756	0.0107281	0.0473793	1.85885
1	32714146	0.655944	0.0107281	0.0118448	1.94252
1	32714147	0.694367	0.0107281	0.0118448	1.94774
1	32714164	1.08135	0.0107281	0.029612	1.96082
1	32714165	1.0937	0.0119201	0.029612	1.97912
1	32737633	0.0988032	0.0667526	0.100681	1.36996
1	32737634	0.101548	0.0679446	0.100681	1.37519
1	32757294	4.76863	0.00834407	0.0651465	1.54512
1	32757295	4.76863	0.00834407	0.0651465	1.55035
1	32821327	2.90921	0.00476804	0.029612	0.755568
1	32821328	2.84883	0.00476804	0.029612	0.760797
1	32891825	2.93665	0.0154961	0.0473793	1.17388
1	32891826	2.94077	0.0154961	0.0473793	1.17126
1	32959913	4.77823	0.0119201	0.0710689	1.3412
1	32959914	4.76314	0.0119201	0.0710689	1.33336
1	32961767	2.36304	0.00715206	0.029612	0.750339
1	32961768	2.61966	0.00596005	0.0355344	0.766026
1	33003444	4.73158	0.0131121	0.130293	1.39087
1	33003445	4.73981	0.0131121	0.124371	1.38041
1	33116824	0.749258	0.00119201	0.0177672	1.26538
1	33116825	0.782192	0.00119201	0.0177672	1.27845
1	33160900	5.86095	0.0143041	0.0710689	2.14644
1	33160901	5.76078	0.0154961	0.0710689	2.11245
1	33178254	4.17581	0.00834407	0.0592241	1.53728
1	33178255	4.13327	0.00834407	0.0592241	1.48238
1	33230565	7.02601	0.0226482	0.136215	2.56213
1	33230566	7.02189	0.0226482	0.136215	2.56736
1	33231313	4.40772	0.0131121	1.86556	2.31899
1	33231314	4.45163	0.0131121	1.96624	2.34775
1	33231382	3.43341	0.00953608	2.93751	1.77519
[truncated: 78,001 more rows]
