# Supplementary material for: Three assays for in-solution enrichment of ancient human DNA at more than a million SNPs
Source: Genome Res. 2022 Nov-Dec;32(11-12):2068–78. doi: 10.1101/gr.276728.122 (PMC9808625; doi:10.1101/gr.276728.122)
Supplement: Supplemental Material [file supp_gr.276728.122_Supplemental_Data_3_HARS_857339bp.txt.zip]

Archive with 3 entries (2 files):
- __MACOSX/
- __MACOSX/._Supplemental_Data_3_HARS_857339bp.txt
- Supplemental_Data_3_HARS_857339bp.txt
