# Supplementary material for: Three assays for in-solution enrichment of ancient human DNA at more than a million SNPs
Source: Genome Res. 2022 Nov-Dec;32(11-12):2068–78. doi: 10.1101/gr.276728.122 (PMC9808625; doi:10.1101/gr.276728.122)
Supplement: Supplemental Material [file supp_gr.276728.122_Supplemental_Data_3_HARS_857339bp.txt.zip › Supplemental_Data_3_HARS_857339bp.txt]

#1.Chromosome(hg19)	2.Position(hg19)	3.Twist Coverage Normalised by Twist autosomal coverage on 1240k sites	4.1240k Coverage Normalised by 1240k autosomal coverage on 1240k sites	5.Arbor Coverage Normalised by Arbor autosomal coverage on 1240k sites	6.Shotgun Coverage Normalised by Shotgun autosomal coverage on 1240k sites
1	2836802	3.82451	0.00238402	0.0355344	0.925505
1	2836803	4.07975	0.00238402	0.0355344	0.975179
1	2836804	4.2403	0.00238402	0.0355344	1.00655
1	2836805	4.35558	0.00238402	0.0355344	1.03793
1	2836806	4.46536	0.00238402	0.0414569	1.04315
1	2836807	4.56279	0.00238402	0.0414569	1.05361
1	2836808	4.61219	0.00238402	0.0414569	1.06146
1	2836809	4.66296	0.00238402	0.0414569	1.07976
1	2836810	4.74255	0.00238402	0.0414569	1.09021
1	2836811	4.77686	0.00238402	0.0414569	1.10851
1	2836812	5.17482	0.00238402	0.0414569	1.12943
1	2836813	5.20364	0.00238402	0.0414569	1.15035
1	2836814	5.19952	0.00357603	0.0355344	1.1608
1	2836815	5.25578	0.00357603	0.0414569	1.20786
1	2836816	5.26539	0.00476804	0.0414569	1.27061
1	2836817	5.4232	0.00596005	0.0414569	1.31767
1	2836818	5.2846	0.00596005	0.0414569	1.35166
1	2836819	5.37929	0.00834407	0.0473793	1.46669
1	2836820	5.36282	0.00834407	0.0473793	1.49022
1	2836821	5.46848	0.00953608	0.0533017	1.56604
1	2836822	5.3834	0.00953608	0.0533017	1.5582
1	2836823	5.40536	0.00953608	0.0533017	1.58434
1	2836824	5.41359	0.00953608	0	1.60264
1	2928620	2.71297	0.00834407	0.0414569	2.03663
1	2928621	2.8008	0.00834407	0.0414569	2.08108
1	2928622	2.82413	0.00834407	0.0355344	2.09415
1	2928623	2.80629	0.00834407	0.0355344	2.04709
1	2928624	2.82413	0.00834407	0.0355344	2.04971
1	2928625	2.89411	0.00834407	0.0414569	2.08108
1	2928626	2.8598	0.00834407	0.0473793	2.04971
1	2928627	2.83373	0.00834407	0.0473793	2.00003
1	2928628	2.8502	0.00834407	0.0473793	2.00265
1	2928629	2.8749	0.00834407	0.0473793	2.00788
1	2928630	2.85432	0.00834407	0.0473793	1.96605
1	2928631	2.60731	0.00834407	0.0414569	1.96082
1	2928632	2.63338	0.00834407	0.0414569	1.94513
1	2928633	2.61966	0.00953608	0.0473793	1.87977
1	2928634	2.63201	0.00953608	0.0473793	1.86931
1	2928635	2.69239	0.00953608	0.0473793	1.89546
1	2928636	2.64985	0.00834407	0.0414569	1.81702
1	2928637	2.61829	0.00834407	0.0414569	1.73336
1	2928638	2.61829	0.00953608	0.0473793	1.70199
1	2928639	2.67867	0.00953608	0.0473793	1.71506
1	2928640	2.6965	0.00834407	0.0473793	1.65493
1	2928641	2.81452	0.00834407	0.0473793	1.70722
1	2928642	2.91744	0.00834407	0.0473793	1.68892
1	2928643	2.87215	0.00834407	0.0533017	1.6131
1	2928644	2.83785	0.00834407	0.0533017	1.58173
1	2928645	2.90646	0.00834407	0.0592241	1.56604
1	2928646	3.01761	0.00834407	0.0592241	1.5948
1	2928647	3.01761	0.00715206	0.0473793	1.52682
1	2928648	3.09721	0.00715206	0.0473793	1.54774
1	2928649	3.13975	0.00715206	0.0473793	1.54251
1	2928650	3.19875	0.00715206	0.0473793	1.56081
1	2928651	3.12602	0.00715206	0.0473793	1.50329
1	2928652	3.21385	0.00715206	0.0355344	1.46669
1	2928653	3.37166	0.00715206	0.0355344	1.48761
1	2928654	3.33598	0.00715206	0.0355344	1.45362
1	2928655	3.33461	0.00715206	0.0355344	1.451
1	2928656	3.3003	0.00715206	0.0355344	1.4144
1	2928657	3.38813	0.00596005	0.0414569	1.39087
1	2928658	3.52398	0.00596005	0.0414569	1.4144
1	2928659	3.54457	0.00596005	0.0473793	1.39087
1	2928660	3.62553	0.00596005	0.0473793	1.4144
1	2928661	3.65435	0.00596005	0.0473793	1.3961
1	2928662	3.7902	0.00596005	0.0473793	1.40133
1	2928663	3.88077	0.00596005	0.0414569	1.43793
1	2928664	3.93154	0.00596005	0.0414569	1.41179
1	2928665	4.03858	0.00596005	0.0414569	1.40656
1	2928666	4.10719	0.00596005	0.0414569	1.41702
1	2928667	4.16071	0.00596005	0.0414569	1.4327
1	2928668	4.15522	0.00476804	0.0355344	1.43009
1	2928669	4.23344	0.00357603	0.0414569	1.45623
1	2928670	4.22933	0.00357603	0.0414569	1.451
1	2928671	4.31578	0.00238402	0.0414569	1.47192
1	2928672	4.41047	0.00357603	0.0355344	1.49806
1	2928673	4.44889	0.00476804	0.0355344	1.50068
1	2928674	4.56142	0.00476804	0.0355344	1.53728
1	2928675	4.66022	0.00596005	0.0355344	1.54512
1	2928676	4.70825	0.00596005	0.0355344	1.56081
1	2928677	4.72609	0.00596005	0.0355344	1.56342
1	2928678	4.70276	0.00476804	0.0355344	1.52421
1	2928679	4.78921	0.00476804	0.0355344	1.53728
1	2928680	4.67394	0.00476804	0.0355344	1.51375
1	2928681	4.97996	0.00476804	0.0355344	1.52421
1	2928682	4.90723	0.00476804	0.0355344	1.47976
1	2928683	4.77961	0.00357603	0.029612	1.40656
1	2928684	4.77686	0.00357603	0.0236896	1.3961
1	2928685	4.72609	0.00357603	0.029612	1.40394
1	2928686	4.85371	0.00476804	0.029612	1.42225
1	2928687	4.97584	0.00596005	0.029612	1.48499
1	2928688	4.94702	0.00596005	0.0355344	1.47976
1	2928689	4.93604	0.00596005	0.0355344	1.46931
1	2928690	4.89213	0.00596005	0.0355344	1.45623
1	2928691	4.82352	0.00596005	0.0355344	1.43793
1	2928692	4.92644	0.00596005	0.0355344	1.47715
1	2928693	4.91409	0.00596005	0.0355344	1.46408
1	2928694	4.90723	0.00596005	0.0355344	1.45623
1	2928695	4.88253	0.00596005	0.0355344	1.46669
1	2928696	4.93467	0.00596005	0.0414569	1.47715
1	2928697	4.92232	0.00596005	0.0355344	1.47976
1	2928698	5.08699	0.00834407	0.0355344	1.49283
1	2928699	5.22285	0.00953608	0.0355344	1.53989
1	2928700	5.13228	0.00953608	0.0355344	1.51114
1	2928701	5.15972	0.0107281	0.0355344	1.51375
1	2928702	5.23108	0.0107281	0.0414569	1.55558
1	2928703	5.14051	0.0107281	0.0414569	1.54774
1	2928704	5.06092	0.0107281	0.0414569	1.50329
1	2928705	5.08562	0.0107281	0.0414569	1.51114
1	2928706	5.06504	0.0107281	0.0414569	1.52682
1	2928707	5.03348	0.0107281	0.0414569	1.50852
1	2928708	5.02661	0.0119201	0.0414569	1.52159
1	2928709	4.9182	0.0119201	0.0414569	1.47715
1	2928710	4.93742	0.0119201	0.0414569	1.48761
1	2928711	4.92232	0.0119201	0.0414569	1.47453
1	2928712	4.86331	0.0119201	0.0414569	1.451
1	2928713	4.88664	0.0119201	0.0355344	1.45623
1	2928714	4.75902	0.0119201	0.0355344	1.41702
1	2928715	4.69864	0.0119201	0.0355344	1.4144
1	2928716	4.64101	0.0119201	0.0355344	1.39872
1	2928717	4.60944	0.0107281	0.0414569	1.39349
1	2928718	4.59023	0.0107281	0.0414569	1.36734
1	2928719	4.54358	0.0119201	0.0414569	1.34643
1	2928720	4.54495	0.0119201	0.0414569	1.36734
1	2928721	4.36518	0.0119201	0.0414569	1.32551
1	2928722	4.03309	0.0107281	0.0355344	1.26277
1	2928723	3.98506	0.0107281	0.0355344	1.25492
1	2928724	3.95487	0.0107281	0.0355344	1.25231
1	2928725	3.8794	0.0107281	0.0355344	1.23662
1	2928726	3.75727	0.0107281	0.0355344	1.19479
1	2928727	3.68316	0.00953608	0.0355344	1.18695
1	2928728	3.67493	0.00953608	0.029612	1.18433
1	2928729	3.63102	0.00953608	0.029612	1.15819
1	2928730	3.60769	0.00953608	0.029612	1.1425
1	2928731	3.44027	0.00953608	0.029612	1.07714
1	2928732	3.26325	0.00953608	0.029612	1.02485
1	2928733	3.15072	0.00953608	0.029612	1.00655
1	2928734	3.02173	0.00834407	0.029612	0.972565
1	2928735	2.97096	0.00834407	0.0355344	0.956878
1	2928736	2.90097	0.00834407	0.0355344	0.935963
1	2928737	2.84059	0.00834407	0.0355344	0.935963
1	2928738	2.7761	0.00715206	0.0355344	0.912433
1	2928739	2.67867	0.00715206	0.029612	0.901975
1	2928740	2.62515	0.00596005	0.0236896	0.891518
1	2928741	2.59907	0.00476804	0.0236896	0.912433
1	2928742	2.52772	0.00476804	0.0236896	0.883675
1	2928743	2.28894	0.00476804	0.0177672	0.836615
1	2928744	2.12564	0.00357603	0.0118448	0.776483
1	2928745	2.18053	0.00357603	0.0118448	0.76864
1	2928746	2.15034	0.00357603	0.0118448	0.752953
1	2928747	2.07075	0.00238402	0.0118448	0.726809
1	2928748	1.9445	0.00238402	0.0118448	0.708508
1	2928749	1.93352	0.00238402	0.0118448	0.695436
1	2928750	1.87589	0.00238402	0.0118448	0.67975
1	2928751	1.74827	0.00238402	0.0118448	0.658834
1	2928752	1.66593	0.00238402	0.0118448	0.637919
1	2928753	1.60692	0.00238402	0.00592241	0.617004
1	2928754	1.59595	0.00238402	0.00592241	0.60916
1	2928755	1.42716	0.00238402	0.00592241	0.598703
1	2928756	1.48891	0.00238402	0.0118448	0.593474
1	2928757	1.45872	0.00238402	0.0118448	0.572558
1	2928758	1.41755	0.00238402	0.0118448	0.554257
1	2928759	1.35992	0	0.0118448	0.525499
1	2928760	1.42167	0	0.0177672	0.546414
1	2928761	1.43265	0	0.0177672	0.538571
1	2928762	1.43402	0	0.0177672	0.538571
1	2928763	1.40383	0	0.0177672	0.512427
1	2928764	1.4203	0	0.0177672	0.515041
1	2928765	1.45323	0	0.0177672	0.528113
1	2928766	1.48754	0	0.0177672	0.525499
1	2928767	1.49714	0	0.0177672	0.530728
1	2928768	1.56438	0	0.0177672	0.525499
1	2928769	1.58909	0	0.0177672	0.533342
1	2928770	1.67005	0	0.0177672	0.554257
1	2928771	1.61516	0	0.0177672	0.556872
1	2928772	1.63574	0	0.0177672	0.551643
1	2928773	1.76199	0	0.0355344	0.575173
1	2928774	1.76474	0	0.0355344	0.562101
1	2928775	1.73592	0	0.0355344	0.559486
1	2928776	1.7963	0	0.0355344	0.564715
1	2928777	1.80316	0	0.0355344	0.572558
1	2928778	1.80316	0	0.0355344	0.564715
1	2928779	1.88001	0.00119201	0.0355344	0.596088
1	2928780	1.95822	0.00119201	0.029612	0.622232
1	2928781	1.96234	0.00119201	0.029612	0.627461
1	2928782	1.97744	0.00119201	0.029612	0.622232
1	2928783	2.01586	0.00119201	0.029612	0.622232
1	2928784	2.09682	0.00119201	0.029612	0.627461
1	2928785	2.10231	0.00119201	0.0355344	0.630076
1	2928786	2.10917	0.00476804	0.0355344	0.619618
1	2928787	2.12976	0.00476804	0.0355344	0.617004
1	2928788	2.16681	0.00476804	0.0355344	0.619618
1	2928789	2.22993	0.00476804	0.0355344	0.630076
1	2928790	2.3356	0.00476804	0.0355344	0.653605
1	2928791	2.37128	0.00476804	0.0355344	0.635304
1	2928792	2.42617	0.00476804	0.0355344	0.630076
1	2928793	2.4248	0.00476804	0.0355344	0.606546
1	2928794	2.50164	0.00476804	0.0355344	0.624847
1	2928795	2.50988	0.00476804	0.0355344	0.630076
1	2928796	2.52085	0.00476804	0.0355344	0.619618
1	2928797	2.54967	0.00476804	0.0355344	0.624847
1	2928798	2.58261	0.00476804	0.0355344	0.619618
1	2928799	2.63887	0.00476804	0.0355344	0.640533
1	2928800	2.64161	0.00476804	0.0355344	0.65622
1	2928801	2.7116	0.00476804	0.0355344	0.666678
1	2928802	2.67867	0.00476804	0.0355344	0.643148
1	2928803	2.61142	0.00476804	0.0355344	0.658834
1	2928804	2.62377	0.00476804	0.0355344	0.65622
1	2928805	2.64573	0.00476804	0.0355344	0.661449
1	2928806	2.63475	0.00476804	0.0355344	0.666678
1	2928807	2.63338	0.00476804	0.0355344	0.669292
1	2928808	2.61417	0.00476804	0.0355344	0.67975
1	2928809	2.64161	0.00476804	0.029612	0.687593
1	2928810	2.71023	0.00476804	0.0236896	0.684978
1	2928811	2.75414	0.00476804	0.0236896	0.682364
1	2928812	2.8502	0.00476804	0.0236896	0.708508
1	2928813	2.90509	0.00476804	0.0236896	0.716352
1	2928814	3.26462	0.00596005	0.0236896	0.750339
1	2928815	3.23169	0.00596005	0.0236896	0.718966
1	2928816	3.26462	0.00596005	0.029612	0.711123
1	2928817	3.30442	0.00596005	0.0236896	0.737267
1	2928818	3.39773	0.00596005	0.029612	0.810471
1	2928819	3.38538	0.00596005	0.029612	0.8157
1	2928820	3.49379	0.00596005	0.029612	0.841844
1	2928821	3.96311	0.00596005	0.0236896	0.854916
1	2928822	4.42419	0.00715206	0.029612	0.894132
1	2928823	4.36518	0.00715206	0.029612	0.867988
1	2928824	4.53671	0.00715206	0.029612	0.886289
1	2928825	4.56828	0.00834407	0.029612	0.894132
1	2928826	4.59435	0.00834407	0.0236896	0.901975
1	2928827	4.61493	0.00834407	0.0236896	0.920276
1	2928828	4.65473	0.00953608	0.0236896	0.943806
1	2928829	4.74942	0.00953608	0.0236896	0.975179
1	2928830	4.83724	0.00834407	0.0177672	1.00394
1	2928831	4.87566	0.00834407	0.0177672	1.03793
1	2928832	5.07739	0.00834407	0.0177672	1.10851
1	2928833	5.01289	0.00834407	0.0177672	1.08237
1	2928834	5.30107	0.00596005	0.0177672	1.11374
1	2928835	5.32302	0.00596005	0.0177672	1.11636
1	2928836	5.32302	0.00596005	0.0177672	1.12682
1	2928837	5.31891	0.00596005	0.0177672	1.1608
1	2928838	5.3093	0.00596005	0.0177672	1.15557
1	2928839	5.32302	0.00715206	0.0177672	1.16865
1	2928840	5.28872	0.00715206	0.0177672	1.18433
1	2928841	5.32302	0.00715206	0.0177672	1.19741
1	2928842	5.27911	0.00715206	0.0177672	1.19479
1	2928843	5.28323	0.00715206	0.0177672	1.19218
1	2928844	5.24069	0.00715206	0.0236896	1.19479
1	2928845	5.27362	0.00715206	0.0236896	1.22355
1	2928846	5.27774	0.00715206	0.029612	1.23401
1	2928847	5.16521	0.00715206	0.029612	1.20002
1	2928848	4.92918	0.00596005	0.029612	1.18433
1	2928849	4.81254	0.00596005	0.0236896	1.15296
1	2928850	4.79196	0.00596005	0.0236896	1.15035
1	2928851	4.60121	0.00596005	0.0236896	1.13204
1	2928852	4.57514	0.00715206	0.0236896	1.14773
1	2928853	4.41595	0.00715206	0.0236896	1.1242
1	2928854	4.35009	0.00715206	0.0236896	1.11113
1	2928855	4.31029	0.00715206	0.0236896	1.10067
1	2928856	4.14974	0.00715206	0.0177672	1.05361
1	2928857	4.10033	0.00715206	0.0177672	1.04838
1	2928858	3.64886	0.00715206	0.0177672	1.04577
1	2928859	3.55005	0.00596005	0.0177672	1.0144
1	2928860	3.47595	0.00596005	0.0177672	0.998709
1	2928861	3.45674	0.00596005	0.0177672	0.990866
1	2928862	3.26462	0.00596005	0.0177672	0.925505
1	2928863	3.24816	0.00596005	0.0177672	0.915048
1	2928864	3.14935	0.00596005	0.0177672	0.912433
1	2928865	2.99566	0.00476804	0.0177672	0.865374
1	2928866	2.90921	0.00476804	0.0177672	0.844458
1	2928867	2.86804	0.00596005	0.0177672	0.828772
1	2928868	2.73767	0.00596005	0.0118448	0.800013
1	2928869	2.6224	0.00476804	0.0118448	0.760797
1	2928870	2.65945	0.00476804	0.0177672	0.760797
1	2928871	2.59084	0.00476804	0.0177672	0.739881
1	2928872	2.14623	0.00476804	0.0177672	0.716352
1	2928873	2.07212	0.00476804	0.0177672	0.698051
1	2928874	1.88961	0.00476804	0.0177672	0.624847
1	2928875	1.85805	0.00476804	0.0177672	0.598703
1	2928876	1.83884	0.00476804	0.0177672	0.590859
1	2928877	1.82374	0.00476804	0.0177672	0.583016
1	2928878	1.73043	0.00357603	0.0177672	0.562101
1	2928879	1.55066	0.00238402	0.0118448	0.49674
1	2928880	1.48479	0.00238402	0.00592241	0.465367
1	2928881	1.43539	0.00238402	0.00592241	0.444452
1	2928882	1.38599	0.00238402	0.00592241	0.441837
1	2928883	1.31875	0.00238402	0.00592241	0.413079
1	2928884	1.30914	0.00238402	0.00592241	0.415693
1	2928885	1.28581	0.00238402	0.00592241	0.426151
1	2928886	1.41481	0.00238402	0.00592241	0.428765
1	2928887	1.37913	0.00119201	0.00592241	0.402621
1	2928888	1.3956	0.00119201	0.00592241	0.444452
1	2928889	1.39834	0.00119201	0.00592241	0.444452
1	2928890	1.42579	0.00119201	0.00592241	0.452295
1	2928891	1.41618	0.00119201	0.00592241	0.444452
1	2928892	1.44774	0.00119201	0.00592241	0.470596
1	2928893	1.48205	0.00119201	0.00592241	0.483668
1	2928894	1.46009	0.00119201	0.00592241	0.512427
1	2928895	1.53145	0.00119201	0.00592241	0.535956
1	2928896	1.72082	0.00119201	0.00592241	0.554257
1	2928897	1.79218	0.00119201	0.00592241	0.580402
1	2928898	1.9349	0.00238402	0.00592241	0.630076
1	2928899	2.1229	0.00238402	0.00592241	0.690207
1	2928900	2.16269	0.00238402	0.00592241	0.72158
1	2928901	2.21896	0.00238402	0.00592241	0.755568
1	2928902	2.07212	0.00238402	0.00592241	0.781712
1	2928903	2.10231	0.00238402	0.00592241	0.800013
1	2928904	2.17916	0.00238402	0.00592241	0.836615
1	2928905	2.2958	0.00238402	0.0118448	0.873217
1	2928906	2.32736	0.00119201	0.0118448	0.886289
1	2928907	2.45773	0.00238402	0.0177672	0.959493
1	2928908	2.61829	0.00238402	0.0177672	0.985637
1	2928909	2.66631	0.00238402	0.0177672	1.02224
1	2928910	2.73904	0.00238402	0.0177672	1.11897
1	2928911	2.7363	0.00238402	0.0177672	1.11374
1	2928912	2.83922	0.00238402	0.0177672	1.20263
1	2928913	2.85157	0.00238402	0.0177672	1.22093
1	2928914	2.78296	0.00238402	0.0118448	1.27584
1	2928915	2.79531	0.00238402	0.0118448	1.29152
1	2928916	2.83236	0.00238402	0.0118448	1.34643
1	2928917	2.87902	0.00238402	0.0118448	1.42225
1	2928918	2.90921	0.00238402	0.0118448	1.45362
1	2928919	3.27835	0.00357603	0.0118448	1.47976
1	2928920	3.28795	0.00357603	0.0118448	1.48499
1	2928921	3.33049	0.00476804	0.0118448	1.53205
1	2928922	3.33598	0.00476804	0.0118448	1.56604
1	2928923	3.36754	0.00476804	0.0118448	1.58957
1	2928924	3.3895	0.00596005	0.0118448	1.6314
1	2928925	3.35931	0.00596005	0.0118448	1.68369
1	2928926	3.35794	0.00596005	0.0118448	1.72813
1	2928927	3.40322	0.00596005	0.0177672	1.76735
1	2928928	3.3895	0.00596005	0.0177672	1.80395
1	2928929	3.36343	0.00596005	0.0177672	1.8301
1	2928930	3.33873	0.00596005	0.0177672	1.86408
1	2928931	3.33735	0.00596005	0.0177672	1.93467
1	2928932	3.37578	0.00596005	0.0177672	2.03925
1	2928933	3.34147	0.00596005	0.0177672	2.06278
1	2928934	3.3003	0.00596005	0.0177672	2.05755
1	2928935	3.25776	0.00596005	0.0177672	2.05755
1	2928936	3.14661	0.00596005	0.0177672	2.02879
1	2928937	3.09172	0.00715206	0.0236896	2.02095
1	2928938	3.08897	0.00715206	0.0236896	2.05755
1	2928939	2.9394	0.00715206	0.0118448	2.01572
1	2928940	2.84059	0.00715206	0.0118448	1.9765
1	2928941	2.80491	0.00715206	0.0118448	1.9582
1	2928942	2.79668	0.00834407	0.0118448	1.96866
1	2928943	2.82138	0.00834407	0.0118448	1.96605
1	2928944	2.82138	0.00834407	0.0118448	1.98435
1	2928945	2.80766	0.00834407	0.0118448	2.00526
1	2928946	2.85843	0.00715206	0.0118448	2.02879
1	2928947	2.79256	0.00715206	0.0177672	2.06801
1	2928948	2.68827	0.00596005	0.0177672	1.98957
1	2928949	2.50576	0.00596005	0.0177672	1.98173
1	2928950	2.48106	0.00596005	0.0177672	1.94513
1	2928951	2.49615	0.00596005	0.0177672	1.94513
1	2928952	2.15446	0.00476804	0.0236896	1.91376
1	2928953	2.21209	0.00476804	0.0236896	1.93729
1	2928954	2.26973	0.00476804	0.0236896	1.94513
1	2928955	2.29855	0.00476804	0.0236896	1.95036
1	2928956	2.45499	0.00834407	0.0236896	2.00526
1	2928957	2.43852	0.00715206	0.0236896	1.94513
1	2928958	2.46322	0.00715206	0.029612	1.92683
1	2928959	2.46596	0.00715206	0.029612	1.90591
1	2928960	2.50439	0.00715206	0.029612	1.92421
1	2928961	2.5483	0.00715206	0.0355344	1.92421
1	2928962	2.573	0.00715206	0.0355344	1.93729
1	2928963	2.62789	0.00715206	0.0355344	1.94774
1	2928964	2.6375	0.00715206	0.0355344	1.91114
1	2928965	2.7363	0.00715206	0.0414569	1.885
1	2928966	2.90097	0.00715206	0.0414569	1.88238
1	2928967	2.89548	0.00715206	0.0473793	1.84578
1	2928968	2.90234	0.00715206	0.0533017	1.83271
1	2928969	3.24129	0.00834407	0.0651465	1.79349
1	2928970	3.36754	0.00834407	0.0651465	1.75166
1	2928971	3.57613	0.00834407	0.0651465	1.78826
1	2928972	3.54182	0.00834407	0.0651465	1.72552
1	2928973	3.55966	0.00834407	0.0651465	1.68892
1	2928974	3.63239	0.00834407	0.0651465	1.63924
1	2928975	3.84235	0.00834407	0.0651465	1.65754
1	2928976	4.0276	0.00834407	0.0651465	1.69676
1	2928977	4.29657	0.00834407	0.0651465	1.73598
1	2928978	4.52574	0.00953608	0.0769913	1.76996
1	2928979	4.76863	0.00953608	0.0829137	1.81179
1	2928980	4.78647	0.00953608	0.0888361	1.78826
1	2928981	4.88115	0.00953608	0.100681	1.82225
1	2928982	4.96898	0.00953608	0.106603	1.84578
1	2928983	4.97721	0.00834407	0.106603	1.78565
1	2928984	5.08837	0.00953608	0.112526	1.80657
1	2928985	5.13091	0.00953608	0.118448	1.74643
1	2928986	5.24343	0.00953608	0.124371	1.78304
1	2928987	5.26127	0.00834407	0.118448	1.74905
1	2928988	5.35733	0.00834407	0.124371	1.74382
1	2928989	5.38752	0.00834407	0.130293	1.71506
1	2928990	5.44653	0.00834407	0.130293	1.72552
1	2928991	5.45339	0.00596005	0.130293	1.69937
1	2928992	5.53984	0.00476804	0.124371	1.74905
1	2928993	5.65374	0.00476804	0.124371	1.72813
1	2928994	5.64002	0.00476804	0.124371	1.69153
1	2928995	5.60434	0.00476804	0.124371	1.67062
1	2928996	5.90212	0.00476804	0.124371	1.67846
1	2928997	5.82527	0.00476804	0.124371	1.62094
1	2928998	5.80194	0.00476804	0.118448	1.60787
1	2928999	5.84174	0.00476804	0.124371	1.64447
1	2929000	5.7992	0.00476804	0.118448	1.63924
1	2929001	5.36282	0.00357603	0.112526	1.59218
1	2929002	5.29283	0.00357603	0.118448	1.58434
1	2929003	5.24069	0.00357603	0.112526	1.56865
1	2929004	5.08425	0.00357603	0.112526	1.58434
1	2929005	5.06504	0.00476804	0.112526	1.57911
1	2929006	5.01564	0.00476804	0.118448	1.55558
1	2929007	4.94977	0.00476804	0.118448	1.53205
1	2929008	4.90997	0.00476804	0.118448	1.51114
1	2929009	4.90997	0.00357603	0.112526	1.50068
1	2929010	4.7947	0.00357603	0.106603	1.47192
1	2929011	4.91958	0.00357603	0.106603	1.46669
1	2929012	4.78509	0.00357603	0.100681	1.44055
1	2929013	4.54632	0.00357603	0.106603	1.39872
1	2929014	4.31715	0.00357603	0.106603	1.33858
1	2929015	4.206	0.00357603	0.106603	1.31505
1	2929016	4.18679	0.00357603	0.106603	1.30721
1	2929017	4.17169	0.00357603	0.106603	1.32813
1	2929018	4.12915	0.00357603	0.106603	1.31244
1	2929019	4.03446	0.00357603	0.0947585	1.28368
1	2929020	3.96997	0.00238402	0.0947585	1.29414
1	2929021	3.89312	0.00238402	0.0947585	1.27845
1	2929022	3.85195	0.00357603	0.0888361	1.26277
1	2929023	3.77236	0.00357603	0.0888361	1.23924
1	2929024	3.69826	0.00238402	0.0888361	1.22878
1	2929025	3.53222	0.00238402	0.0829137	1.1608
1	2929026	3.54182	0.00238402	0.0829137	1.16603
1	2929027	3.43067	0.00476804	0.0829137	1.16342
1	2929028	3.39499	0.00476804	0.0829137	1.1608
1	2929029	3.33186	0.00596005	0.0888361	1.15296
1	2929030	3.22345	0.00596005	0.0829137	1.14773
1	2929031	3.09446	0.00596005	0.0829137	1.09021
1	2929032	3.14112	0.00715206	0.0829137	1.14512
1	2929033	3.21385	0.00715206	0.0829137	1.1608
1	2929034	3.1521	0.00715206	0.0829137	1.13204
1	2929035	3.15621	0.00715206	0.0829137	1.13989
1	2929036	3.18778	0.00715206	0.0829137	1.15296
1	2929037	3.23169	0.00715206	0.0769913	1.16865
1	2929038	3.23718	0.00715206	0.0769913	1.1608
1	2929039	3.34421	0.00715206	0.0769913	1.1791
1	2929040	3.43341	0.00715206	0.0769913	1.19741
1	2929041	3.49105	0.00715206	0.0769913	1.21048
1	2929042	3.5281	0.00715206	0.0829137	1.22878
1	2929043	3.50889	0.00715206	0.0829137	1.21571
1	2929044	3.61043	0.00715206	0.0769913	1.23401
1	2929045	3.75727	0.00834407	0.0769913	1.28368
1	2929046	3.76413	0.00834407	0.0710689	1.27845
1	2929047	3.73531	0.00834407	0.0651465	1.27322
1	2929048	3.73531	0.00834407	0.0592241	1.27061
1	2929049	3.72845	0.00834407	0.0592241	1.26277
1	2929050	3.77785	0.00834407	0.0592241	1.27845
1	2929051	3.87803	0.00834407	0.0710689	1.31244
1	2929052	3.96585	0.00834407	0.0651465	1.35166
1	2929053	4.10857	0.00834407	0.0710689	1.38564
1	2929054	4.06328	0.00834407	0.0710689	1.38826
1	2929055	4.13464	0.00834407	0.0710689	1.39349
1	2929056	4.1813	0.00953608	0.0710689	1.40133
1	2929057	4.22933	0.00953608	0.0710689	1.40656
1	2929058	3.99055	0.00953608	0.0710689	1.40394
1	2929059	3.90822	0.00953608	0.0710689	1.36996
1	2929060	3.93703	0.00953608	0.0710689	1.3778
1	2929061	3.91645	0.00834407	0.0651465	1.38564
1	2929062	3.90959	0.00834407	0.0651465	1.36473
1	2929063	3.88077	0.00834407	0.0592241	1.35427
1	2929064	3.85881	0.00834407	0.0651465	1.32028
1	2929065	3.88626	0.00834407	0.0710689	1.32551
1	2929066	3.8794	0.00834407	0.0651465	1.30983
1	2929067	3.89861	0.00834407	0.0651465	1.3046
1	2929068	3.89449	0.00834407	0.0592241	1.29675
1	2929069	3.84235	0.00834407	0.0592241	1.27584
1	2929070	3.81353	0.00715206	0.0592241	1.25754
1	2929071	3.83274	0.00596005	0.0592241	1.25492
1	2929072	3.79843	0.00596005	0.0592241	1.25231
1	2929073	3.50477	0.00596005	0.0592241	1.22355
1	2929074	3.49928	0.00476804	0.0592241	1.20786
1	2929075	3.45125	0.00596005	0.0592241	1.18956
1	2929076	3.39499	0.00596005	0.0533017	1.1791
1	2929077	3.34284	0.00596005	0.0533017	1.15296
1	2929078	3.36754	0.00596005	0.0533017	1.17649
1	2929079	3.3154	0.00596005	0.0533017	1.15819
1	2929080	3.29481	0.00596005	0	1.15557
1	3089754	5.49181	0.0131121	0.0710689	1.70983
1	3089755	5.11169	0.0131121	0.0710689	1.668
1	3089756	5.10209	0.0119201	0.0710689	1.66277
1	3089757	4.95526	0.0119201	0.0710689	1.65754
1	3089758	4.87429	0.0119201	0.0710689	1.62617
1	3089759	4.78372	0.00953608	0.0710689	1.61833
1	3089760	4.69315	0.00834407	0.0710689	1.58957
1	3089761	4.59435	0.00834407	0.0710689	1.56342
1	3089762	4.51339	0.00834407	0.0710689	1.5582
1	3089763	4.41595	0.00834407	0.0710689	1.51636
1	3089764	4.25952	0.00715206	0.0710689	1.48499
1	3089765	4.14425	0.00476804	0.0651465	1.40133
1	3089766	3.9782	0.00476804	0.0592241	1.36734
1	3089767	3.82588	0.00476804	0.0592241	1.34643
1	3089768	3.77922	0.00476804	0.0592241	1.33858
1	3089769	3.64337	0.00476804	0.0533017	1.33074
1	3089770	3.61867	0.00476804	0.0533017	1.33858
1	3089771	3.39224	0.00476804	0.0533017	1.29414
1	3089772	3.1768	0.00476804	0.0533017	1.21571
1	3089773	3.01213	0.00476804	0.0533017	1.17649
1	3089774	2.9984	0.00476804	0.0533017	1.16342
1	3089775	2.99429	0.00476804	0.0533017	1.1425
1	3089776	2.71983	0.00357603	0.0533017	1.04054
1	3089777	2.57849	0.00357603	0.0533017	0.996095
1	3089778	2.29717	0.00357603	0.0533017	0.875831
1	3089779	1.78257	0.00476804	0.029612	0.826157
1	3089780	1.73317	0.00357603	0.029612	0.836615
1	3089781	1.68103	0.00357603	0.029612	0.826157
1	3089782	1.57673	0.00357603	0.029612	0.802627
1	3089783	1.55203	0.00357603	0.0236896	0.786941
1	3089784	1.49852	0.00357603	0.0236896	0.758182
1	3089785	1.445	0.00357603	0.0236896	0.734653
1	3089786	1.43676	0.00357603	0.029612	0.724195
1	3089787	1.43265	0.00357603	0.0355344	0.737267
1	3089788	1.42441	0.00357603	0.0414569	0.742496
1	3089789	1.41206	0.00357603	0.0414569	0.776483
1	3089790	1.46009	0.00357603	0.0473793	0.813085
1	3089791	1.49577	0.00238402	0.0473793	0.807856
1	3089792	1.51635	0.00238402	0.0473793	0.789555
1	3089793	1.50949	0.00238402	0.0473793	0.781712
1	3089794	1.52596	0.00238402	0.0473793	0.779098
1	3089795	1.5438	0.00238402	0.0473793	0.79217
1	3089796	1.53557	0.00238402	0.0533017	0.789555
1	3089797	1.5438	0.00238402	0.0533017	0.794784
1	3089798	1.55203	0.00238402	0.0592241	0.807856
1	3089799	1.58771	0.00238402	0.0592241	0.813085
1	3089800	1.57125	0.00238402	0.0592241	0.781712
1	3089801	1.5438	0.00238402	0.0592241	0.789555
1	3089802	1.56987	0.00238402	0.0592241	0.802627
1	3089803	1.60144	0.00238402	0.0592241	0.805242
1	3089804	1.62888	0.00238402	0.0710689	0.800013
1	3089805	1.633	0.00119201	0.0710689	0.784327
1	3089806	1.65084	0.00119201	0.0769913	0.789555
1	3089807	1.66182	0.00238402	0.0769913	0.784327
1	3089808	1.6824	0.00238402	0.0829137	0.79217
1	3089809	1.67828	0.00238402	0.0829137	0.800013
1	3089810	1.70298	0.00238402	0.0829137	0.820928
1	3089811	1.72494	0.00238402	0.0829137	0.841844
1	3089812	1.73317	0.00238402	0.0829137	0.849687
1	3089813	1.74552	0.00238402	0.0829137	0.844458
1	3089814	1.75376	0.00238402	0.0829137	0.847073
1	3089815	1.76748	0.00238402	0.0829137	0.852301
1	3089816	1.77434	0.00238402	0.0829137	0.844458
1	3089817	1.83198	0.00238402	0.0829137	0.841844
1	3089818	1.85668	0.00119201	0.0888361	0.826157
1	3089819	1.87452	0.00119201	0.0888361	0.839229
1	3089820	1.93764	0.00119201	0.0888361	0.870602
1	3089821	1.96234	0.00119201	0.0888361	0.875831
1	3089822	1.98841	0.00119201	0.0888361	0.88106
1	3089823	2.01312	0.00119201	0.0829137	0.88106
1	3089824	2.009	0.00119201	0.0829137	0.865374
1	3089825	2.03507	0.00119201	0.0829137	0.878446
1	3089826	1.99253	0.00119201	0.0769913	0.844458
1	3089827	2.06114	0.00119201	0.0769913	0.854916
1	3089828	2.04468	0.00119201	0.0769913	0.847073
1	3089829	2.02409	0.00119201	0.0769913	0.828772
1	3089830	2.01037	0.00238402	0.0769913	0.828772
1	3089831	1.99939	0.00238402	0.0769913	0.813085
1	3089832	2.00077	0.00238402	0.0769913	0.828772
1	3089833	1.95274	0.00238402	0.0769913	0.813085
1	3089834	1.97469	0.00238402	0.0829137	0.839229
1	3089835	1.91843	0.00238402	0.0829137	0.8157
1	3089836	1.88961	0.00238402	0.0829137	0.807856
1	3089837	1.88687	0.00238402	0.0829137	0.805242
1	3089838	2.23131	0.00238402	0.0769913	0.813085
1	3089839	2.21621	0.00238402	0.0592241	0.781712
1	3089840	2.25189	0.00238402	0.0592241	0.802627
1	3089841	2.2464	0.00238402	0.0592241	0.810471
1	3089842	2.2615	0.00238402	0.0592241	0.813085
1	3089843	2.21621	0.00238402	0.0533017	0.802627
1	3089844	2.34246	0.00238402	0.0533017	0.789555
1	3089845	2.31364	0.00238402	0.0533017	0.784327
1	3089846	2.29443	0.00238402	0.0473793	0.758182
1	3089847	2.27247	0.00238402	0.0414569	0.779098
1	3089848	2.37402	0.00238402	0.0414569	0.807856
1	3089849	2.39049	0.00238402	0.0473793	0.805242
1	3089850	2.40696	0.00238402	0.0414569	0.800013
1	3089851	2.40833	0.00238402	0.0414569	0.800013
1	3089852	2.40558	0.00238402	0.0414569	0.797399
1	3089853	2.41245	0.00238402	0.0414569	0.794784
1	3089854	2.41931	0.00238402	0.0414569	0.76864
1	3089855	2.5085	0.00238402	0.0414569	0.797399
1	3089856	2.55242	0.00238402	0.0473793	0.841844
1	3089857	2.58123	0.00238402	0.0473793	0.839229
1	3089858	2.5881	0.00238402	0.0414569	0.823543
1	3089859	2.62377	0.00238402	0.0414569	0.841844
1	3089860	2.65808	0.00238402	0.0414569	0.854916
1	3089861	2.64848	0.00238402	0.0414569	0.841844
1	3089862	2.72669	0.00357603	0.0414569	0.862759
1	3089863	2.72532	0.00357603	0.0355344	0.873217
1	3089864	2.70748	0.00357603	0.029612	0.865374
1	3089865	2.70062	0.00357603	0.0355344	0.860145
1	3089866	2.65534	0.00357603	0.0355344	0.899361
1	3089867	2.70337	0.00476804	0.0355344	0.933349
1	3089868	2.68964	0.00476804	0.0355344	0.95165
1	3089869	2.78296	0.00476804	0.0355344	1.04054
1	3089870	2.8008	0.00476804	0.029612	1.0693
1	3089871	2.86255	0.00476804	0.029612	1.12159
1	3089872	2.87215	0.00357603	0.0236896	1.13727
1	3089873	3.04918	0.00357603	0.0236896	1.17649
1	3089874	3.10407	0.00357603	0.0236896	1.23139
1	3089875	3.14112	0.00357603	0.0236896	1.25754
1	3089876	3.32912	0.00357603	0.029612	1.29675
1	3089877	3.49242	0.00357603	0.029612	1.33597
1	3089878	3.48281	0.00357603	0.029612	1.31767
1	3089879	3.513	0.00357603	0.029612	1.3412
1	3089880	3.513	0.00238402	0.029612	1.38041
1	3089881	3.70787	0.00238402	0.029612	1.49022
1	3089882	3.70924	0.00238402	0.0355344	1.51898
1	3089883	3.7902	0.00238402	0.0355344	1.60787
1	3089884	3.78883	0.00238402	0.0355344	1.6131
1	3089885	3.79981	0.00238402	0.0355344	1.62617
1	3089886	3.82176	0.00238402	0.0414569	1.67584
1	3089887	3.54594	0.00238402	0.0414569	1.75166
1	3089888	3.56103	0.00238402	0.0414569	1.80918
1	3089889	3.54594	0.00238402	0	1.79872
1	3285380	0.870017	0.0226482	0.0118448	0.530728
1	3285381	0.852178	0.0166881	0.0118448	0.515041
1	3285382	0.837083	0.0154961	0.0177672	0.515041
1	3285383	0.834338	0.0143041	0.0177672	0.504583
1	3285384	0.837083	0.0131121	0.0177672	0.491511
1	3285385	0.826105	0.0119201	0.0177672	0.478439
1	3285386	0.815127	0.0107281	0.0177672	0.467981
1	3285387	0.806893	0.00953608	0.0177672	0.465367
1	3285388	0.794543	0.00953608	0.0177672	0.447066
1	3285389	0.800032	0.00953608	0.0177672	0.457524
1	3285390	0.805521	0.00834407	0.0177672	0.452295
1	3285391	0.61752	0.00715206	0.0177672	0.433994
1	3285392	0.623009	0.00715206	0.0177672	0.439223
1	3285393	0.596936	0.00476804	0.0177672	0.410464
1	3285394	0.598308	0.00476804	0.0177672	0.413079
1	3285395	0.595564	0.00357603	0.0177672	0.410464
1	3285396	0.598308	0.00357603	0.0177672	0.400007
1	3285397	0.60517	0.00357603	0.0177672	0.402621
1	3285398	0.610659	0.00357603	0.0177672	0.410464
1	3285399	0.614776	0.00357603	0.0177672	0.413079
1	3285400	0.628498	0.00476804	0.0177672	0.413079
1	3285401	0.642221	0.00476804	0.0118448	0.40785
1	3285402	0.671039	0.00476804	0.0118448	0.405235
1	3285403	0.687506	0.00476804	0.0118448	0.389549
1	3285404	0.688878	0.00476804	0.0118448	0.392163
1	3285405	0.692995	0.00476804	0.0118448	0.373862
1	3285406	0.73828	0.00476804	0.0118448	0.366019
1	3285407	0.848061	0.00476804	0.0118448	0.376477
1	3285408	0.935886	0.00357603	0.0177672	0.379091
1	3285409	0.96882	0.00357603	0.0177672	0.392163
1	3285410	0.975682	0.00357603	0.0177672	0.392163
1	3285411	0.99901	0.00357603	0.0177672	0.379091
1	3285412	1.06351	0.00357603	0.0177672	0.389549
1	3285413	1.10193	0.00357603	0.0177672	0.392163
1	3285414	1.1184	0.00357603	0.0177672	0.397392
1	3285415	1.128	0.00357603	0.0177672	0.394778
1	3285416	1.14859	0.00357603	0.0177672	0.400007
1	3285417	1.17741	0.00357603	0.0177672	0.392163
1	3285418	1.18152	0.00357603	0.0177672	0.386934
1	3285419	1.21995	0.00357603	0.0177672	0.392163
1	3285420	1.2323	0.00357603	0.0177672	0.400007
1	3285421	1.54106	0.00596005	0.0177672	0.40785
1	3285422	1.58085	0.00596005	0.0177672	0.423536
1	3285423	1.60144	0.00596005	0.0177672	0.428765
1	3285424	1.6179	0.00596005	0.0177672	0.441837
1	3285425	1.63574	0.00596005	0.0177672	0.413079
1	3285426	1.66319	0.00596005	0.0177672	0.433994
1	3285427	1.67554	0.00596005	0.0177672	0.439223
1	3285428	1.69475	0.00476804	0.0177672	0.444452
1	3285429	1.72357	0.00476804	0.0177672	0.426151
1	3285430	1.75101	0.00476804	0.0177672	0.43138
1	3285431	1.7812	0.00476804	0.0177672	0.441837
1	3285432	1.7963	0.00476804	0.0177672	0.436608
1	3285433	1.87726	0.00476804	0.0177672	0.460138
1	3285434	1.88275	0.00476804	0.0236896	0.470596
1	3285435	1.95822	0.00476804	0.0236896	0.47321
1	3285436	2.00214	0.00715206	0.029612	0.488897
1	3285437	2.04605	0.00715206	0.029612	0.499355
1	3285438	2.05154	0.00715206	0.029612	0.499355
1	3285439	2.08173	0.00715206	0.029612	0.501969
1	3285440	2.13799	0.00715206	0.029612	0.525499
1	3285441	2.23954	0.00715206	0.029612	0.546414
1	3285442	2.30541	0.00715206	0.029612	0.562101
1	3285443	2.37539	0.00715206	0.029612	0.577787
1	3285444	2.45224	0.00596005	0.029612	0.564715
1	3285445	2.57849	0.00596005	0.029612	0.590859
1	3285446	2.60731	0.00596005	0.0236896	0.588245
1	3285447	2.57849	0.00596005	0.0236896	0.596088
1	3285448	2.74591	0.00596005	0.029612	0.650991
1	3285449	2.75277	0.00715206	0.029612	0.65622
1	3285450	2.82413	0.00715206	0.029612	0.67975
1	3285451	2.91058	0.00715206	0.029612	0.705894
1	3285452	2.95312	0.00715206	0.029612	0.711123
1	3285453	3.05192	0.00715206	0.029612	0.734653
1	3285454	3.17817	0.00715206	0.029612	0.747725
1	3285455	3.24953	0.00715206	0.029612	0.750339
1	3285456	3.26462	0.00596005	0.029612	0.760797
1	3285457	3.45674	0.00596005	0.029612	0.802627
1	3285458	3.47595	0.00596005	0.029612	0.805242
1	3285459	3.66944	0.00596005	0.0236896	0.844458
1	3285460	3.6516	0.00596005	0.0236896	0.839229
1	3285461	3.81216	0.00596005	0.0236896	0.852301
1	3285462	4.17855	0.00834407	0.0236896	0.938577
1	3285463	4.4187	0.00953608	0.029612	0.990866
1	3285464	4.59161	0.00953608	0.0236896	1.051
1	3285465	4.80568	0.0119201	0.0236896	1.16342
1	3285466	5.01975	0.0131121	0.0236896	1.24446
1	3285467	5.18442	0.0143041	0.029612	1.33858
1	3285468	5.59748	0.0154961	0.0355344	1.45362
1	3285469	5.65511	0.0154961	0.0355344	1.48499
1	3285470	5.64688	0.0131121	0.0355344	1.49806
1	3285471	5.65923	0.0131121	0.0355344	1.50591
1	3285472	5.76215	0.0131121	0.0355344	1.57388
1	3285473	5.96936	0.0166881	0.0355344	1.60003
1	3285474	5.99269	0.0178802	0.0355344	1.6314
1	3285475	6.02013	0.0178802	0.0414569	1.66277
1	3285476	6.0119	0.0178802	0.0414569	1.65754
1	3285477	5.99681	0.0166881	0.0414569	1.66539
1	3285478	6.04346	0.0178802	0.0355344	1.74643
1	3285479	6.02562	0.0178802	0.0355344	1.76473
1	3285480	5.97485	0.0178802	0.0414569	1.78304
1	3285481	5.91859	0.0178802	0.0414569	1.80918
1	3285482	5.92819	0.0178802	0.0473793	1.88238
1	3285483	5.92957	0.0178802	0.0473793	1.89546
1	3285484	5.97897	0.0178802	0.0473793	1.93467
1	3285485	5.97348	0.0178802	0.0473793	1.96082
1	3285486	5.94603	0.0178802	0.0473793	1.96866
1	3285487	5.94329	0.0178802	0.0473793	1.96605
1	3285488	5.92957	0.0154961	0.0473793	1.98435
1	3285489	5.95427	0.0154961	0.0473793	2.00526
1	3285490	5.93231	0.0154961	0.0473793	2.03402
1	3285491	5.89389	0.0154961	0.0473793	2.04709
1	3285492	5.56317	0.0154961	0.0533017	2.08631
1	3285493	5.66472	0.0154961	0.0533017	2.1386
1	3285494	5.63041	0.0154961	0.0592241	2.16474
1	3285495	5.45476	0.0154961	0.0592241	2.13598
1	3285496	5.3491	0.0154961	0.0651465	2.15428
1	3285497	5.32714	0.0154961	0.0651465	2.18566
1	3285498	5.11993	0.0154961	0.0651465	2.12552
1	3285499	5.05818	0.0154961	0.0710689	2.09677
1	3285500	5.07327	0.0143041	0.0710689	2.11768
1	3285501	5.07739	0.0143041	0.0710689	2.12814
1	3285502	4.92232	0.0131121	0.0710689	2.08108
1	3285503	4.92232	0.0131121	0.0769913	2.08892
1	3285504	4.83312	0.0107281	0.0769913	2.15951
1	3285505	4.92095	0.0107281	0.0829137	2.20919
1	3285506	5.12542	0.0107281	0.0888361	2.27193
1	3285507	5.08425	0.0107281	0.0947585	2.25363
1	3285508	5.11993	0.0107281	0.0947585	2.27455
1	3285509	5.02936	0.0107281	0.0947585	2.2118
1	3285510	5.05955	0.0131121	0.0947585	2.23272
1	3285511	4.94977	0.0107281	0.0947585	2.1935
1	3285512	4.96623	0.00953608	0.0947585	2.19611
1	3285513	4.72197	0.00476804	0.100681	2.14121
1	3285514	4.71099	0.00476804	0.106603	2.09938
1	3285515	4.75079	0.00476804	0.106603	2.13337
1	3285516	4.9827	0.00596005	0.100681	2.22226
1	3285517	4.9978	0.00596005	0.100681	2.22226
1	3285518	5.05543	0.00715206	0.0947585	2.21442
1	3285519	4.98545	0.00715206	0.0888361	2.14121
1	3285520	4.87018	0.00715206	0.0829137	2.09677
1	3285521	4.89762	0.00834407	0.0829137	2.04971
1	3285522	4.79333	0.00834407	0.0769913	2.0131
1	3285523	4.78509	0.00953608	0.0829137	1.99219
1	3285524	4.75079	0.00953608	0.0829137	1.97127
1	3285525	4.68355	0.00953608	0.0769913	1.9399
1	3285526	4.63415	0.00953608	0.0769913	1.88238
1	3285527	4.59161	0.00953608	0.0769913	1.86931
1	3285528	4.57377	0.00953608	0.0769913	1.86147
1	3285529	4.49966	0.00834407	0.0769913	1.80395
1	3285530	4.48457	0.00834407	0.0769913	1.80918
1	3285531	4.42144	0.00834407	0.0769913	1.80395
1	3285532	4.31029	0.00834407	0.0769913	1.75428
1	3285533	4.16483	0.00834407	0.0651465	1.7229
1	3285534	4.07701	0.00834407	0.0592241	1.71768
1	3285535	3.89312	0.00834407	0	1.62094
1	7310705	2.37951	0.00238402	0.0236896	0.750339
1	7310706	2.40009	0.00238402	0.0177672	0.713737
1	7310707	2.3603	0.00238402	0.0177672	0.708508
1	7310708	2.28071	0.00238402	0.0177672	0.690207
1	7310709	2.26836	0.00238402	0.0177672	0.684978
1	7310710	2.28208	0.00238402	0.0177672	0.67975
1	7310711	2.33011	0.00238402	0.0177672	0.687593
1	7310712	2.34246	0.00238402	0.0177672	0.666678
1	7310713	2.32874	0.00238402	0.0118448	0.666678
1	7310714	2.44675	0.00238402	0.0118448	0.677135
1	7310715	2.47694	0.00238402	0.0118448	0.664063
1	7310716	2.42617	0.00238402	0.0118448	0.637919
1	7310717	2.44538	0.00238402	0.0118448	0.606546
1	7310718	2.43715	0.00238402	0.0118448	0.58563
1	7310719	2.46871	0.00238402	0.0118448	0.577787
1	7310720	2.68553	0.00238402	0.0177672	0.580402
1	7310721	2.65122	0.00238402	0.0177672	0.577787
1	7310722	2.64024	0.00238402	0.0236896	0.569944
1	7310723	2.9737	0.00238402	0.0236896	0.575173
1	7310724	2.97645	0.00238402	0.0236896	0.577787
1	7310725	3.05192	0.00238402	0.0236896	0.583016
1	7310726	3.01487	0.00238402	0.0236896	0.56733
1	7310727	2.99703	0.00238402	0.0236896	0.554257
1	7310728	3.01899	0.00238402	0.0236896	0.546414
1	7310729	3.09995	0.00238402	0.0236896	0.549029
1	7310730	2.98743	0.00238402	0.0236896	0.530728
1	7310731	3.03134	0.00238402	0.0236896	0.535956
1	7310732	2.99154	0.00238402	0.0236896	0.546414
1	7310733	2.99429	0.00238402	0.0236896	0.541185
1	7310734	3.03957	0.00238402	0.0236896	0.551643
1	7310735	3.07113	0.00238402	0.0236896	0.556872
1	7310736	3.1123	0.00238402	0.0236896	0.556872
1	7310737	3.137	0.00238402	0.0177672	0.554257
1	7310738	3.13151	0.00238402	0.0177672	0.546414
1	7310739	3.19464	0.00238402	0.0177672	0.546414
1	7310740	3.20973	0.00238402	0.0177672	0.541185
1	7310741	3.21248	0.00238402	0.0118448	0.530728
1	7310742	3.27423	0.00238402	0.0177672	0.541185
1	7310743	3.2907	0.00119201	0.0177672	0.546414
1	7310744	3.31951	0.00119201	0.0177672	0.554257
1	7310745	3.36892	0.00119201	0.0177672	0.56733
1	7310746	3.40459	0.00119201	0.0177672	0.562101
1	7310747	3.44165	0.00119201	0.0177672	0.572558
1	7310748	3.42381	0.00119201	0.0177672	0.56733
1	7310749	3.35656	0.00119201	0.0177672	0.551643
1	7310750	3.31128	0.00119201	0.0177672	0.533342
1	7310751	3.27697	0.00119201	0.0177672	0.530728
1	7310752	3.21934	0.00119201	0.0177672	0.530728
1	7310753	3.18503	0.00119201	0.0177672	0.533342
1	7310754	2.9984	0.00119201	0.0118448	0.501969
1	7310755	2.95998	0.00119201	0.0118448	0.499355
1	7310756	2.92156	0.00119201	0.0118448	0.499355
1	7310757	2.84745	0.00119201	0.0118448	0.488897
1	7310758	2.81589	0.00119201	0.0118448	0.475825
1	7310759	2.78982	0.00119201	0.0118448	0.475825
1	7310760	2.72807	0.00119201	0.0118448	0.465367
1	7310761	2.71023	0.00119201	0.0118448	0.460138
1	7310762	2.33148	0.00119201	0.0118448	0.457524
1	7310763	2.26561	0.00119201	0.0118448	0.441837
1	7310764	2.25189	0.00119201	0.0118448	0.447066
1	7310765	2.20798	0.00119201	0.0118448	0.415693
1	7310766	2.19014	0.00119201	0.0118448	0.405235
1	7310767	2.16132	0.00119201	0.0118448	0.405235
1	7310768	2.14074	0.00119201	0.0118448	0.402621
1	7310769	2.11741	0.00119201	0.0118448	0.402621
1	7310770	2.01998	0.00119201	0.00592241	0.392163
1	7310771	1.93352	0.00119201	0.00592241	0.394778
1	7310772	1.79904	0	0.00592241	0.373862
1	7310773	1.78669	0	0.00592241	0.371248
1	7310774	1.72082	0	0.00592241	0.36079
1	7310775	1.66182	0	0.00592241	0.342489
1	7310776	1.62614	0	0.00592241	0.329417
1	7310777	1.60967	0	0.00592241	0.334646
1	7310778	1.57948	0	0.00592241	0.332032
1	7310779	1.52596	0	0.00592241	0.311116
1	7310780	1.50538	0	0.00592241	0.308502
1	7310781	1.42716	0	0.00592241	0.287586
1	7310782	1.35168	0	0.00592241	0.269285
1	7310783	1.30914	0	0.00592241	0.266671
1	7310784	1.14447	0	0.00592241	0.264057
1	7310785	1.10879	0	0.00592241	0.256213
1	7310786	1.02097	0	0.00592241	0.245756
1	7310787	0.948236	0	0.00592241	0.240527
1	7310788	0.902952	0	0.00592241	0.235298
1	7310789	0.831594	0	0	0.219611
1	7310790	0.78082	0	0	0.209154
1	7310791	0.732791	0	0	0.203925
1	7310792	0.665549	0	0	0.185624
1	7310793	0.533812	0	0	0.146408
1	7310794	0.483038	0	0	0.149022
1	7310795	0.466571	0	0	0.13595
1	7310796	0.444614	0	0	0.13595
1	7310797	0.451476	0	0	0.130721
1	7310798	0.435009	0	0	0.128107
1	7310799	0.413052	0	0	0.128107
1	7310800	0.386979	0	0	0.125492
1	7310801	0.378746	0	0	0.117649
1	7310802	0.378746	0	0	0.117649
1	7310803	0.373257	0	0	0.117649
1	7310804	0.380118	0	0	0.120263
1	7310805	0.363651	0	0	0.122878
1	7310806	0.371884	0	0	0.122878
1	7310807	0.360906	0	0	0.122878
1	7310808	0.408936	0	0	0.133336
1	7310809	0.45422	0	0	0.169937
1	7310810	0.467943	0	0	0.177781
1	7310811	0.474804	0	0	0.18301
1	7310812	0.496761	0	0	0.193467
1	7310813	0.517345	0	0	0.203925
1	7310814	0.539301	0	0	0.211768
1	7310815	0.55714	0	0	0.216997
1	7310816	0.58733	0	0	0.230069
1	7310817	0.625754	0	0	0.24837
1	7310818	1.03194	0	0.00592241	0.269285
1	7310819	1.03881	0	0.00592241	0.2719
1	7310820	1.06625	0	0.00592241	0.279743
1	7310821	1.12526	0.00238402	0.00592241	0.313731
1	7310822	1.13075	0.00238402	0.00592241	0.318959
1	7310823	1.14859	0.00238402	0.00592241	0.339875
1	7310824	1.16231	0.00238402	0.00592241	0.350333
1	7310825	1.16094	0.00238402	0	0.350333
1	7651264	2.88588	0.0154961	0.124371	1.21571
1	7651265	2.85843	0.0154961	0.124371	1.21048
1	7651266	2.80354	0.0154961	0.124371	1.19479
1	7651267	2.76649	0.0154961	0.124371	1.1791
1	7651268	2.65259	0.0154961	0.100681	1.1059
1	7651269	2.62926	0.0154961	0.0947585	1.0876
1	7651270	2.57163	0.0143041	0.0888361	1.05361
1	7651271	2.46322	0.0131121	0.0829137	0.990866
1	7651272	2.4097	0.0119201	0.0710689	0.967336
1	7651273	2.23268	0.00953608	0.0651465	0.894132
1	7651274	2.21347	0.00953608	0.0651465	0.886289
1	7651275	2.04056	0.00834407	0.0414569	0.797399
1	7651276	1.88549	0.00715206	0.0355344	0.734653
1	7651277	1.83472	0.00715206	0.0355344	0.734653
1	7651278	1.7716	0.00357603	0.0355344	0.708508
1	7651279	1.69475	0.00119201	0.029612	0.682364
1	7651280	1.56438	0.00119201	0.0236896	0.650991
1	7651281	1.54517	0.00119201	0.0236896	0.640533
1	7651282	1.4944	0.00119201	0.0236896	0.617004
1	7651283	1.45735	0.00119201	0.0236896	0.593474
1	7651284	1.43951	0.00119201	0.0177672	0.588245
1	7651285	1.25151	0.00119201	0.0118448	0.522884
1	7651286	1.19799	0.00119201	0.0118448	0.507198
1	7651287	1.09095	0.00119201	0.00592241	0.457524
1	7651288	1.08684	0.00119201	0.00592241	0.454909
1	7651289	1.0292	0.00119201	0.00592241	0.439223
1	7651290	0.988032	0.00119201	0.00592241	0.418307
1	7651291	0.972937	0.00119201	0.00592241	0.40785
1	7651292	0.96882	0.00119201	0.0118448	0.397392
1	7651293	0.988032	0.00119201	0.0118448	0.394778
1	7651294	0.972937	0.00119201	0.00592241	0.38432
1	7651295	0.885112	0.00119201	0.00592241	0.368633
1	7651296	0.832966	0.00119201	0.00592241	0.350333
1	7651297	0.929025	0.00119201	0.00592241	0.334646
1	7651298	0.929025	0	0.00592241	0.332032
1	7651299	0.948236	0	0.00592241	0.342489
1	7651300	0.95647	0	0.00592241	0.350333
1	7651301	0.950981	0	0.00592241	0.350333
1	7651302	0.952353	0	0.00592241	0.352947
1	7651303	0.957842	0	0.00592241	0.345104
1	7651304	0.966076	0	0.0118448	0.350333
1	7651305	0.970193	0	0.0118448	0.342489
1	7651306	1.07448	0	0.0118448	0.350333
1	7651307	1.07723	0	0.0118448	0.352947
1	7651308	1.16917	0.00238402	0.0118448	0.389549
1	7651309	1.36678	0.00238402	0.0177672	0.43138
1	7651310	1.43402	0.00238402	0.0177672	0.426151
1	7651311	1.45323	0.00238402	0.0236896	0.43138
1	7651312	1.49577	0.00238402	0.0236896	0.439223
1	7651313	1.53419	0.00238402	0.029612	0.460138
1	7651314	1.58771	0.00238402	0.029612	0.478439
1	7651315	1.62614	0.00238402	0.029612	0.501969
1	7651316	1.67142	0.00238402	0.029612	0.515041
1	7651317	1.72906	0.00238402	0.029612	0.5438
1	7651318	2.09957	0.00357603	0.0473793	0.572558
1	7651319	2.16406	0.00357603	0.0473793	0.56733
1	7651320	2.24777	0.00357603	0.0473793	0.588245
1	7651321	2.3452	0.00357603	0.0473793	0.617004
1	7651322	2.36167	0.00357603	0.0473793	0.617004
1	7651323	2.47831	0.00476804	0.0533017	0.650991
1	7651324	2.4989	0.00476804	0.0592241	0.653605
1	7651325	2.51125	0.00476804	0.0592241	0.648377
1	7651326	2.54007	0.00476804	0.0592241	0.65622
1	7651327	2.5881	0.00596005	0.0592241	0.674521
1	7651328	2.65671	0.00596005	0.0592241	0.674521
1	7651329	2.71983	0.00596005	0.0592241	0.713737
1	7651330	2.77061	0.00596005	0.0592241	0.716352
1	7651331	2.79119	0.00596005	0.0592241	0.724195
1	7651332	2.80629	0.00596005	0.0592241	0.742496
1	7651333	2.82138	0.00596005	0.0592241	0.739881
1	7651334	2.82687	0.00596005	0.0592241	0.739881
1	7651335	2.83785	0.00596005	0.0592241	0.732038
1	7651336	2.83236	0.00596005	0.0533017	0.737267
1	7651337	2.85157	0.00596005	0.0533017	0.747725
1	7651338	2.85157	0.00596005	0.0533017	0.74511
1	7651339	2.85706	0.00596005	0.0533017	0.732038
1	7651340	2.76649	0.00476804	0.0533017	0.711123
1	7651341	2.76375	0.00715206	0.0533017	0.718966
1	7651342	2.75826	0.00715206	0.0533017	0.72158
1	7651343	2.78296	0.00715206	0.0473793	0.718966
1	7651344	2.71434	0.00715206	0.0473793	0.703279
1	7651345	2.67455	0.00596005	0.0473793	0.692822
1	7651346	2.59358	0.00596005	0.0414569	0.677135
1	7651347	2.46871	0.00596005	0.0414569	0.65622
1	7651348	2.43715	0.00596005	0.0414569	0.645762
1	7651349	2.41245	0.00596005	0.0414569	0.661449
1	7651350	2.29306	0.00596005	0.0355344	0.653605
1	7651351	2.27796	0.00596005	0.0355344	0.650991
1	7651352	2.25326	0.00596005	0.0355344	0.645762
1	7651353	2.50713	0.00596005	0.0414569	0.611775
1	7651354	2.46459	0.00596005	0.0414569	0.596088
1	7651355	2.4591	0.00596005	0.0414569	0.590859
1	7651356	2.4344	0.00596005	0.0414569	0.583016
1	7651357	2.32736	0.00596005	0.0414569	0.562101
1	7651358	2.21072	0.00596005	0.0414569	0.541185
1	7651359	2.18053	0.00596005	0.0414569	0.535956
1	7651360	2.10094	0.00476804	0.0414569	0.507198
1	7651361	2.10506	0.00476804	0.0414569	0.515041
1	7651362	1.90059	0.00476804	0.029612	0.452295
1	7651363	1.86766	0.00476804	0.029612	0.454909
1	7651364	1.83884	0.00476804	0.0355344	0.441837
1	7651365	1.71533	0.00357603	0.0355344	0.413079
1	7651366	1.69887	0.00357603	0.0355344	0.40785
1	7651367	1.63986	0.00357603	0.029612	0.402621
1	7651368	1.60281	0.00357603	0.029612	0.410464
1	7651369	1.56027	0.00357603	0.0236896	0.410464
1	7651370	1.53145	0.00357603	0.0236896	0.402621
1	7651371	1.51361	0.00357603	0.0236896	0.40785
1	7651372	1.52184	0.00357603	0.0236896	0.415693
1	7651373	1.52047	0.00238402	0.0236896	0.418307
1	7651374	1.46421	0.00238402	0.029612	0.410464
1	7651375	1.47793	0.00238402	0.029612	0.428765
1	7651376	1.49303	0.00238402	0.029612	0.433994
1	7651377	1.2666	0.00238402	0.029612	0.439223
1	7651378	1.24327	0.00238402	0.029612	0.436608
1	7651379	1.23641	0.00238402	0.029612	0.428765
1	7651380	1.22406	0.00238402	0.029612	0.423536
1	7651381	1.21583	0.00238402	0.029612	0.423536
1	7651382	1.25562	0.00238402	0.029612	0.447066
1	7651383	1.257	0.00238402	0.029612	0.449681
1	7651384	1.25151	0.00238402	0.029612	0.447066
1	7651385	1.2419	0.00238402	0.029612	0.441837
1	7651386	1.26386	0.00238402	0.029612	0.441837
1	7651387	1.28307	0	0.029612	0.441837
1	7651388	1.27209	0	0.029612	0.441837
1	7651389	1.27209	0	0.029612	0.457524
1	7651390	1.26935	0	0.029612	0.457524
1	7651391	1.26935	0	0.029612	0.460138
1	7651392	1.2666	0	0.029612	0.462753
1	7651393	1.27621	0	0.029612	0.467981
1	7651394	1.257	0	0.029612	0.460138
1	7651395	1.27346	0	0.029612	0.465367
1	7651396	1.26797	0	0.029612	0.465367
1	7651397	1.25425	0	0.029612	0.460138
1	7651398	1.2419	0	0.029612	0.460138
1	7651399	1.2419	0	0.029612	0.457524
1	7651400	1.27209	0	0.029612	0.47321
1	7651401	1.26935	0	0.029612	0.475825
1	7651402	1.316	0	0.029612	0.483668
1	7651403	1.30228	0	0.029612	0.47321
1	7651404	0.975682	0.00119201	0.029612	0.494126
1	7651405	1.00313	0.00119201	0.029612	0.504583
1	7651406	1.02508	0.00119201	0.029612	0.499355
1	7651407	1.02783	0.00119201	0.029612	0.488897
1	7651408	1.34208	0.00119201	0.0236896	0.481054
1	7651409	1.43402	0.00119201	0.0177672	0.478439
1	7651410	1.43951	0.00119201	0.0177672	0.481054
1	7651411	1.44362	0.00119201	0.0177672	0.478439
1	7651412	1.47381	0.00119201	0.0177672	0.486282
1	7651413	1.46833	0.00119201	0.00592241	0.47321
1	7651414	1.4697	0.00119201	0.00592241	0.470596
1	7651415	1.49714	0.00119201	0.00592241	0.47321
1	7651416	1.52596	0.00119201	0.00592241	0.483668
1	7651417	1.55615	0.00119201	0.00592241	0.488897
1	7651418	1.56713	0.00119201	0.00592241	0.483668
1	7651419	1.62751	0.00119201	0.00592241	0.49674
1	7651420	1.7071	0.00119201	0.0177672	0.494126
1	7651421	1.71122	0.00119201	0.0177672	0.49674
1	7651422	1.76336	0.00119201	0.0236896	0.509812
1	7651423	1.821	0.00119201	0.0236896	0.507198
1	7651424	1.92666	0.00238402	0.0236896	0.512427
1	7651425	1.98155	0.00238402	0.0236896	0.517656
1	7651426	2.04193	0.00238402	0.0236896	0.541185
1	7651427	2.10369	0.00238402	0.0236896	0.559486
1	7651428	2.1819	0.00238402	0.0236896	0.569944
1	7651429	2.18602	0.00238402	0.0236896	0.564715
1	7651430	2.25326	0.00238402	0.0236896	0.575173
1	7651431	2.33011	0.00238402	0.0236896	0.593474
1	7651432	2.41107	0.00238402	0.0236896	0.624847
1	7651433	2.42342	0.00238402	0.0236896	0.622232
1	7651434	2.42754	0.00238402	0.0236896	0.619618
1	7651435	2.51125	0.00357603	0.0236896	0.650991
1	7651436	2.53732	0.00357603	0.0236896	0.65622
1	7651437	2.57712	0.00357603	0.0236896	0.671906
1	7651438	2.60868	0.00357603	0.0236896	0.690207
1	7651439	2.61829	0.00357603	0.0236896	0.695436
1	7651440	2.63064	0.00357603	0.0236896	0.690207
1	7651441	2.64848	0.00357603	0.029612	0.690207
1	7651442	2.67867	0.00357603	0.029612	0.713737
1	7651443	2.73081	0.00357603	0.0355344	0.742496
1	7651444	2.74591	0.00357603	0.0355344	0.758182
1	7651445	2.7363	0.00357603	0.0355344	0.755568
1	7651446	2.73767	0.00357603	0.0355344	0.755568
1	7651447	2.761	0.00476804	0.0355344	0.76864
1	7651448	2.77747	0.00476804	0.0355344	0.773869
1	7651449	2.77884	0.00476804	0.0355344	0.763411
1	7651450	2.78982	0.00476804	0.0355344	0.771254
1	7651451	2.75002	0.00476804	0.0355344	0.755568
1	7651452	2.76375	0.00476804	0.0355344	0.773869
1	7651453	2.71846	0.00476804	0.0355344	0.760797
1	7651454	2.70474	0.00476804	0.0355344	0.747725
1	7651455	2.69239	0.00476804	0.0355344	0.742496
1	7651456	2.68553	0.00476804	0.0355344	0.752953
1	7651457	2.64436	0.00476804	0.0355344	0.739881
1	7651458	2.61005	0.00476804	0.029612	0.747725
1	7651459	2.62103	0.00476804	0.029612	0.755568
1	7651460	2.53183	0.00476804	0.029612	0.747725
1	7651461	2.54144	0.00476804	0.029612	0.747725
1	7651462	2.36853	0.00476804	0.029612	0.716352
1	7651463	2.35755	0.00715206	0.029612	0.716352
1	7651464	2.2615	0.00715206	0.029612	0.700665
1	7651465	2.1229	0.00715206	0.029612	0.684978
1	7651466	1.96646	0.00715206	0.0355344	0.661449
1	7651467	1.93352	0.00715206	0.0355344	0.653605
1	7651468	1.92941	0.00715206	0.0355344	0.661449
1	7651469	1.89785	0.00715206	0.0355344	0.645762
1	7651470	1.84844	0.00596005	0.0355344	0.637919
1	7651471	1.7565	0.00596005	0.0355344	0.63269
1	7651472	1.73317	0.00596005	0.0355344	0.617004
1	7651473	1.72494	0.00596005	0.0355344	0.60916
1	7651474	1.68789	0.00596005	0.0355344	0.596088
1	7651475	1.58771	0.00476804	0.0355344	0.56733
1	7651476	1.5836	0.00476804	0.029612	0.572558
1	7651477	1.53282	0.00476804	0.029612	0.562101
1	7651478	1.47519	0.00476804	0.029612	0.52027
1	7651479	1.45049	0.00476804	0.0236896	0.515041
1	7651480	1.41618	0.00476804	0.0236896	0.499355
1	7651481	1.39148	0.00476804	0.0236896	0.494126
1	7651482	1.36266	0.00476804	0.0236896	0.494126
1	7651483	1.32424	0.00357603	0.0236896	0.488897
1	7651484	1.27621	0.00357603	0.0177672	0.462753
1	7651485	1.19387	0.00238402	0.0118448	0.426151
1	7651486	1.20622	0.00238402	0.0118448	0.418307
1	7651487	0.849433	0.00238402	0.0118448	0.410464
1	7651488	0.845316	0.00238402	0.0118448	0.410464
1	7651489	0.828849	0.00238402	0.0118448	0.402621
1	7651490	0.820616	0.00238402	0.0118448	0.405235
1	7651491	0.805521	0.00238402	0.00592241	0.397392
1	7651492	0.790426	0.00238402	0.00592241	0.386934
1	7651493	0.78082	0.00238402	0.00592241	0.381706
1	7651494	0.771214	0.00238402	0.0118448	0.386934
1	7651495	0.760236	0.00238402	0.0118448	0.373862
1	7651496	0.764353	0.00238402	0.0118448	0.371248
1	7651497	0.757491	0.00238402	0.0118448	0.366019
1	7651498	0.761608	0.00238402	0.0118448	0.366019
1	7651499	0.72044	0	0.0118448	0.352947
1	7651500	0.703973	0	0.0118448	0.347718
1	7651501	0.709462	0	0.0118448	0.347718
1	7651502	0.688878	0	0.0118448	0.350333
1	7651503	0.676528	0	0.0118448	0.347718
1	7651504	0.716323	0	0.0118448	0.345104
1	7651505	0.717696	0	0.0118448	0.339875
1	7651506	0.712207	0	0.0118448	0.329417
1	7651507	0.730046	0	0.0118448	0.339875
1	7651508	0.727301	0	0.0118448	0.339875
1	7651509	0.725929	0	0.0118448	0.345104
1	7651510	0.728674	0	0.0118448	0.36079
1	7651511	0.725929	0	0.0177672	0.355561
1	7651512	0.752002	0	0.0177672	0.376477
1	7651513	0.742396	0	0.0177672	0.368633
1	7651514	0.742396	0	0.0177672	0.373862
1	7651515	0.739652	0	0.0177672	0.366019
1	7651516	0.776703	0	0.0177672	0.381706
1	7651517	0.735535	0	0.0177672	0.355561
1	7651518	0.765725	0	0.0177672	0.368633
1	7651519	0.76298	0	0.0177672	0.373862
1	7651520	0.765725	0	0.0177672	0.368633
1	7651521	0.76298	0	0.0177672	0.371248
1	7651522	0.802776	0	0.0177672	0.40785
1	7651523	0.760236	0	0.0177672	0.392163
1	7651524	0.758864	0.00119201	0.0177672	0.40785
1	7651525	0.757491	0.00119201	0.0177672	0.40785
1	7651526	0.765725	0.00119201	0.0118448	0.420922
1	7651527	0.772586	0.00238402	0.0118448	0.436608
1	7651528	0.771214	0.00238402	0.0118448	0.452295
1	7651529	0.773959	0.00238402	0.0177672	0.467981
1	7651530	0.782192	0.00238402	0.0177672	0.515041
1	7651531	0.764353	0.00238402	0.0177672	0.515041
1	7651532	0.760236	0.00238402	0.0177672	0.52027
1	7651533	0.745141	0.00238402	0.0177672	0.517656
1	7651534	0.741024	0.00238402	0.0177672	0.528113
1	7651535	0.73828	0.00238402	0.0177672	0.5438
1	7651536	0.735535	0.00238402	0	0.541185
1	8060033	0.0631243	0	0	0.0130721
1	8060034	0.0644965	0	0	0.0156865
1	8060035	0.0727301	0	0	0.0156865
1	8060036	0.0809637	0	0	0.0156865
1	8060037	0.0878251	0	0	0.0235298
1	8060038	0.112526	0	0	0.0235298
1	8060039	0.190745	0	0	0.0313731
1	8060040	0.207212	0	0	0.0366019
1	8060041	0.216818	0	0	0.0366019
1	8060042	0.240147	0	0	0.0392163
1	8060043	0.267592	0	0	0.0522884
1	8060044	0.444614	0.00119201	0	0.0601317
1	8060045	0.462454	0.00119201	0	0.0653605
1	8060046	0.533812	0.00357603	0.00592241	0.0836615
1	8060047	0.581841	0.00357603	0.00592241	0.0862759
1	8060048	0.66006	0.00476804	0.00592241	0.11242
1	8060049	0.743769	0.00476804	0.0177672	0.141179
1	8060050	0.860411	0.00476804	0.0177672	0.167323
1	8060051	0.922163	0.00476804	0.0236896	0.185624
1	8060052	0.966076	0.00476804	0.029612	0.196082
1	8060053	1.06351	0.00476804	0.029612	0.209154
1	8060054	1.08546	0.00476804	0.029612	0.211768
1	8060055	1.17741	0.00476804	0.029612	0.219611
1	8060056	1.2817	0.00476804	0.029612	0.232684
1	8060057	1.31875	0.00476804	0.029612	0.250984
1	8060058	1.45049	0.00596005	0.029612	0.269285
1	8060059	1.54792	0.00596005	0.029612	0.279743
1	8060060	1.66868	0.00715206	0.029612	0.316345
1	8060061	1.70436	0.00715206	0.029612	0.324188
1	8060062	1.77297	0.00715206	0.029612	0.339875
1	8060063	1.8457	0.00715206	0.029612	0.366019
1	8060064	1.86491	0.00715206	0.029612	0.368633
1	8060065	1.89236	0.00715206	0.029612	0.376477
1	8060066	1.90059	0.00715206	0.029612	0.376477
1	8060067	1.92392	0.00715206	0.029612	0.381706
1	8060068	1.96234	0.00715206	0.029612	0.402621
1	8060069	1.98155	0.00715206	0.029612	0.410464
1	8060070	1.98841	0.00715206	0.029612	0.418307
1	8060071	2.05566	0.00715206	0.029612	0.436608
1	8060072	2.07898	0.00715206	0.029612	0.449681
1	8060073	2.09545	0.00715206	0.029612	0.454909
1	8060074	2.1325	0.00715206	0.029612	0.47321
1	8060075	2.16818	0.00715206	0.029612	0.475825
1	8060076	2.1819	0.00715206	0.029612	0.478439
1	8060077	2.21209	0.00715206	0.029612	0.488897
1	8060078	2.25875	0.00596005	0.029612	0.504583
1	8060079	2.30953	0.00596005	0.029612	0.535956
1	8060080	2.33423	0.00715206	0.029612	0.554257
1	8060081	2.35893	0.00715206	0.0355344	0.572558
1	8060082	2.42205	0.00715206	0.0355344	0.588245
1	8060083	2.37402	0.00715206	0.029612	0.58563
1	8060084	2.38088	0.00834407	0.029612	0.593474
1	8060085	2.40009	0.00834407	0.029612	0.611775
1	8060086	2.43852	0.00834407	0.029612	0.614389
1	8060087	2.43852	0.00834407	0.029612	0.617004
1	8060088	2.38088	0.00834407	0.0236896	0.624847
1	8060089	2.42205	0.00953608	0.0236896	0.653605
1	8060090	2.43989	0.00953608	0.0236896	0.677135
1	8060091	2.46185	0.00715206	0.0177672	0.65622
1	8060092	2.46459	0.00715206	0.0177672	0.690207
1	8060093	2.43577	0.00715206	0.0177672	0.708508
1	8060094	2.40696	0.00715206	0.0177672	0.695436
1	8060095	2.37128	0.00715206	0.0177672	0.692822
1	8060096	2.27522	0.00715206	0.0177672	0.687593
1	8060097	2.22719	0.00715206	0.0177672	0.687593
1	8060098	2.1819	0.00715206	0.0118448	0.705894
1	8060099	2.1229	0.00715206	0.0177672	0.716352
1	8060100	2.11466	0.00715206	0.0177672	0.737267
1	8060101	2.08173	0.00715206	0.0177672	0.739881
1	8060102	2.06938	0.00715206	0.0177672	0.747725
1	8060103	2.0584	0.00715206	0.0177672	0.739881
1	8060104	2.01312	0.00715206	0.0177672	0.734653
1	8060105	2.00214	0.00715206	0.0118448	0.732038
1	8060106	1.99665	0.00715206	0.0177672	0.739881
1	8060107	1.95685	0.00715206	0.0177672	0.726809
1	8060108	1.79355	0.00834407	0.0177672	0.724195
1	8060109	1.79493	0.00953608	0.0177672	0.732038
1	8060110	1.78257	0.00953608	0.0236896	0.758182
1	8060111	1.76611	0.0119201	0.0236896	0.747725
1	8060112	1.77846	0.0131121	0.0236896	0.760797
1	8060113	1.70436	0.0143041	0.0236896	0.779098
1	8060114	1.67279	0.0178802	0.029612	0.8157
1	8060115	1.6673	0.0178802	0.029612	0.823543
1	8060116	1.66456	0.0178802	0.0414569	0.844458
1	8060117	1.64672	0.0178802	0.0414569	0.847073
1	8060118	1.63986	0.0214562	0.0473793	0.85753
1	8060119	1.63437	0.0238402	0.0473793	0.85753
1	8060120	1.61927	0.0274162	0.0473793	0.865374
1	8060121	1.60144	0.0262242	0.0473793	0.854916
1	8060122	1.57673	0.0262242	0.0473793	0.886289
1	8060123	1.53557	0.0262242	0.0592241	0.894132
1	8060124	1.52047	0.0274162	0.0710689	0.883675
1	8060125	1.4944	0.0286083	0.0888361	0.899361
1	8060126	1.46833	0.0309923	0.0947585	0.956878
1	8060127	1.3311	0.0309923	0.100681	0.959493
1	8060128	1.31326	0.0345683	0.112526	1.02747
1	8060129	1.25288	0.0345683	0.118448	1.03008
1	8060130	1.22269	0.0369523	0.124371	1.07191
1	8060131	1.19936	0.0369523	0.124371	1.08237
1	8060132	1.16368	0.0369523	0.142138	1.1425
1	8060133	1.14584	0.0381443	0.14806	1.18695
1	8060134	1.14584	0.0405284	0.14806	1.20525
1	8060135	1.12114	0.0452964	0.142138	1.21571
1	8060136	1.11154	0.0464884	0.14806	1.26538
1	8060137	1.08821	0.0464884	0.14806	1.2863
1	8060138	1.06351	0.0536405	0.159905	1.39349
1	8060139	1.01273	0.0536405	0.165827	1.36734
1	8060140	0.988032	0.0560245	0.17175	1.40133
1	8060141	0.97431	0.0572165	0.17175	1.42747
1	8060142	0.957842	0.0596005	0.17175	1.44316
1	8060143	0.852178	0.0619846	0.177672	1.47453
1	8060144	0.801404	0.0703286	0.183595	1.49022
1	8060145	0.776703	0.0739047	0.201362	1.52682
1	8060146	0.764353	0.0786727	0.207284	1.56865
1	8060147	0.706717	0.0798647	0.219129	1.57388
1	8060148	0.658688	0.0810567	0.225052	1.5948
1	8060149	0.644965	0.0834407	0.248741	1.60264
1	8060150	0.636732	0.0894008	0.260586	1.65754
1	8060151	0.596936	0.0941688	0.254664	1.69415
1	8060152	0.553024	0.0941688	0.260586	1.668
1	8060153	0.540673	0.103705	0.260586	1.68107
1	8060154	0.495388	0.108473	0.266508	1.68892
1	8060155	0.466571	0.109665	0.278353	1.7046
1	8060156	0.448731	0.109665	0.278353	1.68892
1	8060157	0.414425	0.109665	0.278353	1.69415
1	8060158	0.41168	0.109665	0.278353	1.71768
1	8060159	0.371884	0.108473	0.272431	1.70722
1	8060160	0.3513	0.108473	0.278353	1.73336
1	8060161	0.325227	0.108473	0.278353	1.72029
1	8060162	0.304643	0.107281	0.272431	1.68892
1	8060163	0.295037	0.107281	0.266508	1.69153
1	8060164	0.288176	0.107281	0.266508	1.69676
1	8060165	0.26622	0.108473	0.278353	1.75166
1	8060166	0.247008	0.110857	0.278353	1.73859
1	8060167	0.245636	0.110857	0.284276	1.75166
1	8060168	0.240147	0.112049	0.284276	1.75689
1	8060169	0.233285	0.112049	0.278353	1.7412
1	8060170	0.22368	0.110857	0.284276	1.75166
1	8060171	0.21819	0.110857	0.284276	1.73859
1	8060172	0.215446	0.113241	0.290198	1.74643
1	8060173	0.194862	0.112049	0.29612	1.70722
1	8060174	0.17565	0.109665	0.290198	1.68892
1	8060175	0.172906	0.107281	0.278353	1.7046
1	8060176	0.164672	0.104897	0.266508	1.68107
1	8060177	0.161927	0.103705	0.266508	1.70983
1	8060178	0.141343	0.101321	0.254664	1.65754
1	8060179	0.13311	0.0989369	0.266508	1.67584
1	8060180	0.126249	0.0917848	0.248741	1.63924
1	8060181	0.118015	0.0917848	0.260586	1.59741
1	8060182	0.116643	0.0917848	0.266508	1.63924
1	8060183	0.0933142	0.0894008	0.254664	1.63663
1	8060184	0.0699856	0.0882088	0.254664	1.62617
1	8060185	0.0548907	0.0762887	0.248741	1.60003
1	8060186	0.0507739	0.0727126	0.236896	1.58173
1	8060187	0.0494016	0.0703286	0.236896	1.56604
1	8060188	0.0494016	0.0703286	0.230974	1.56604
1	8060189	0.0494016	0.0691366	0.230974	1.56865
1	8060190	0.0439125	0.0643686	0.230974	1.53205
1	8060191	0.0425403	0.0631766	0.213207	1.51375
1	8060192	0.0397957	0.0607925	0.207284	1.51636
1	8060193	0.0397957	0.0596005	0.213207	1.51375
1	8060194	0.0384235	0.0584085	0.225052	1.54774
1	8060195	0.0356789	0.0560245	0.219129	1.54774
1	8060196	0.0343067	0.0572165	0.230974	1.56604
1	8060197	0.0343067	0.0572165	0.219129	1.54251
1	8060198	0.0329344	0.0512565	0.219129	1.45885
1	8060199	0.0315621	0.0524485	0.219129	1.44316
1	8060200	0.0315621	0.0488724	0.219129	1.43009
1	8060201	0.0315621	0.0464884	0.219129	1.42486
1	8060202	0.0315621	0.0464884	0.225052	1.42747
1	8060203	0.0288176	0.0429124	0.225052	1.40656
1	8060204	0.0274453	0.0321843	0.213207	1.34381
1	8060205	0.0247008	0.0321843	0.207284	1.32028
1	8060206	0.0247008	0.0274162	0.201362	1.27845
1	8060207	0.0247008	0.0286083	0.195439	1.2863
1	8060208	0.0233285	0.0238402	0.177672	1.26015
1	8060209	0.0233285	0.0238402	0.177672	1.22878
1	8060210	0.0233285	0.0238402	0.17175	1.20002
1	8060211	0.0192117	0.0214562	0.17175	1.18172
1	8060212	0.0192117	0.0214562	0.17175	1.17388
1	8060213	0.0164672	0.0214562	0.165827	1.17649
1	8060214	0.0150949	0.0202642	0.165827	1.15557
1	8060215	0.0137227	0.0202642	0.159905	1.13466
1	8060216	0.0137227	0.0178802	0.153983	1.09544
1	8060217	0.0150949	0.0202642	0.142138	1.07976
1	8060218	0.0150949	0.0202642	0.130293	1.05361
1	8060219	0.0150949	0.0190722	0.130293	1.02485
1	8060220	0.0150949	0.0190722	0.130293	1.00917
1	8060221	0.0150949	0.0178802	0.130293	0.977794
1	8060222	0.0150949	0.0166881	0.124371	0.954264
1	8060223	0.0150949	0.0166881	0.124371	0.938577
1	8060224	0.0150949	0.0166881	0.112526	0.933349
1	8060225	0.0150949	0.0166881	0.118448	0.92812
1	8060226	0.0123504	0.0166881	0.112526	0.915048
1	8060227	0.0137227	0.0154961	0.118448	0.90459
1	8060228	0.0137227	0.0154961	0.118448	0.907204
1	8060229	0.0137227	0.0154961	0.118448	0.896747
1	8060230	0.0137227	0.0154961	0.112526	0.834001
1	8060231	0.0123504	0.0154961	0.112526	0.779098
1	8060232	0.0123504	0.0154961	0.112526	0.766026
1	8060233	0.00960587	0.0154961	0.106603	0.742496
1	8060234	0.00960587	0.0154961	0.106603	0.742496
1	8060235	0.00960587	0.0154961	0.100681	0.724195
1	8060236	0.00960587	0.0154961	0.0829137	0.687593
1	8060237	0.00960587	0.0154961	0.0829137	0.661449
1	8060238	0.00960587	0.0154961	0.0829137	0.653605
1	8060239	0.00960587	0.0154961	0.0829137	0.640533
1	8060240	0.00960587	0.0154961	0.0769913	0.645762
1	8060241	0.0082336	0.0154961	0.0710689	0.637919
1	8060242	0.0082336	0.0131121	0.0710689	0.63269
1	8060243	0.0082336	0.0131121	0.0651465	0.606546
1	8060244	0.00960587	0.0131121	0.0651465	0.60916
1	8060245	0.00960587	0.0131121	0.0592241	0.603931
1	8060246	0.00960587	0.0119201	0.0592241	0.596088
1	8060247	0.00960587	0.0119201	0.0533017	0.588245
1	8060248	0.00960587	0.0119201	0.0533017	0.593474
1	8060249	0.0082336	0.0119201	0.0473793	0.590859
1	8060250	0.0082336	0.0119201	0.0473793	0.554257
1	8060251	0.0082336	0.0119201	0.0473793	0.546414
1	8060252	0.0082336	0.0119201	0.0414569	0.528113
1	8060253	0.0082336	0.0119201	0.0414569	0.512427
1	8060254	0.0082336	0.0119201	0.0414569	0.504583
1	8060255	0.0082336	0.0119201	0.0414569	0.515041
1	8060256	0.0082336	0.00953608	0.029612	0.49674
1	8060257	0.0082336	0.00953608	0.029612	0.504583
1	8060258	0.0082336	0.00953608	0.029612	0.515041
1	8060259	0.0082336	0.00596005	0.029612	0.481054
1	8060260	0.0082336	0.00596005	0.029612	0.475825
1	8060261	0.0082336	0.00596005	0.029612	0.465367
1	8060262	0.0082336	0.00596005	0.029612	0.462753
1	8060263	0.0082336	0.00596005	0.029612	0.467981
1	8060264	0.0082336	0.00596005	0.029612	0.447066
1	8060265	0.0109781	0.00596005	0.029612	0.439223
1	8060266	0.0109781	0.00596005	0.029612	0.428765
1	8060267	0.0109781	0.00596005	0.029612	0.436608
1	8060268	0.0109781	0.00476804	0.029612	0.441837
1	8060269	0.0109781	0.00476804	0.029612	0.447066
1	8060270	0.0109781	0.00476804	0.029612	0.447066
1	8060271	0.0109781	0.00238402	0.029612	0.449681
1	8060272	0.0109781	0.00238402	0.0355344	0.449681
1	8060273	0.00960587	0.00238402	0.029612	0.447066
1	8060274	0.00960587	0.00238402	0.0355344	0.457524
1	8060275	0.00960587	0.00357603	0.0355344	0.449681
1	8060276	0.0082336	0.00238402	0.0355344	0.494126
1	8060277	0.0082336	0.00238402	0.0355344	0.515041
1	8060278	0.00960587	0.00357603	0.0355344	0.541185
1	8060279	0.0109781	0.00357603	0.0355344	0.549029
1	8060280	0.0109781	0.00357603	0.0355344	0.546414
1	8060281	0.0109781	0.00357603	0.0355344	0.549029
1	8060282	0.0109781	0.00357603	0.029612	0.549029
1	8060283	0.0109781	0.00357603	0.029612	0.549029
1	8060284	0.00960587	0.00357603	0.029612	0.554257
1	8060285	0.0247008	0.00596005	0.0414569	0.619618
1	8060286	0.0274453	0.00715206	0.0414569	0.637919
1	8060287	0.0274453	0.0119201	0.0533017	0.671906
1	8060288	0.0329344	0.0143041	0.0592241	0.747725
1	8060289	0.0343067	0.0178802	0.0769913	0.781712
1	8060290	0.0370512	0.0178802	0.0769913	0.820928
1	8060291	0.0384235	0.0202642	0.0888361	0.852301
1	8060292	0.0384235	0.0214562	0.0947585	0.85753
1	8060293	0.0397957	0.0238402	0.0947585	0.875831
1	8060294	0.041168	0.0250322	0.100681	0.894132
1	8060295	0.0480293	0.0250322	0.100681	0.901975
1	8060296	0.0548907	0.0274162	0.112526	0.964722
1	8060297	0.0562629	0.0274162	0.118448	0.96995
1	8060298	0.0590075	0.0274162	0.118448	0.980408
1	8060299	0.0590075	0.0274162	0.118448	0.996095
1	8060300	0.0603797	0.0286083	0.124371	1.051
1	8060301	0.0644965	0.0286083	0.142138	1.09806
1	8060302	0.0658688	0.0286083	0.142138	1.1059
1	8060303	0.0713579	0.0309923	0.14806	1.13727
1	8060304	0.0809637	0.0333763	0.14806	1.19218
1	8060305	0.0809637	0.0333763	0.14806	1.1791
1	8060306	0.0850805	0.0333763	0.153983	1.23401
1	8060307	0.0850805	0.0357603	0.153983	1.23924
1	8060308	0.0864528	0.0369523	0.153983	1.23401
1	8060309	0.0878251	0.0369523	0.165827	1.24185
1	8060310	0.0891973	0.0393363	0.17175	1.24185
1	8060311	0.105665	0.0405284	0.177672	1.25492
1	8060312	0.105665	0.0405284	0.177672	1.26277
1	8060313	0.109781	0.0405284	0.177672	1.24969
1	8060314	0.116643	0.0405284	0.177672	1.22355
1	8060315	0.119387	0.0405284	0.17175	1.21832
1	8060316	0.123504	0.0405284	0.17175	1.21571
1	8060317	0.131738	0.0405284	0.165827	1.18956
1	8060318	0.150949	0.0417204	0.165827	1.16342
1	8060319	0.155066	0.0452964	0.165827	1.14773
1	8060320	0.160555	0.0441044	0.165827	1.1425
1	8060321	0.172906	0.0452964	0.159905	1.13727
1	8060322	0.174278	0.0452964	0.159905	1.12682
1	8060323	0.174278	0.0464884	0.159905	1.10329
1	8060324	0.185256	0.0464884	0.153983	1.09021
1	8060325	0.190745	0.0441044	0.153983	1.07714
1	8060326	0.201723	0.0441044	0.165827	1.03793
1	8060327	0.233285	0.0441044	0.17175	1.04054
1	8060328	0.565374	0.0500644	0.17175	0.980408
1	8060329	0.601053	0.0512565	0.17175	0.977794
1	8060330	0.632615	0.0512565	0.165827	0.975179
1	8060331	0.633987	0.0500644	0.165827	0.946421
1	8060332	0.644965	0.0512565	0.165827	0.935963
1	8060333	0.657316	0.0512565	0.165827	0.907204
1	8060334	0.688878	0.0512565	0.17175	0.90459
1	8060335	0.747885	0.0536405	0.17175	0.894132
1	8060336	0.767097	0.0536405	0.17175	0.883675
1	8060337	0.798659	0.0560245	0.177672	0.888903
1	8060338	0.817871	0.0548325	0.165827	0.860145
1	8060339	0.839827	0.0584085	0.153983	0.813085
1	8060340	0.860411	0.0631766	0.153983	0.797399
1	8060341	0.867273	0.0667526	0.153983	0.766026
1	8060342	0.901579	0.0655606	0.153983	0.771254
1	8060343	0.927652	0.0655606	0.153983	0.779098
1	8060344	0.941375	0.0643686	0.153983	0.755568
1	8060345	1.02097	0.0739047	0.153983	0.750339
1	8060346	1.07174	0.0739047	0.153983	0.760797
1	8060347	1.15408	0.0739047	0.153983	0.755568
1	8060348	1.22818	0.0750967	0.153983	0.747725
1	8060349	1.31189	0.0762887	0.159905	0.750339
1	8060350	1.32561	0.0727126	0.14806	0.713737
1	8060351	1.38462	0.0750967	0.14806	0.713737
1	8060352	1.43539	0.0739047	0.14806	0.724195
1	8060353	1.63986	0.0750967	0.159905	0.750339
1	8060354	1.65495	0.0750967	0.159905	0.737267
1	8060355	1.65221	0.0739047	0.153983	0.708508
1	8060356	1.73866	0.0727126	0.14806	0.695436
1	8060357	1.80728	0.0727126	0.14806	0.674521
1	8060358	1.88138	0.0715206	0.14806	0.687593
1	8060359	1.94313	0.0715206	0.14806	0.682364
1	8060360	2.07898	0.0703286	0.136215	0.708508
1	8060361	2.17093	0.0703286	0.136215	0.739881
1	8060362	2.27659	0.0703286	0.130293	0.755568
1	8060363	2.32736	0.0703286	0.136215	0.766026
1	8060364	2.35481	0.0703286	0.136215	0.766026
1	8060365	2.42342	0.0703286	0.136215	0.771254
1	8060366	2.56614	0.0703286	0.130293	0.76864
1	8060367	2.80629	0.0703286	0.130293	0.805242
1	8060368	2.83373	0.0691366	0.124371	0.800013
1	8060369	2.96547	0.0667526	0.124371	0.794784
1	8060370	3.08074	0.0667526	0.124371	0.805242
1	8060371	3.1274	0.0667526	0.124371	0.79217
1	8060372	3.18778	0.0667526	0.124371	0.805242
1	8060373	3.25776	0.0667526	0.124371	0.794784
1	8060374	3.30167	0.0667526	0.124371	0.807856
1	8060375	3.33735	0.0667526	0.118448	0.810471
1	8060376	3.3497	0.0655606	0.112526	0.807856
1	8060377	3.37029	0.0655606	0.112526	0.807856
1	8060378	3.42518	0.0655606	0.112526	0.805242
1	8060379	3.44713	0.0655606	0.112526	0.8157
1	8060380	3.44576	0.0643686	0	0.802627
1	10588930	3.88214	0.0250322	0.100681	2.31376
1	10588931	4.00565	0.0250322	0.100681	2.30331
1	10588932	4.02898	0.0250322	0.100681	2.30331
1	10588933	4.01525	0.0250322	0.0947585	2.27455
1	10588934	4.0276	0.0250322	0.0947585	2.26147
1	10588935	4.07975	0.0250322	0.0947585	2.25102
1	10588936	4.20325	0.0250322	0.0947585	2.25886
1	10588937	4.18679	0.0250322	0.0947585	2.24317
1	10588938	4.16346	0.0250322	0.0888361	2.22226
1	10588939	4.24854	0.0250322	0.0888361	2.21442
1	10588940	4.27461	0.0250322	0.0829137	2.16736
1	10588941	4.39674	0.0333763	0.0829137	2.16997
1	10588942	4.34322	0.0333763	0.0829137	2.07062
1	10588943	4.41595	0.0321843	0.0888361	2.06016
1	10588944	4.51476	0.0321843	0.0888361	2.06278
1	10588945	4.48869	0.0309923	0.0888361	1.96605
1	10588946	4.53534	0.0309923	0.0829137	1.91899
1	10588947	4.55867	0.0309923	0.0769913	1.87977
1	10588948	4.60533	0.0238402	0.0769913	1.77258
1	10588949	4.35146	0.0226482	0.0769913	1.74643
1	10588950	4.37204	0.0202642	0.0769913	1.72029
1	10588951	4.41458	0.0202642	0.0769913	1.72552
1	10588952	4.36518	0.0202642	0.0710689	1.63924
1	10588953	4.55593	0.0202642	0.0592241	1.65754
1	10588954	4.52711	0.0202642	0.0592241	1.56604
1	10588955	4.56142	0.0202642	0.0533017	1.52682
1	10588956	4.62728	0.0202642	0.0533017	1.49806
1	10588957	4.62454	0.0214562	0.0473793	1.49545
1	10588958	4.60533	0.0214562	0.0473793	1.45362
1	10588959	4.59709	0.0214562	0.0355344	1.43009
1	10588960	4.5573	0.0190722	0.0414569	1.41179
1	10588961	4.59709	0.0226482	0.0473793	1.38564
1	10588962	4.52436	0.0226482	0.0473793	1.3412
1	10588963	4.53534	0.0226482	0.0473793	1.34904
1	10588964	4.49692	0.0226482	0.0533017	1.35427
1	10588965	4.42831	0.0226482	0.0533017	1.30721
1	10588966	4.38988	0.0226482	0.0533017	1.29414
1	10588967	4.26501	0.0202642	0.0592241	1.24969
1	10588968	4.18953	0.0202642	0.0533017	1.24446
1	10588969	4.04133	0.0202642	0.0473793	1.1791
1	10588970	3.84646	0.0202642	0.0533017	1.13466
1	10588971	3.83411	0.0226482	0.0592241	1.13727
1	10588972	3.76276	0.0214562	0.0592241	1.12943
1	10588973	3.74354	0.0214562	0.0592241	1.12159
1	10588974	3.73257	0.0214562	0.0592241	1.11897
1	10588975	3.67905	0.0214562	0.0592241	1.1059
1	10588976	3.5528	0.0214562	0.0592241	1.06146
1	10588977	3.47595	0.0214562	0.0592241	1.03531
1	10588978	3.44027	0.0190722	0.0592241	1.01701
1	10588979	3.43341	0.0190722	0.0592241	1.0144
1	10588980	3.36754	0.0190722	0.0592241	1.00655
1	10588981	3.31814	0.0190722	0.0592241	0.99348
1	10588982	3.26874	0.0190722	0.0592241	0.996095
1	10588983	3.23443	0.0190722	0.0592241	0.985637
1	10588984	3.11779	0.0190722	0.0592241	0.967336
1	10588985	3.06839	0.0190722	0.0592241	0.95165
1	10588986	2.99429	0.0190722	0.0533017	0.938577
1	10588987	2.92979	0.0190722	0.0533017	0.925505
1	10588988	2.81864	0.0178802	0.0533017	0.90459
1	10588989	2.77472	0.0178802	0.0473793	0.907204
1	10588990	2.6965	0.0131121	0.0473793	0.896747
1	10588991	2.65671	0.0131121	0.0473793	0.901975
1	10588992	2.59907	0.0131121	0.0473793	0.878446
1	10588993	2.52085	0.0131121	0.0473793	0.862759
1	10588994	2.4742	0.0131121	0.0473793	0.854916
1	10588995	2.28345	0.0131121	0.0473793	0.836615
1	10588996	2.26012	0.00834407	0.0473793	0.828772
1	10588997	2.06114	0.00834407	0.0414569	0.779098
1	10588998	1.99802	0.00834407	0.0355344	0.784327
1	10588999	1.98841	0.00834407	0.0355344	0.776483
1	10589000	1.93215	0.00834407	0.029612	0.763411
1	10589001	1.79218	0.00834407	0.029612	0.74511
1	10589002	1.78806	0.00834407	0.029612	0.739881
1	10589003	1.78944	0.00834407	0.029612	0.734653
1	10589004	1.70573	0.00834407	0.0236896	0.703279
1	10589005	1.62065	0.00834407	0.0236896	0.682364
1	10589006	1.59183	0.00834407	0.0177672	0.692822
1	10589007	1.5836	0.00834407	0.0177672	0.698051
1	10589008	1.57536	0.00834407	0.0177672	0.695436
1	10589009	1.5191	0.00834407	0.0177672	0.674521
1	10589010	1.48479	0.00834407	0.0177672	0.661449
1	10589011	1.48754	0.00834407	0.0177672	0.658834
1	10589012	1.45323	0.00953608	0.0118448	0.640533
1	10589013	1.4944	0.0107281	0.0118448	0.666678
1	10589014	1.504	0.0107281	0.0118448	0.669292
1	10589015	1.52596	0.00596005	0.0118448	0.684978
1	10589016	1.53145	0.00596005	0.0118448	0.682364
1	10589017	1.57673	0.00596005	0.0118448	0.67975
1	10589018	1.58497	0.00357603	0.0118448	0.682364
1	10589019	1.63025	0.00357603	0.0118448	0.72158
1	10589020	1.63437	0.00357603	0.0177672	0.713737
1	10589021	1.62614	0.00476804	0.0177672	0.724195
1	10589022	1.70984	0.00476804	0.0177672	0.74511
1	10589023	1.70984	0.00476804	0.0177672	0.739881
1	10589024	2.04742	0.00476804	0.0177672	0.776483
1	10589025	2.10231	0.00476804	0.0177672	0.781712
1	10589026	2.2862	0.00476804	0.0177672	0.810471
1	10589027	2.46047	0.00476804	0.0236896	0.828772
1	10589028	2.53046	0.00476804	0.0236896	0.854916
1	10589029	2.74728	0.00476804	0.0355344	0.888903
1	10589030	2.83236	0.00476804	0.0414569	0.901975
1	10589031	2.96547	0.00596005	0.0414569	0.896747
1	10589032	3.03545	0.00596005	0.0473793	0.912433
1	10589033	3.40048	0.00715206	0.0533017	0.938577
1	10589034	3.52261	0.00715206	0.0592241	0.99348
1	10589035	3.57338	0.00715206	0.0592241	0.996095
1	10589036	3.64337	0.00715206	0.0651465	1.00917
1	10589037	3.82588	0.00715206	0.0651465	1.04838
1	10589038	3.93978	0.00715206	0.0651465	1.06146
1	10589039	3.99055	0.00715206	0.0651465	1.07714
1	10589040	4.12092	0.00715206	0.0651465	1.07976
1	10589041	4.29245	0.00834407	0.0651465	1.12682
1	10589042	4.34734	0.00834407	0.0651465	1.13466
1	10589043	4.4434	0.00834407	0.0651465	1.17126
1	10589044	4.44614	0.00834407	0.0651465	1.16342
1	10589045	4.49417	0.00834407	0.0651465	1.16603
1	10589046	4.48731	0.00834407	0.0592241	1.16342
1	10589047	4.52574	0.00834407	0.0592241	1.17126
1	10589048	4.67531	0.00953608	0.0592241	1.22616
1	10589049	4.7453	0.00953608	0.0592241	1.23139
1	10589050	4.83861	0.00834407	0.0533017	1.26277
1	10589051	4.91409	0.00834407	0.0533017	1.29152
1	10589052	5.04308	0.00834407	0.0533017	1.32813
1	10589053	5.13777	0.00834407	0.0533017	1.32028
1	10589054	5.21736	0.00834407	0.0592241	1.33597
1	10589055	5.22834	0.00953608	0.0592241	1.33336
1	10589056	5.21599	0.00953608	0.0592241	1.3229
1	10589057	5.27911	0.00834407	0.0592241	1.32551
1	10589058	5.36007	0.00834407	0.0592241	1.3595
1	10589059	5.42869	0.00834407	0.0651465	1.34643
1	10589060	5.41497	0.00834407	0.0651465	1.34381
1	10589061	5.39301	0.00834407	0.0651465	1.31767
1	10589062	5.37654	0.00834407	0.0651465	1.30198
1	10589063	5.44241	0.00834407	0.0651465	1.33858
1	10589064	5.45751	0.00715206	0.0651465	1.35427
1	10589065	5.47672	0.00715206	0.0710689	1.36211
1	10589066	5.43829	0.00715206	0.0592241	1.34643
1	10589067	5.43967	0.00715206	0.0592241	1.33074
1	10589068	5.48632	0.00834407	0.0533017	1.34381
1	10589069	5.53984	0.00834407	0.0533017	1.35688
1	10589070	5.41908	0.00834407	0.0473793	1.30721
1	10589071	5.35047	0.00715206	0.0473793	1.27584
1	10589072	5.2599	0.00715206	0.0473793	1.26538
1	10589073	5.26676	0.00715206	0.0473793	1.27322
1	10589074	5.32577	0.00715206	0.0473793	1.27584
1	10589075	5.33537	0.00715206	0.0473793	1.27845
1	10589076	5.35321	0.00715206	0.0473793	1.27584
1	10589077	5.23383	0.00596005	0.0414569	1.23924
1	10589078	5.1954	0.00596005	0.0414569	1.22616
1	10589079	5.22148	0.00596005	0.0414569	1.22355
1	10589080	5.19677	0.00596005	0.0414569	1.23139
1	10589081	5.1858	0.00596005	0.0414569	1.21832
1	10589082	5.20364	0.00596005	0.0355344	1.23662
1	10589083	5.0966	0.00596005	0.0355344	1.22878
1	10589084	4.87566	0.00596005	0.0355344	1.18172
1	10589085	4.83861	0.00596005	0.0355344	1.17388
1	10589086	4.78921	0.00596005	0.0355344	1.17388
1	10589087	4.80293	0.00596005	0.0355344	1.20002
1	10589088	4.67531	0.00476804	0.0355344	1.15557
1	10589089	4.43105	0.00357603	0.0355344	1.12159
1	10589090	4.38714	0.00238402	0.0355344	1.12943
1	10589091	4.39812	0.00238402	0.0355344	1.13204
1	10589092	4.3199	0.00238402	0.0355344	1.11113
1	10589093	4.25814	0.00357603	0.0355344	1.09806
1	10589094	4.2403	0.00357603	0.0355344	1.09283
1	10589095	4.19228	0.00357603	0.0355344	1.0876
1	10589096	4.15522	0.00357603	0.0355344	1.0693
1	10589097	4.09484	0.00357603	0.0355344	1.05361
1	10589098	4.08249	0.00357603	0.029612	1.02224
1	10589099	3.8149	0.00476804	0.0355344	1.03008
1	10589100	3.77236	0.00357603	0.0473793	1.01701
1	10589101	3.79706	0.00357603	0.0414569	1.02485
1	10589102	3.77511	0.00357603	0.0414569	1.02747
1	10589103	3.76413	0.00596005	0.0533017	1.04577
1	10589104	3.79432	0.00596005	0.0473793	1.03793
1	10589105	3.75452	0.00715206	0.0473793	1.02485
1	10589106	3.44713	0.00834407	0.0473793	1.02224
1	10589107	3.44165	0.00834407	0.0473793	1.00917
1	10589108	3.38264	0.00834407	0.0473793	1.00132
1	10589109	3.23718	0.00715206	0.0473793	0.96995
1	10589110	3.19327	0.00715206	0.0473793	0.943806
1	10589111	3.1521	0.00715206	0.0473793	0.941192
1	10589112	3.19601	0.00715206	0.0473793	0.964722
1	10589113	3.2015	0.00715206	0.0533017	0.980408
1	10589114	3.24404	0.00715206	0.0592241	0.996095
1	10589115	3.25776	0.00715206	0.0533017	0.998709
1	10589116	3.41557	0.0107281	0.0533017	1.03008
1	10589117	3.33324	0.0107281	0.0533017	1.00655
1	10589118	3.36892	0.0107281	0.0533017	1.0144
1	10589119	3.4883	0.0119201	0.0533017	1.051
1	10589120	3.47321	0.0119201	0.0533017	1.051
1	10589121	3.50477	0.0119201	0.0533017	1.04838
1	10589122	3.38538	0.0119201	0.0533017	1.01178
1	10589123	3.39773	0.0119201	0.0533017	1.01962
1	10589124	3.36343	0.0119201	0.0533017	1.02224
1	10589125	3.28521	0.0119201	0.0533017	1.00132
1	10589126	3.28795	0.0131121	0.0533017	0.985637
1	10589127	3.28383	0.0131121	0.0533017	1.01701
1	10589128	3.2509	0.0131121	0.0592241	0.990866
1	10589129	3.16856	0.0131121	0.0592241	0.959493
1	10589130	3.14524	0.0131121	0.0592241	0.959493
1	10589131	3.17543	0.0131121	0.0592241	0.972565
1	10589132	3.18229	0.0131121	0.0592241	0.980408
1	10589133	3.15072	0.0131121	0.0533017	0.977794
1	10589134	3.20013	0.0131121	0.0533017	0.985637
1	10589135	3.23581	0.0119201	0.0533017	0.996095
1	10589136	3.25364	0.0119201	0.0473793	1.00132
1	10589137	3.28109	0.0119201	0.0473793	1.00655
1	10589138	3.34284	0.0119201	0.0473793	1.02224
1	10589139	3.29344	0.0119201	0.0473793	1.02485
1	10589140	3.28109	0.0119201	0.0533017	1.01701
1	10589141	3.28246	0.0119201	0.0533017	1.01701
1	10589142	3.28521	0.0119201	0.0533017	1.02224
1	10589143	3.38401	0.0119201	0.0473793	1.04315
1	10589144	3.36205	0.0107281	0.0473793	1.03008
1	10589145	3.47732	0.00953608	0.0473793	1.02224
1	10589146	3.60769	0.00953608	0.0533017	1.04054
1	10589147	3.82725	0.00834407	0.0473793	1.051
1	10589148	3.91233	0.00834407	0.0473793	1.06146
1	10589149	4.1415	0.00834407	0.0414569	1.10329
1	10589150	4.09896	0.00834407	0.0414569	1.08499
1	10589151	4.18404	0.00834407	0.0414569	1.10067
1	10589152	4.39125	0.00715206	0.0414569	1.13989
1	10589153	4.41047	0.00715206	0.0355344	1.13989
1	10589154	4.88527	0.00596005	0.0533017	1.14773
1	10589155	4.87429	0.00596005	0.0533017	1.14773
1	10589156	5.04034	0.00596005	0.0533017	1.18695
1	10589157	5.12542	0.00715206	0.0533017	1.22355
1	10589158	5.28872	0.00834407	0.0592241	1.23139
1	10589159	5.38889	0.00834407	0.0592241	1.24185
1	10589160	5.42045	0.00834407	0.0592241	1.24969
1	10589161	5.3985	0.00953608	0.0592241	1.24446
1	10589162	5.4328	0.00953608	0.0592241	1.23924
1	10589163	5.55494	0.00953608	0.0592241	1.26277
1	10589164	5.52612	0.00834407	0.0533017	1.24969
1	10589165	5.51926	0.00715206	0.0533017	1.22878
1	10589166	5.65786	0.00834407	0.0592241	1.25231
1	10589167	5.62081	0.00715206	0.0533017	1.24969
1	10589168	5.62629	0.00715206	0.0592241	1.24446
1	10589169	5.60434	0.00715206	0.0592241	1.22878
1	10589170	5.59336	0.00715206	0.0592241	1.22616
1	10589171	5.63178	0.00715206	0.0592241	1.24185
1	10589172	5.63453	0.00715206	0.0651465	1.25754
1	10589173	5.55494	0.00715206	0.0651465	1.24446
1	10589174	5.5371	0.00715206	0.0651465	1.24708
1	10589175	5.52063	0.00834407	0.0651465	1.25492
1	10589176	5.50828	0.00953608	0.0651465	1.27061
1	10589177	5.39713	0.00953608	0.0651465	1.23401
1	10589178	5.34361	0.00953608	0.0651465	1.21048
1	10589179	5.27225	0.00953608	0.0710689	1.17649
1	10589180	5.19952	0.00953608	0.0710689	1.1425
1	10589181	5.1954	0.0107281	0.0710689	1.14773
1	10589182	5.02112	0.0107281	0.0651465	1.12682
1	10589183	5.0074	0.0107281	0.0651465	1.14512
1	10589184	4.9333	0.0107281	0.0651465	1.1242
1	10589185	4.3048	0.0107281	0.0592241	1.08499
1	10589186	4.05505	0.0119201	0.0592241	1.05361
1	10589187	4.00016	0.0119201	0.0533017	1.05361
1	10589188	3.9782	0.0119201	0.0533017	1.0693
1	10589189	3.91919	0.0119201	0.0414569	1.03531
1	10589190	3.79295	0.0119201	0.0414569	1.00917
1	10589191	3.67356	0.0119201	0.0414569	0.990866
1	10589192	3.62965	0.0119201	0.0414569	0.972565
1	10589193	3.59671	0.0119201	0.0414569	0.959493
1	10589194	3.54457	0.0119201	0.0473793	0.962107
1	10589195	3.3744	0.0107281	0.0473793	0.956878
1	10589196	3.12877	0.0107281	0.0414569	0.901975
1	10589197	2.99978	0.0119201	0.0414569	0.896747
1	10589198	2.82413	0.0107281	0.0414569	0.870602
1	10589199	2.69788	0.0107281	0.0473793	0.891518
1	10589200	2.65945	0.0107281	0.0533017	0.894132
1	10589201	2.57026	0.0107281	0.0533017	0.865374
1	10589202	2.49478	0.0107281	0.0533017	0.852301
1	10589203	2.42754	0.0107281	0.0533017	0.849687
1	10589204	2.3205	0.0107281	0.0473793	0.820928
1	10589205	2.20112	0.00953608	0.0533017	0.813085
1	10589206	2.13662	0.00953608	0.0592241	0.797399
1	10589207	1.96509	0.00953608	0.0592241	0.784327
1	10589208	1.8951	0.00953608	0.0473793	0.76864
1	10589209	1.85393	0.00834407	0.0473793	0.776483
1	10589210	1.69063	0.00834407	0.0414569	0.773869
1	10589211	1.62339	0.00715206	0.0414569	0.750339
1	10589212	1.53968	0.00715206	0.0473793	0.752953
1	10589213	1.52047	0.00715206	0.0473793	0.781712
1	10589214	1.41892	0.00715206	0.0473793	0.766026
1	10589215	1.38599	0.00715206	0.0473793	0.76864
1	10589216	1.38873	0.00715206	0.0533017	0.76864
1	10589217	1.31051	0.00715206	0.0473793	0.734653
1	10589218	1.23504	0.00715206	0.0473793	0.716352
1	10589219	1.23092	0.00715206	0.0473793	0.726809
1	10589220	1.17878	0.00715206	0.0473793	0.711123
1	10589221	1.19387	0.00715206	0.0473793	0.718966
1	10589222	1.19799	0.00596005	0.0473793	0.72158
1	10589223	1.19662	0.00596005	0.0473793	0.72158
1	10589224	1.18701	0.00596005	0.0473793	0.72158
1	10589225	1.19387	0.00596005	0.0473793	0.72158
1	10589226	1.15819	0.00596005	0.0355344	0.695436
1	10589227	1.15545	0.00476804	0.0355344	0.690207
1	10589228	1.12114	0.00476804	0.0355344	0.67975
1	10589229	1.10879	0.00476804	0.0355344	0.674521
1	10589230	1.09781	0.00476804	0.0355344	0.674521
1	10589231	1.08958	0.00476804	0.0355344	0.671906
1	10589232	1.05116	0.00476804	0.0355344	0.671906
1	10589233	1.02783	0.00476804	0.0355344	0.661449
1	10589234	1.02646	0.00476804	0.0414569	0.661449
1	10589235	1.04018	0.00476804	0.0414569	0.682364
1	10589236	1.0292	0.00476804	0.0473793	0.666678
1	10589237	1.01136	0.00357603	0.0473793	0.653605
1	10589238	1.02371	0.00238402	0.0473793	0.671906
1	10589239	1.00587	0.00238402	0.0473793	0.669292
1	10589240	1.04155	0.00238402	0.0473793	0.687593
1	10589241	1.0443	0.00238402	0.0473793	0.698051
1	10589242	1.36952	0.00119201	0.0473793	0.692822
1	10589243	1.39422	0.00119201	0.0414569	0.713737
1	10589244	1.41069	0.00119201	0.0414569	0.74511
1	10589245	1.40932	0.00119201	0.0414569	0.747725
1	10589246	1.40657	0.00119201	0.0414569	0.742496
1	10589247	1.4299	0.00119201	0.0414569	0.737267
1	10589248	1.64123	0.00238402	0.0414569	0.739881
1	10589249	1.78395	0.00238402	0.0414569	0.74511
1	10589250	1.77983	0.00238402	0.0414569	0.747725
1	10589251	1.78257	0.00238402	0.0473793	0.763411
1	10589252	1.81276	0.00238402	0.0533017	0.766026
1	10589253	1.80316	0.00238402	0.0592241	0.771254
1	10589254	1.80179	0.00238402	0.0533017	0.763411
1	10589255	1.7963	0.00238402	0.0533017	0.737267
1	10589256	1.82786	0.00238402	0.0414569	0.718966
1	10589257	1.86903	0.00357603	0.0414569	0.734653
1	10589258	1.91431	0.00357603	0.0414569	0.747725
1	10589259	1.94313	0.00357603	0.0355344	0.755568
1	10589260	2.01586	0.00357603	0.0414569	0.758182
1	10589261	2.08996	0.00357603	0.0414569	0.755568
1	10589262	2.11878	0.00357603	0.0473793	0.755568
1	10589263	2.13525	0.00357603	0.0473793	0.771254
1	10589264	2.17779	0.00357603	0.0533017	0.779098
1	10589265	2.19014	0.00238402	0.0533017	0.784327
1	10589266	2.18602	0.00238402	0.0533017	0.779098
1	10589267	2.17642	0.00238402	0	0.771254
1	10773091	4.44477	0.0119201	0.0651465	1.54512
1	10773092	4.5422	0.0119201	0.0651465	1.56865
1	10773093	4.59298	0.0131121	0.0651465	1.61048
1	10773094	4.69727	0.0131121	0.0710689	1.62356
1	10773095	4.76726	0.0131121	0.0710689	1.62878
1	10773096	4.78784	0.0131121	0.0710689	1.62356
1	10773097	4.91134	0.0143041	0.0710689	1.65754
1	10773098	5.04994	0.0154961	0.0769913	1.6863
1	10773099	5.04171	0.0154961	0.0769913	1.65231
1	10773100	5.07053	0.0154961	0.0829137	1.64447
1	10773101	5.10209	0.0166881	0.0829137	1.6497
1	10773102	5.16384	0.0166881	0.0829137	1.65754
1	10773103	5.07739	0.0166881	0.0829137	1.62878
1	10773104	5.17619	0.0166881	0.0888361	1.62878
1	10773105	5.15423	0.0166881	0.0888361	1.62878
1	10773106	5.11993	0.0166881	0.0888361	1.62094
1	10773107	5.15149	0.0166881	0.0769913	1.6314
1	10773108	5.23657	0.0178802	0.0769913	1.66016
1	10773109	5.15835	0.0178802	0.0769913	1.61048
1	10773110	5.18442	0.0178802	0.0769913	1.60525
1	10773111	5.20089	0.0178802	0.0769913	1.6131
1	10773112	5.23108	0.0166881	0.0769913	1.61048
1	10773113	5.16521	0.0166881	0.0769913	1.55035
1	10773114	5.19266	0.0166881	0.0829137	1.55035
1	10773115	5.18305	0.0166881	0.0829137	1.53728
1	10773116	5.23108	0.0178802	0.0829137	1.52944
1	10773117	4.83175	0.0178802	0.0710689	1.45362
1	10773118	4.87704	0.0178802	0.0651465	1.44578
1	10773119	4.82764	0.0178802	0.0651465	1.42486
1	10773120	4.582	0.0190722	0.0651465	1.34643
1	10773121	4.7453	0.0178802	0.0710689	1.40656
1	10773122	4.73844	0.0178802	0.0710689	1.38041
1	10773123	4.70001	0.0166881	0.0710689	1.36996
1	10773124	4.81666	0.0131121	0.0651465	1.38826
1	10773125	4.75079	0.0131121	0.0651465	1.40656
1	10773126	4.78921	0.0119201	0.0651465	1.41963
1	10773127	4.80293	0.0119201	0.0651465	1.41702
1	10773128	4.87018	0.0119201	0.0651465	1.44316
1	10773129	4.99917	0.0107281	0.0651465	1.44316
1	10773130	5.02936	0.0119201	0.0592241	1.42225
1	10773131	5.1954	0.0131121	0.0592241	1.44578
1	10773132	5.3244	0.0131121	0.0651465	1.50329
1	10773133	5.4877	0.0119201	0.0651465	1.58434
1	10773134	5.74705	0.0143041	0.0651465	1.65231
1	10773135	5.69491	0.0143041	0.0651465	1.64447
1	10773136	5.74294	0.0143041	0.0651465	1.67846
1	10773137	5.8733	0.0143041	0.0651465	1.71768
1	10773138	5.91447	0.0143041	0.0651465	1.77781
1	10773139	5.89938	0.0154961	0.0651465	1.76996
1	10773140	5.88428	0.0143041	0.0710689	1.75166
1	10773141	5.81567	0.0119201	0.0710689	1.72552
1	10773142	5.84311	0.0119201	0.0710689	1.73336
1	10773143	5.86232	0.0107281	0.0710689	1.74643
1	10773144	5.91721	0.0107281	0.0710689	1.77781
1	10773145	5.94329	0.0107281	0.0710689	1.81179
1	10773146	5.85272	0.00953608	0.0651465	1.79349
1	10773147	5.78411	0.00953608	0.0592241	1.77781
1	10773148	5.78411	0.00953608	0.0592241	1.78826
1	10773149	5.79646	0.00953608	0.0592241	1.79349
1	10773150	5.70314	0.00953608	0.0592241	1.76212
1	10773151	5.74705	0.00953608	0.0710689	1.76735
1	10773152	5.53984	0.00953608	0.0651465	1.73598
1	10773153	5.62081	0.00953608	0.0710689	1.73598
1	10773154	5.5124	0.00953608	0.0710689	1.73336
1	10773155	5.56591	0.00953608	0.0710689	1.75428
1	10773156	5.36282	0.00953608	0.0651465	1.6863
1	10773157	5.19129	0.00953608	0.0651465	1.64447
1	10773158	5.1954	0.00834407	0.0592241	1.6497
1	10773159	5.08837	0.00834407	0.0592241	1.60787
1	10773160	5.03348	0.00834407	0.0592241	1.60003
1	10773161	4.96761	0.00834407	0.0533017	1.57388
1	10773162	4.87429	0.00834407	0.0533017	1.54774
1	10773163	4.80156	0.00834407	0.0533017	1.54251
1	10773164	4.7206	0.00834407	0.0533017	1.51898
1	10773165	4.54083	0.00953608	0.0533017	1.45623
1	10773166	4.52436	0.00715206	0.0533017	1.45362
1	10773167	4.38714	0.00715206	0.0592241	1.43793
1	10773168	4.35146	0.00715206	0.0592241	1.41963
1	10773169	4.08387	0.00596005	0.0592241	1.35688
1	10773170	4.05505	0.00596005	0.0592241	1.35688
1	10773171	3.90684	0.00596005	0.0533017	1.3046
1	10773172	3.8643	0.00476804	0.0533017	1.2863
1	10773173	3.80392	0.00476804	0.0473793	1.26538
1	10773174	3.62278	0.00476804	0.0473793	1.19479
1	10773175	3.57476	0.00476804	0.0473793	1.15557
1	10773176	3.56927	0.00476804	0.0473793	1.14512
1	10773177	3.42655	0.00476804	0.0473793	1.1059
1	10773178	3.02448	0.00357603	0.0414569	1.0693
1	10773179	3.02997	0.00357603	0.0414569	1.05623
1	10773180	2.95586	0.00357603	0.0414569	1.0327
1	10773181	2.92293	0.00357603	0.0414569	0.990866
1	10773182	2.89686	0.00357603	0.0355344	0.972565
1	10773183	2.81315	0.00357603	0.0355344	0.949035
1	10773184	2.69788	0.00357603	0.0355344	0.883675
1	10773185	2.66083	0.00357603	0.0355344	0.88106
1	10773186	2.5483	0.00357603	0.0355344	0.839229
1	10773187	2.55653	0.00357603	0.0355344	0.844458
1	10773188	2.35344	0.00357603	0.0236896	0.750339
1	10773189	2.2217	0.00357603	0.0236896	0.695436
1	10773190	2.05566	0.00357603	0.0236896	0.653605
1	10773191	2.02684	0.00357603	0.0236896	0.648377
1	10773192	1.93352	0.00357603	0.029612	0.637919
1	10773193	1.84982	0.00238402	0.029612	0.60916
1	10773194	1.79767	0.00238402	0.029612	0.598703
1	10773195	1.7963	0.00238402	0.029612	0.60916
1	10773196	1.69338	0.00238402	0.029612	0.598703
1	10773197	1.62751	0.00238402	0.029612	0.575173
1	10773198	1.55066	0.00238402	0.0236896	0.562101
1	10773199	1.52596	0.00238402	0.0236896	0.556872
1	10773200	1.46146	0.00238402	0.0177672	0.541185
1	10773201	1.45323	0.00238402	0.0177672	0.538571
1	10773202	1.45049	0	0.0177672	0.5438
1	10773203	1.4052	0	0.0177672	0.517656
1	10773204	1.37227	0	0.0177672	0.504583
1	10773205	1.36541	0.00119201	0.0177672	0.491511
1	10773206	1.35031	0.00119201	0.0177672	0.481054
1	10773207	1.34757	0.00119201	0.0177672	0.470596
1	10773208	1.38736	0.00119201	0.0177672	0.478439
1	10773209	1.44362	0.00119201	0.0177672	0.488897
1	10773210	1.43676	0.00119201	0.0177672	0.478439
1	10773211	1.4546	0.00119201	0.0177672	0.486282
1	10773212	1.46284	0.00119201	0.0177672	0.488897
1	10773213	1.5932	0.00119201	0.0118448	0.507198
1	10773214	1.56987	0.00119201	0.0118448	0.501969
1	10773215	1.52322	0.00119201	0.00592241	0.512427
1	10773216	1.55203	0.00119201	0.0118448	0.52027
1	10773217	1.67828	0.00238402	0.0177672	0.551643
1	10773218	1.70024	0.00238402	0.0177672	0.569944
1	10773219	1.70161	0.00238402	0.0177672	0.580402
1	10773220	1.70436	0.00238402	0.0177672	0.58563
1	10773221	1.77571	0.00238402	0.0177672	0.588245
1	10773222	1.76885	0.00238402	0.0177672	0.588245
1	10773223	1.82512	0.00238402	0.0177672	0.611775
1	10773224	2.05017	0.00238402	0.0177672	0.65622
1	10773225	2.06801	0.00238402	0.0177672	0.661449
1	10773226	2.11055	0.00238402	0.0177672	0.666678
1	10773227	2.14485	0.00238402	0.0177672	0.669292
1	10773228	2.16955	0.00238402	0.0236896	0.682364
1	10773229	2.20249	0.00238402	0.0236896	0.695436
1	10773230	2.20523	0.00238402	0.0236896	0.716352
1	10773231	2.22582	0.00238402	0.0236896	0.729424
1	10773232	2.23268	0.00238402	0.0236896	0.726809
1	10773233	2.29031	0.00238402	0.0236896	0.737267
[truncated: 855,340 more rows]
