# Supplementary material for: Three assays for in-solution enrichment of ancient human DNA at more than a million SNPs
Source: Genome Res. 2022 Nov-Dec;32(11-12):2068–78. doi: 10.1101/gr.276728.122 (PMC9808625; doi:10.1101/gr.276728.122)
Supplement: Supplemental Material [file supp_gr.276728.122_Supplemental_Data_6_mtDNA_16569bp.txt.zip › Supplemental_Data_6_mtDNA_16569bp.txt]

#1.Chromosome(hg19)	2.Position(hg19)	3.Twist Coverage Normalised by Twist autosomal coverage on 1240k sites	4.1240k Coverage Normalised by 1240k autosomal coverage on 1240k sites	5.Arbor Coverage Normalised by Arbor autosomal coverage on 1240k sites	6.Shotgun Coverage Normalised by Shotgun autosomal coverage on 1240k sites
MT	1	0.0480293	2.16469	13.6985	1.52421
MT	2	0.111154	5.21028	29.9437	3.48764
MT	3	0.219563	13.0311	41.6582	4.83929
MT	4	0.234658	13.7963	47.7879	5.64977
MT	5	0.422658	21.9247	67.5451	8.27726
MT	6	0.576352	31.1747	83.6955	10.2511
MT	7	0.683389	51.6391	111.963	14.0002
MT	8	0.784937	53.9516	126.384	15.778
MT	9	0.842572	57.2499	144.803	18.165
MT	10	0.99901	61.7152	166.704	21.1716
MT	11	1.00999	62.7415	173.852	22.1808
MT	12	1.36403	68.1127	206.354	27.1508
MT	13	1.43402	69.6206	214.054	28.2828
MT	14	1.45323	71.7471	228.273	30.458
MT	15	1.48342	72.6709	234.474	31.475
MT	16	1.60144	76.7309	256.12	35.2032
MT	17	1.66044	79.8623	274.812	38.398
MT	18	2.01037	84.5732	302.54	43.334
MT	19	2.28482	89.0682	336.043	49.2949
MT	20	2.81726	97.0404	377.986	57.1539
MT	21	2.88313	98.8046	386.982	58.6389
MT	22	2.93665	104.664	407.616	62.6049
MT	23	3.0135	105.828	415.504	64.0455
MT	24	3.05878	107.411	422.25	65.3788
MT	25	3.1123	109.225	433.639	67.5567
MT	26	3.17405	111.678	447.177	70.3541
MT	27	3.63102	114.985	470.654	75.7842
MT	28	3.87116	119.438	492.182	81.0392
MT	29	3.97271	124.557	507.491	85.3164
MT	30	4.27049	128.289	525.424	90.493
MT	31	4.27873	129.195	530.186	91.9388
MT	32	4.50515	131.993	541.142	95.761
MT	33	4.60533	133.677	550.073	99.1624
MT	34	4.73707	137.043	564.269	104.841
MT	35	4.78509	138.258	570.103	107.44
MT	36	4.81391	139.472	574.48	109.665
MT	37	4.92095	140.996	579.839	112.279
MT	38	4.96212	142.003	582.777	113.748
MT	39	4.9978	144.255	588.539	116.52
MT	40	5.0719	146.21	595.628	120.446
MT	41	5.07602	146.278	597.079	121.531
MT	42	5.32851	148.676	604.998	125.822
MT	43	5.32028	149.595	607.325	127.607
MT	44	5.49318	152.831	617.678	132.899
MT	45	5.74019	156.213	631.803	139.723
MT	46	5.72098	154.924	635.042	142.813
MT	47	5.64551	154.294	627.947	141.628
MT	48	5.71549	157.403	629.256	143.885
MT	49	5.90624	160.634	640.52	150.355
MT	50	5.91996	160.43	639.573	152.081
MT	51	5.82253	155.485	635.018	151.929
MT	52	5.72647	142.444	631.826	152.936
MT	53	5.50691	135.582	614.154	150.402
MT	54	5.47946	137.87	601.184	149.804
MT	55	5.6853	141.738	602.025	153.294
MT	56	5.7251	142.228	601.415	154.523
MT	57	5.78273	142.665	597.115	156.037
MT	58	5.77862	140.228	590.073	155.935
MT	59	5.76764	139.744	583.766	155.639
MT	60	5.73882	138.725	576.511	155.114
MT	61	5.71686	137.029	569.534	155.061
MT	62	5.64825	135.279	559.206	156.22
MT	63	5.66609	134.963	553.544	157.203
MT	64	5.6606	134.613	547.041	156.983
MT	65	6.00504	134.856	548.498	160.936
MT	66	5.77724	127.575	523.825	156.894
MT	67	5.7992	129.116	507.716	156.039
MT	68	5.78548	125.675	492.004	154.844
MT	69	5.64139	123.365	478.667	154.695
MT	70	5.39987	120.916	467.929	155.247
MT	71	5.53298	120.783	460.894	156.638
MT	72	5.84174	123.087	468.83	161.898
MT	73	5.52475	121.349	460.858	160.81
MT	74	5.97211	123.384	468.747	166.29
MT	75	5.87193	121.381	461.664	165.237
MT	76	5.90349	121.224	462.102	167.297
MT	77	6.13541	122.139	468.006	170.303
MT	78	6.1011	120.339	461.16	169.778
MT	79	6.3783	115.651	459.911	170.578
MT	80	6.62256	115.136	461.693	171.995
MT	81	7.09188	114.246	466.265	174.212
MT	82	7.23596	114.491	471.311	176.421
MT	83	7.28125	114.148	473.414	177.409
MT	84	7.31418	113.141	474.083	177.726
MT	85	7.17833	107.873	461.669	173.89
MT	86	7.23185	106.741	462.7	174.327
MT	87	7.63392	108.63	477.571	179.37
MT	88	7.74507	106.175	476.92	179.276
MT	89	7.73821	104.291	474.249	178.453
MT	90	7.58452	100.059	461.859	173.964
MT	91	7.60785	97.6662	461.077	173.888
MT	92	7.60373	96.0284	459.668	173.143
MT	93	7.61745	96.2274	461.658	173.579
MT	94	7.50356	93.4477	456.843	171.574
MT	95	7.56394	93.6908	457.163	171.365
MT	96	7.50904	92.1925	453.414	169.666
MT	97	8.05658	90.0874	456.381	169.731
MT	98	8.29398	90.1684	458.578	169.699
MT	99	8.6247	94.5252	468.474	172.222
MT	100	8.49982	91.8718	458.015	167.527
MT	101	8.50257	91.0219	450.778	163.665
MT	102	8.52589	92.9029	453.366	163.433
MT	103	8.45728	90.3973	447.112	159.741
MT	104	8.42297	90.8586	445.448	157.945
MT	105	8.61235	95.8031	451.483	158.481
MT	106	8.97874	94.3989	452.49	156.674
MT	107	9.1887	97.2216	446.982	152.575
MT	108	9.86385	99.7892	450.298	152.374
MT	109	9.6045	99.1836	444.737	148.17
MT	110	10.0615	97.907	442.676	145.142
MT	111	10.4512	99.7641	448.433	145.856
MT	112	10.8395	96.2036	442.357	140.475
MT	113	12.323	97.2418	448.255	139.469
MT	114	13.8434	99.2671	458.483	138.957
MT	115	17.9547	102.434	474.261	140.567
MT	116	19.0457	102.95	475.179	139.83
MT	117	21.0753	102.229	479.17	138.436
MT	118	20.654	98.5256	465.051	131.351
MT	119	21.358	99.8404	466.905	130.078
MT	120	21.218	99.4161	465.655	128.392
MT	121	22.1196	101.141	466.259	125.994
MT	122	22.416	101.634	465.596	123.599
MT	123	24.5114	103.614	476.215	125.605
MT	124	24.9341	102.111	466.354	119.96
MT	125	25.8316	103.008	470.304	119.097
MT	126	26.589	103.238	471.702	118.839
MT	127	26.7482	102.941	470.518	117.04
MT	128	27.6567	101.702	465.851	114.661
MT	129	28.679	104.53	474.112	115.722
MT	130	28.5596	102.333	457.844	109.283
MT	131	29.1415	103.164	458.779	108.368
MT	132	29.5669	103.161	456.333	106.998
MT	133	30.5412	104.034	463.577	108.865
MT	134	30.5823	103.798	459.354	107.197
MT	135	30.5645	103.252	457.636	106.203
MT	136	30.5604	101.469	446.632	102.399
MT	137	30.6208	102.147	447.918	102.545
MT	138	30.6619	102.155	445.797	101.727
MT	139	30.6551	101.421	440.669	100.046
MT	140	30.6564	100.911	434.971	98.297
MT	141	30.7264	100.999	436.991	98.5454
MT	142	30.7978	100.297	438.246	98.8095
MT	143	30.7004	98.3242	426.295	94.7571
MT	144	30.8197	97.3229	421.61	92.9427
MT	145	30.8293	96.0701	421.634	92.6185
MT	146	30.9103	91.8694	420.035	91.8786
MT	147	30.7484	91.3462	417.003	90.5897
MT	148	30.983	91.432	421.664	91.7531
MT	149	30.6112	88.868	416.132	89.4368
MT	150	30.0032	87.2349	409.292	87.1544
MT	151	30.087	86.385	407.284	86.3308
MT	152	30.4465	84.9546	407.687	86.0668
MT	153	30.2022	84.4098	407.551	85.5753
MT	154	30.2352	82.083	404.856	84.438
MT	155	30.301	81.555	401.024	83.0523
MT	156	30.4808	81.4537	400.835	82.7569
MT	157	30.4053	80.6252	397.672	81.5229
MT	158	30.5453	79.3903	393.739	80.2209
MT	159	30.5412	78.9302	391.596	79.4993
MT	160	30.4314	78.6453	391.234	79.3085
MT	161	30.3518	77.7096	388.226	78.3228
MT	162	30.3751	77.0706	385.265	77.3424
MT	163	29.748	75.2433	379.407	75.4235
MT	164	29.5737	73.8975	373.852	73.6221
MT	165	29.5422	73.4481	372.857	73.8731
MT	166	29.0468	70.9914	361.462	70.4534
MT	167	28.9754	69.3357	353.947	68.775
MT	168	28.5432	63.6796	346.751	67.5671
MT	169	28.41	62.9167	343.435	66.6834
MT	170	26.0635	57.6969	334.693	64.605
MT	171	25.5132	54.2043	321.338	62.252
MT	172	25.3403	52.874	314.107	61.099
MT	173	25.096	51.9121	310.192	60.2127
MT	174	25.0562	50.2587	304.951	59.1095
MT	175	25.0796	49.6735	302.925	59.2716
MT	176	24.7735	48.9297	299.52	58.6049
MT	177	23.6373	47.2275	291.702	57.0571
MT	178	22.9663	45.6623	288.202	56.4088
MT	179	22.239	43.4023	279.467	54.712
MT	180	21.8383	41.0362	272.004	53.2453
MT	181	21.4801	40.4652	269.179	52.6283
MT	182	20.315	37.2384	258.33	50.4061
MT	183	20.1668	36.8689	256.464	50.5106
MT	184	17.5156	32.8184	241.463	46.7328
MT	185	16.3066	30.8659	231.075	44.4243
MT	186	16.1118	29.625	225.502	43.3367
MT	187	15.6781	27.9252	217.465	41.6399
MT	188	15.4311	27.4568	215.416	41.1876
MT	189	15.0675	27.0157	212.508	40.6438
MT	190	14.7464	25.5758	202.576	38.8032
MT	191	14.3731	25.0823	199.81	38.7065
MT	192	11.844	22.9581	186.686	36.3195
MT	193	11.3239	21.4776	182.256	35.5849
MT	194	10.5157	18.326	166.029	33.2894
MT	195	10.2344	16.6846	155.457	32.3535
MT	196	9.7033	14.9156	147.273	31.2633
MT	197	9.56744	14.4639	144.021	30.8632
MT	198	8.68782	12.3111	131.318	29.2711
MT	199	8.48884	11.8307	124.536	28.9939
MT	200	8.40239	11.6304	120.432	28.4031
MT	201	8.38043	11.491	117.24	28.1155
MT	202	8.21988	11.367	115.374	28.1103
MT	203	6.51278	8.45732	100.983	25.7259
MT	204	6.30694	7.93402	94.6697	25.19
MT	205	5.68119	6.29382	83.8909	23.3782
MT	206	5.04994	5.94813	78.8509	23.1219
MT	207	4.73295	5.38312	71.5012	22.0762
MT	208	4.35146	5.13518	67.3082	21.7677
MT	209	4.206	4.75612	64.3588	21.4775
MT	210	4.18953	4.63931	62.4933	21.3415
MT	211	4.21286	4.60831	62.1142	21.5481
MT	212	4.1319	3.79417	59.9348	21.65
MT	213	3.75041	3.66543	57.5777	21.4069
MT	214	3.75727	3.72503	57.1098	21.4722
MT	215	3.76413	3.77391	58.4364	21.9664
MT	216	3.69551	4.04807	58.5608	22.2174
MT	217	3.4787	3.88834	57.9152	22.2043
MT	218	3.61867	4.04449	59.1293	22.5572
MT	219	3.55692	4.03734	61.0482	23.1638
MT	220	3.54045	4.34965	63.5771	23.8932
MT	221	3.4142	4.26382	62.1201	23.4749
MT	222	3.47184	4.38898	63.8791	24.2252
MT	223	4.55318	6.06137	69.7008	26.5416
MT	224	4.6561	6.14124	70.4885	27.0174
MT	225	4.62317	5.98509	69.6771	26.8109
MT	226	5.81018	7.89707	73.7577	28.0606
MT	227	5.8884	8.06157	74.9777	28.5652
MT	228	5.84174	8.34288	77.4947	29.2109
MT	229	5.89938	8.58248	79.4906	29.7573
MT	230	6.72548	9.03782	82.6294	30.7299
MT	231	7.12069	9.54324	86.6744	31.9665
MT	232	8.77839	11.1501	98.6792	36.1731
MT	233	9.78289	12.0798	105.549	38.249
MT	234	10.3949	12.6186	108.765	39.0908
MT	235	10.9617	13.6747	116.559	41.0072
MT	236	11.4708	14.8811	127.847	43.7184
MT	237	11.8674	15.2863	132.869	44.8687
MT	238	12.8636	17.5261	144.222	47.6008
MT	239	14.0383	19.4095	158.626	50.4819
MT	240	14.4349	20.3011	163.719	51.5433
MT	241	15.1485	21.84	173.746	53.593
MT	242	15.5437	23.6888	190.269	56.6414
MT	243	19.4189	29.7705	223.589	63.5017
MT	244	20.7322	32.0806	241.036	66.422
MT	245	21.8328	35.0773	256.547	69.073
MT	246	22.4379	35.7091	264.548	70.1083
MT	247	22.6836	35.9415	270.583	70.4822
MT	248	24.0545	38.0716	261.48	64.686
MT	249	25.1262	39.3864	294.255	74.0796
MT	250	25.7506	40.6642	309.351	76.566
MT	251	26.3791	40.8597	314.427	76.9895
MT	252	27.8803	41.7669	328.753	79.4941
MT	253	28.0519	41.9743	333.657	80.3543
MT	254	29.5806	43.3427	356.18	85.0785
MT	255	29.5943	43.4881	358.537	85.055
MT	256	29.7741	44.0496	367.349	86.4981
MT	257	30.113	44.5943	377.441	88.6629
MT	258	30.1624	45.1414	385.626	89.7243
MT	259	30.2969	48.0869	401.587	93.3715
MT	260	30.2763	48.3742	407.094	93.612
MT	261	30.3367	48.733	412.277	94.4251
MT	262	30.3806	49.3957	420.769	96.0669
MT	263	30.4067	49.8749	428.084	97.0709
MT	264	30.4039	50.3589	433.645	97.6251
MT	265	30.4383	50.9263	440.432	99.05
MT	266	30.4437	51.0359	441.344	98.7101
MT	267	30.3683	51.092	442.037	98.2892
MT	268	30.146	51.092	442.635	97.5336
MT	269	30.2173	51.8393	447.189	97.9964
MT	270	30.3655	52.3185	451.139	98.9193
MT	271	29.7988	52.4342	451.708	96.9898
MT	272	29.9936	53.3758	455.558	97.7951
MT	273	28.6282	53.3067	453.562	93.9989
MT	274	28.6557	54.3581	457.163	94.5061
MT	275	25.0247	53.2662	448.48	88.6943
MT	276	24.8531	53.6691	447.734	87.889
MT	277	23.9351	53.5523	443.494	85.6694
MT	278	22.9841	53.9564	445.063	86.5766
MT	279	21.9796	53.2507	437.204	84.1347
MT	280	21.1425	52.7322	428.717	81.902
MT	281	20.7706	53.3043	427.971	82.4562
MT	282	19.2282	52.1278	415.771	79.6928
MT	283	18.3156	51.0765	410.606	78.5477
MT	284	17.8779	50.8214	405.561	77.4732
MT	285	15.895	47.827	392.585	74.6496
MT	286	15.9142	50.2206	391.205	74.647
MT	287	15.7042	51.8	386.1	73.6849
MT	288	15.3008	51.2624	384.074	73.1855
MT	289	15.0785	51.3161	382.546	72.6156
MT	290	14.7121	51.8608	380.592	72.111
MT	291	14.1096	52.4389	379.555	71.7711
MT	292	13.5045	57.2141	374.29	70.4822
MT	293	13.112	56.3463	368.297	69.0155
MT	294	13.0352	56.0793	362.777	67.6821
MT	295	12.7319	55.5072	356.559	66.1004
MT	296	12.5274	55.866	352.52	64.9187
MT	297	12.2928	56.6193	350.322	64.3095
MT	298	11.6492	55.506	333.722	60.3356
MT	299	11.3514	55.1758	323.719	58.4872
MT	300	11.302	55.3808	318.667	57.6768
MT	301	11.2526	55.233	310.133	56.1342
MT	302	11.0179	55.6383	310.382	56.129
MT	303	10.1795	58.0175	306.568	55.3918
MT	304	10.7105	66.3735	309.458	56.0088
MT	305	11.1524	67.4189	314.954	57.4049
MT	306	12.1473	71.9712	327.166	59.7055
MT	307	12.946	74.2325	340.989	62.3801
MT	308	14.9358	77.2816	360.313	65.6194
MT	309	16.7128	79.8206	375.652	68.1684
MT	310	15.8744	78.7573	373.26	67.3946
MT	311	16.6374	84.7269	392.502	70.0273
MT	312	17.3578	87.3863	416.055	73.3424
MT	313	18.8453	88.5509	442.57	77.0601
MT	314	19.6317	89.4175	467.207	80.3072
MT	315	21.0519	91.3628	493.159	83.5177
MT	316	22.0167	92.8374	517.583	86.038
MT	317	22.5134	93.7183	533.313	86.838
MT	318	23.6524	95.1916	555.771	89.5309
MT	319	23.8239	95.3763	558.927	89.8551
MT	320	23.7073	95.076	564.021	90.4642
MT	321	24.3125	96.6649	587.989	94.127
MT	322	24.0943	96.1678	588.587	93.8028
MT	323	24.2178	96.7472	595.919	94.5427
MT	324	24.1807	97.3753	604.672	95.7558
MT	325	24.2452	98.3671	622.451	98.4827
MT	326	24.3756	99.2575	638.637	101.377
MT	327	24.3248	97.0416	643.014	102.525
MT	328	24.6061	98.3552	661.148	106.428
MT	329	24.4154	96.1511	661.213	106.768
MT	330	24.3893	96.1953	667.331	107.8
MT	331	24.6253	100.904	678.542	110.342
MT	332	24.5773	100.106	682.025	111.346
MT	333	24.9945	100.261	698.892	115.191
MT	334	25.0013	100.193	702.285	115.748
MT	335	25.225	101.333	706.283	116.337
MT	336	25.2854	101.905	712.555	117.291
MT	337	25.4007	102.609	717.595	118.062
MT	338	24.7433	97.0618	719.762	117.578
MT	339	25.3348	99.7296	733.869	120.054
MT	340	23.9035	97.4731	733.088	118.883
MT	341	25.0658	101.05	754.503	122.378
MT	342	23.9817	100.504	754.319	121.341
MT	343	22.7343	97.1858	751.637	119.605
MT	344	22.6959	99.2528	760.088	120.276
MT	345	22.2664	97.3527	756.191	118.399
MT	346	23.0445	99.1252	765.454	119.599
MT	347	21.3785	93.9161	748.693	114.922
MT	348	21.1741	94.1724	746.721	113.189
MT	349	21.4609	93.8875	750.772	112.815
MT	350	22.5409	97.3086	756.333	113.299
MT	351	22.6369	95.4574	756.108	112.54
MT	352	22.3899	95.3096	757.452	112.248
MT	353	21.1645	90.0612	745.85	109.021
MT	354	21.067	90.321	746.271	108.214
MT	355	21.6187	89.4044	745.371	107.374
MT	356	21.7093	87.9751	748.03	107.309
MT	357	23.4493	87.5818	758.021	108.718
MT	358	23.9049	84.237	753.188	107.476
MT	359	24.1135	84.3169	752.412	107.079
MT	360	24.0723	84.1118	752.247	106.705
MT	361	24.1409	84.0165	750.991	106.159
MT	362	23.2805	82.3429	736.635	103.369
MT	363	25.1317	82.9139	747.686	104.757
MT	364	26.1348	82.3751	742.309	103.494
MT	365	26.1609	82.1951	741.811	102.948
MT	366	25.0425	77.4759	712.401	96.1976
MT	367	26.2583	78.2257	705.436	94.6342
MT	368	26.3558	78.3246	704.909	94.3283
MT	369	25.977	77.3841	694.438	92.1375
MT	370	27.2368	77.4342	696.487	92.0642
MT	371	28.5349	77.2327	701.266	92.7309
MT	372	29.372	80.1532	713.07	94.4591
MT	373	29.4845	80.3117	711.465	94.1061
MT	374	29.3514	80.6872	712.472	94.1453
MT	375	29.2416	80.4643	704.666	92.4015
MT	376	29.5504	82.8197	717.239	94.9297
MT	377	29.0591	81.5085	703.233	92.4041
MT	378	29.5669	82.1677	706.597	92.9348
MT	379	29.6917	83.8162	718.335	95.314
MT	380	29.4571	79.0017	692.614	90.2289
MT	381	29.6396	76.6224	683.641	89.0943
MT	382	29.6808	77.8013	682.824	89.4864
MT	383	29.7192	77.7835	686.111	90.9897
MT	384	29.7329	77.725	685.288	91.0342
MT	385	29.5916	77.8037	689.807	91.8159
MT	386	29.3157	76.117	680.822	90.6028
MT	387	29.4626	79.5512	682.729	91.8786
MT	388	29.6396	80.2235	690.659	94.127
MT	389	27.8831	71.591	670.612	90.4145
MT	390	28.303	72.7103	672.904	91.2485
MT	391	28.3373	72.2442	671.577	91.3505
MT	392	27.7568	71.4241	664.21	90.2864
MT	393	27.5469	71.7578	658.382	89.4577
MT	394	27.2038	70.7673	652.507	88.7622
MT	395	28.1315	70.7029	662.789	90.8904
MT	396	27.7651	71.0498	663.695	91.1858
MT	397	27.9009	78.2507	668.255	91.8054
MT	398	27.4563	79.8599	665.927	91.7165
MT	399	26.8539	78.9218	658.205	90.7701
MT	400	26.6618	79.3986	651.258	89.8864
MT	401	26.2391	78.7967	648.285	89.659
MT	402	25.9166	79.2711	650.328	89.9858
MT	403	25.461	78.9481	651.056	89.9806
MT	404	25.0109	79.2496	648.895	89.5596
MT	405	27.3287	85.7795	668.356	93.0342
MT	406	27.3644	86.3743	665.821	92.6368
MT	407	27.3054	88.3459	663.902	92.2734
MT	408	27.2916	88.8763	663.742	92.1871
MT	409	26.5698	88.6558	658.447	90.7884
MT	410	26.5424	89.4509	652.732	89.523
MT	411	26.3269	91.6394	657.849	90.5897
MT	412	26.8333	94.9079	665.993	92.6996
MT	413	26.0333	95.9902	662.854	92.2263
MT	414	28.9095	103.732	676.155	94.8225
MT	415	28.7339	104.865	680.354	95.748
MT	416	29.737	108.647	682.652	97.0081
MT	417	28.3661	107.447	669.037	94.3989
MT	418	28.7723	109.568	670.559	94.6865
MT	419	29.5724	113.576	685.501	97.3506
MT	420	28.6941	112.818	678.43	96.5009
MT	421	29.6794	118.777	690.458	99.0657
MT	422	30.0019	118.65	687.941	98.3362
MT	423	29.8866	119.052	684.832	97.6957
MT	424	29.8207	119.811	683.393	97.3898
MT	425	29.8303	125.484	684.281	97.4473
MT	426	29.8839	127.311	686.816	97.7428
MT	427	29.5024	129.228	676.446	95.8839
MT	428	31.3138	136.148	693.378	99.2356
MT	429	29.866	135.558	673.709	95.3976
MT	430	29.9223	139.065	675.972	95.3244
MT	431	30.3971	147.993	672.43	94.6447
MT	432	31.4331	150.662	683.369	96.3231
MT	433	30.7909	151.561	671.601	94.3336
MT	434	30.769	155.462	679.756	95.5806
MT	435	31.4482	157.667	686.058	96.9715
MT	436	31.4071	161.153	695.759	99.1049
MT	437	31.2945	163.435	705.146	101.186
MT	438	31.5594	165.241	711.5	103.662
MT	439	31.7982	165.327	725.844	107.066
MT	440	31.7378	165.718	728.16	107.714
MT	441	30.8458	168.342	722.107	107.39
MT	442	30.7813	169.791	733.65	110.496
MT	443	30.677	170.369	735.557	110.444
MT	444	30.4959	170.879	740.716	111.401
MT	445	29.8852	170.361	733.295	110.909
MT	446	29.3871	172.869	747.355	113.801
MT	447	28.6392	172.206	736.292	112.669
MT	448	28.8121	174.212	757.897	116.81
MT	449	28.3387	173.875	755.089	116.391
MT	450	27.9942	171.502	751.648	115.267
MT	451	28.174	171.951	754.296	115.296
MT	452	27.5277	172.032	755.486	114.904
MT	453	26.8347	170.58	751.625	113.772
MT	454	26.4079	169.606	746.069	112.101
MT	455	26.0017	169.968	740.911	110.606
MT	456	25.8508	167.857	738.791	109.84
MT	457	24.8545	168.516	745.175	110.668
MT	458	24.9533	171.249	749.433	110.854
MT	459	24.8861	173.443	753.94	111.842
MT	460	25.059	174.382	755.942	112.585
MT	461	24.8202	167.218	751.329	111.353
MT	462	24.1793	167.323	754.1	111.947
MT	463	23.7965	168.431	754.657	112.692
MT	464	24.5883	170.392	762.765	114.337
MT	465	24.0888	168.11	754.302	113.283
MT	466	24.4401	168.691	757.304	114.185
MT	467	22.9553	166.008	750.055	112.773
MT	468	23.5618	168.3	754.971	113.976
MT	469	23.4644	167.624	756.031	115.048
MT	470	25.0933	168.448	765.495	117.937
MT	471	24.274	161.411	757.997	117.066
MT	472	24.0847	160.403	755.255	116.407
MT	473	23.6661	154.923	744.305	114.593
MT	474	25.2278	161.008	752.519	116.985
MT	475	25.1317	159.881	749.161	116.486
MT	476	23.9557	158.616	744.097	115.861
MT	477	28.0738	162.336	756.576	119.599
MT	478	28.093	161.937	756.126	119.435
MT	479	28.7723	163.358	764.571	121.011
MT	480	29.0783	164.189	761.035	121.197
MT	481	29.0166	162.594	753.011	120.261
MT	482	30.9336	164.824	759.886	122.82
MT	483	30.6633	163.758	755.61	122.428
MT	484	31.3343	173.9	770.559	127.024
MT	485	30.9721	171.899	759.792	126.569
MT	486	31.4386	171.719	751.672	125.534
MT	487	31.6074	179.735	766.727	129.688
MT	488	31.7982	181.103	767.177	130.682
MT	489	31.7872	182.977	759.75	130.954
MT	490	31.7543	183.011	757.902	130.998
MT	491	31.6143	181.435	745.631	129.866
MT	492	32.428	185.845	758.607	133.341
MT	493	32.3484	185.945	758.56	133.953
MT	494	32.1838	184.22	744.281	132.891
MT	495	32.8617	185.85	747.355	134.862
MT	496	32.8274	186.076	748.983	136.478
MT	497	33.3173	186.296	754.882	138.441
MT	498	33.1814	186.897	759.501	140.389
MT	499	33.4641	185.017	753.265	139.926
MT	500	33.331	183.88	755.362	139.887
MT	501	33.825	187.069	762.747	141.469
MT	502	34.0816	187.389	765.252	143.393
MT	503	34.2641	188.959	775.474	146.8
MT	504	34.1791	186.154	770.541	146.408
MT	505	34.0857	184.235	766.052	144.87
MT	506	33.8236	184.734	770.292	146.47
MT	507	34.2106	178.233	773.022	147.765
MT	508	33.8415	176.365	773.709	146.946
MT	509	32.3759	173.387	765.844	145.393
MT	510	32.9591	172.935	771.488	146.988
MT	511	32.6394	172.069	773.928	148.363
MT	512	33.5574	175.388	784.796	151.32
MT	513	27.8653	165.427	764.387	147.54
MT	514	26.3654	144.665	690.144	132.896
MT	515	30.8403	152.959	704.589	135.519
MT	516	30.6633	171.888	768.681	147.678
MT	517	32.1865	173.485	784.885	150.596
MT	518	30.4437	168.928	767.035	148.102
MT	519	31.37	171.045	781.515	150.136
MT	520	29.9758	163.029	761.432	146.789
MT	521	31.4263	164.189	777.517	148.768
MT	522	29.7494	157.332	758.761	145.715
MT	523	30.6166	158.523	773.857	147.589
MT	524	29.5696	152.942	757.215	144.146
MT	525	30.5014	150.695	766.822	144.86
MT	526	31.0722	146.696	762.22	143.354
MT	527	31.064	141.221	761.515	143.103
MT	528	32.3251	140.271	769.889	145.168
MT	529	31.5045	136.665	757.429	141.153
MT	530	31.1134	137.701	759.33	140.53
MT	531	32.4843	137.781	767.793	141.783
MT	532	32.5008	136.863	765.649	141.129
MT	533	32.3869	136.174	768.113	141.079
MT	534	30.8486	127.229	754.284	138.204
MT	535	31.7597	132.437	757.014	137.385
MT	536	31.7049	131.742	758.477	136.862
MT	537	31.8242	132.871	761.373	136.766
MT	538	33.1059	136.302	773.401	138.794
MT	539	33.143	136.453	765.756	137.336
MT	540	33.0456	135.97	763.049	136.564
MT	541	31.9299	132.497	750.825	133.573
MT	542	32.4637	130.257	757.855	134.35
MT	543	32.6641	131.726	760.52	134.81
MT	544	33.0579	134.757	764.068	135.461
MT	545	32.369	140.383	756.351	133.688
MT	546	32.6462	141.592	758.015	133.513
MT	547	32.8301	141.722	760.348	133.953
MT	548	32.1303	140.288	750.28	131.845
MT	549	32.649	141.308	751.411	131.913
MT	550	32.8493	143.398	761.053	134.06
MT	551	32.3141	144.614	760.1	133.809
MT	552	32.0781	140.182	745.394	131.189
MT	553	31.5731	145.214	741.598	130.666
MT	554	32.4623	145.39	740.65	130.481
MT	555	32.5776	145.078	734.645	129.27
MT	556	31.9601	144.665	732.395	128.867
MT	557	30.9789	141.877	712.673	125.32
MT	558	30.629	142.073	705.602	124.352
MT	559	30.1377	141.97	701.059	123.665
MT	560	29.6094	142.266	700.775	123.897
MT	561	29.7741	143.41	709.528	125.683
MT	562	29.7809	145.307	704.322	124.69
MT	563	29.7288	145.164	702.664	124.512
MT	564	27.1503	140.459	674.539	119.003
MT	565	27.1132	141.498	669.244	118.402
MT	566	26.6865	140.288	651.24	115.62
MT	567	26.7619	140.796	657.423	117.123
MT	568	25.9811	138.257	636.73	113.918
MT	569	25.977	137.254	633.715	113.696
MT	570	24.9478	137.824	631.968	113.968
MT	571	24.1148	137.291	634.42	114.974
MT	572	25.0082	138.066	640.876	116.504
MT	573	25.6875	138.267	647.941	117.714
MT	574	26.1636	138.594	659.33	120.08
MT	575	26.0099	132.487	649.783	117.714
MT	576	27.1201	133.701	666.152	120.852
MT	577	24.4346	128.66	649.179	116.865
MT	578	24.4236	127.509	648.462	116.433
MT	579	23.8637	126.819	643.316	115.448
MT	580	23.6016	125.438	638.003	114.287
MT	581	23.3683	124.483	637.476	114.153
MT	582	23.1913	123.971	633.384	112.87
MT	583	20.9106	116.353	606.851	106.872
MT	584	22.5024	118.57	609.931	106.88
MT	585	22.6232	118.095	608.219	106.287
MT	586	21.9082	106.648	594.053	102.762
MT	587	21.9439	107.721	591.524	101.725
MT	588	23.9323	109.716	599.573	103.068
MT	589	24.7461	103.984	595.99	101.879
MT	590	24.9204	108.39	596.203	101.811
MT	591	24.5005	104.959	588.036	99.8239
MT	592	27.7088	105.212	596.227	100.82
MT	593	28.9095	104.68	603.813	101.816
MT	594	28.9699	103.39	600.965	100.864
MT	595	30.0664	104.362	613.461	102.982
MT	596	29.8852	103.77	623.979	104.912
MT	597	29.7068	101.835	622.996	104.342
MT	598	30.511	100.461	638.086	107.254
MT	599	30.2722	100.252	640.698	107.555
MT	600	30.4657	100.933	645.88	108.488
MT	601	29.8674	98.7688	635.741	105.651
MT	602	30.4547	98.4613	638.536	105.484
MT	603	30.3765	99.4137	652.75	108.402
MT	604	30.4437	98.7509	656.398	108.919
MT	605	30.7937	97.9678	658.566	108.841
MT	606	30.795	98.081	659.117	108.582
MT	607	30.7168	96.1762	651.281	106.394
MT	608	31.2095	98.0226	672.176	110.504
MT	609	30.8925	94.9222	670.464	109.706
MT	610	31.6527	96.8199	688.557	113.835
MT	611	31.5649	93.9161	674.355	110.274
MT	612	31.7405	94.35	681.314	111.218
MT	613	31.7447	94.7803	687.752	112.326
MT	614	31.7556	95.1391	694.094	113.178
MT	615	31.956	95.7077	701.705	114.355
MT	616	31.8558	94.5837	694.515	112.682
MT	617	31.5896	91.5118	674.533	108.383
MT	618	31.628	89.1481	666.644	106.658
MT	619	31.5402	88.3554	660.988	105.403
MT	620	31.3632	87.5138	653.449	104.023
MT	621	31.3536	87.3005	649.741	103.291
MT	622	31.1354	85.6507	632.377	99.5703
MT	623	31.1024	84.9486	629.049	98.8278
MT	624	30.9185	83.6601	617.435	96.3336
MT	625	30.7484	82.5408	605.501	93.6355
MT	626	30.1775	81.0686	593.875	91.1989
MT	627	29.8866	80.3487	585.418	89.4028
MT	628	29.8468	80.0125	579.786	88.1008
MT	629	29.9827	79.4356	576.096	87.2406
MT	630	29.4667	78.5428	569.83	85.8001
MT	631	29.324	78.3473	568.646	85.4184
MT	632	27.3616	75.949	554.237	82.0275
MT	633	26.8059	75.6653	553.313	81.3948
MT	634	25.6038	74.4983	541.03	78.5817
MT	635	24.4771	73.3337	529.102	75.8679
MT	636	24.016	72.8485	525.981	74.9947
MT	637	21.8163	64.7298	502.824	70.0691
MT	638	20.7075	63.8751	490.92	67.2952
MT	639	19.032	61.9095	477.915	64.2468
MT	640	17.3647	58.5802	468.166	61.8232
MT	641	18.1592	59.4313	465.714	60.9788
MT	642	17.2274	57.8602	449.765	57.5303
MT	643	16.7197	57.5324	444.352	56.3565
MT	644	16.5537	57.2046	437.974	54.963
MT	645	16.2216	56.6134	432.733	53.81
MT	646	15.0881	53.5356	413.633	50.2806
MT	647	15.6452	55.7611	410.914	49.4727
MT	648	15.4229	55.3331	402.066	47.721
MT	649	16.6703	56.3046	399.247	47.0648
MT	650	15.7619	54.8158	386.147	44.7563
MT	651	15.6672	52.5295	379.786	43.5876
MT	652	14.4198	49.1061	350.269	38.3536
MT	653	13.193	46.1487	330.547	34.8712
MT	654	14.0108	47.8902	329.114	34.594
MT	655	14.1426	47.8461	323.233	33.6371
MT	656	14.3567	49.0572	316.079	32.662
MT	657	13.4921	47.8247	300.746	30.4763
MT	658	12.736	47.2716	288.024	28.8606
MT	659	12.8225	46.6756	284.714	28.6514
MT	660	12.8197	46.1427	279.473	28.1599
MT	661	14.1426	48.8212	278.087	28.5887
MT	662	15.5917	50.4232	278.276	29.2658
MT	663	15.3708	49.7271	274.344	28.9652
MT	664	16.4425	49.9905	266.2	28.2514
MT	665	16.5797	50.0168	259.65	27.9037
MT	666	16.8706	50.0883	259.668	28.7743
MT	667	19.2694	52.8251	261.587	30.0842
MT	668	19.3599	53.5332	258.815	30.1286
MT	669	19.2968	53.1255	256.168	30.0397
MT	670	19.2186	53.0755	252.709	30.0528
MT	671	20.2149	53.5701	260.657	32.3848
MT	672	22.9937	53.8527	261.391	32.9025
MT	673	23.9845	54.5714	261.919	33.9326
MT	674	24.9053	54.1721	258.786	33.9718
MT	675	24.9313	54.2985	259.721	34.4502
MT	676	24.9163	56.6384	255.807	34.7718
MT	677	26.3118	58.6743	259.206	36.3692
MT	678	27.997	60.3288	269.339	39.0987
MT	679	28.1891	61.7914	270.53	39.9327
MT	680	29.7164	64.6463	288.024	44.6543
MT	681	30.9803	65.2268	291.655	45.8622
MT	682	31.2314	66.2043	297.808	47.3942
MT	683	32.5159	67.6383	304.702	49.5694
MT	684	34.6662	71.2405	321.32	53.5538
MT	685	34.8611	72.0201	325.259	54.5996
MT	686	35.4882	74.0203	336.215	57.133
MT	687	35.7915	76.39	345.567	59.6376
MT	688	37.4794	84.2537	358.91	62.5422
MT	689	38.4125	87.1157	370.21	65.2298
MT	690	38.7322	87.9227	373.366	66.1789
MT	691	39.2825	99.2492	377.536	67.107
MT	692	40.663	102.253	388.883	70.0299
MT	693	43.7355	109.987	412.146	75.2901
MT	694	45.8323	113.234	424.56	78.5268
MT	695	50.3979	121.071	456.108	86.004
MT	696	52.7431	124.565	473.283	90.2054
MT	697	53.2357	125.203	475.303	91.0342
MT	698	55.8718	127.511	487.847	94.1976
MT	699	59.6346	130.605	505.353	98.7336
MT	700	61.2402	131.916	514.77	101.113
MT	701	63.0776	132.845	520.384	102.867
MT	702	65.3268	134.614	531.512	105.892
MT	703	68.8631	136.843	549.86	110.828
MT	704	70.7966	141.728	558.791	113.432
MT	705	71.5678	142.02	562.155	114.674
MT	706	75.0507	145.007	577.796	119.189
MT	707	77.566	146.267	590.914	123.254
MT	708	80.8114	147.763	607.39	128.256
MT	709	83.9361	148.581	622.06	133.568
MT	710	86.4309	149.485	633.224	136.185
MT	711	86.9139	149.378	633.881	136.23
MT	712	87.9143	148.687	633.84	136.428
MT	713	91.5329	149.967	642.546	140.303
MT	714	95.846	152.49	656.694	145.652
MT	715	96.1589	149.734	650.434	143.963
MT	716	99.123	150.591	660.68	146.259
MT	717	98.2914	144.861	652.851	143.772
MT	718	101.166	147.709	658.051	144.876
MT	719	101.81	148.395	655.297	143.775
MT	720	103.896	149.194	662.232	145.134
MT	721	104.516	149.702	660.941	144.734
MT	722	105.057	149.187	659.857	144.306
MT	723	107.184	151.092	670.636	146.719
MT	724	107.654	147.025	663.967	145.265
MT	725	110.698	148.501	671.382	146.993
MT	726	112.66	147.274	679.969	150.013
MT	727	114.189	147.02	689.813	153.775
MT	728	114.447	144.678	686.07	153.046
MT	729	116.611	145.047	699.525	157.804
MT	730	116.779	144.318	700.603	158.157
MT	731	117.706	145.807	706.348	159.707
MT	732	118.661	146.56	713.715	161.89
MT	733	119.176	145.798	711.5	161.992
MT	734	119.334	143.59	706.537	160.824
MT	735	120.204	145.252	718.406	165.179
MT	736	120.388	142.449	709.131	164.186
MT	737	120.934	141.407	718.394	167.692
MT	738	121.127	141.052	728.906	171.537
MT	739	119.854	135.273	720.881	170.884
MT	740	117.333	122.173	718.382	170.915
MT	741	117.354	122.099	728.048	173.297
MT	742	117.275	121.639	734.74	175.174
MT	743	113.979	118.68	732.483	174.74
MT	744	114.835	123.632	749.238	179.846
MT	745	114.988	123.26	752.258	181.041
MT	746	114.575	123.147	756.552	182.183
MT	747	114.289	123.11	760.858	183.875
MT	748	108.465	122.753	745.821	180.008
MT	749	104.62	119.053	741.503	177.972
MT	750	98.5246	117.97	740.337	176.633
MT	751	98.7277	119.212	751.394	178.887
MT	752	97.199	117.943	754.029	179.428
MT	753	98.9885	119.341	772.347	185.025
MT	754	97.6203	120.4	776.641	187.038
MT	755	93.5927	118.23	770.985	185.736
MT	756	92.8764	119.455	776.611	187.169
MT	757	91.3436	119.485	783.079	188.053
MT	758	88.9805	119.071	778.963	186.16
MT	759	87.3105	117.758	772.531	184.058
MT	760	87.6385	115.853	778.844	184.874
MT	761	87.3832	116.869	778.21	183.945
MT	762	84.3711	113.868	764.986	178.97
MT	763	83.1182	114.334	761.675	177.226
MT	764	83.6136	117.415	764.761	177.606
MT	765	81.2903	115.045	755.593	174.432
MT	766	78.8683	113.91	748.906	171.749
MT	767	77.5619	114.321	744.814	170.358
MT	768	78.5074	117.307	756.534	172.753
MT	769	75.7848	115.139	740.905	167.697
MT	770	74.4208	115.4	737.695	166.382
MT	771	75.3827	117.336	749.824	169.046
MT	772	75.1275	117.855	752.27	169.286
MT	773	70.588	117.127	748.634	168.178
MT	774	66.9543	114.403	725.217	160.75
MT	775	64.9961	113.21	715.486	157.95
MT	776	65.7453	114.783	720.668	159.318
MT	777	60.7832	111.581	698.388	153.064
MT	778	59.7499	111.086	691.737	151.435
MT	779	58.9787	112.003	692.673	151.853
MT	780	57.6256	111.074	685.181	150.002
MT	781	57.8479	112.684	692.116	152.667
MT	782	57.8616	113.032	691.435	152.884
MT	783	57.5488	112.933	691.465	153.2
MT	784	57.2427	112.867	689.789	153.148
MT	785	53.5733	109.52	670.126	148.763
MT	786	51.8291	109.136	653.775	145.464
MT	787	50.3004	107.692	641.764	143.749
MT	788	50.6641	107.789	642.096	145.571
MT	789	49.8119	106.811	631.056	143.43
MT	790	49.2973	105.876	625.957	142.784
MT	791	46.8341	102.429	606.662	139.27
MT	792	45.4879	101.161	591.927	137.445
MT	793	46.1658	101.515	587.124	138.577
MT	794	46.2207	100.875	581.498	139.506
MT	795	46.3552	101.104	578.459	139.49
MT	796	44.7208	96.5076	560.586	136.86
MT	797	43.7781	93.9745	548.273	135.631
MT	798	44.4024	95.6457	543.203	136.666
MT	799	44.4038	96.0701	542.202	138.096
MT	800	42.5005	93.5192	519.407	135.061
MT	801	42.591	93.3809	519.857	137.223
MT	802	40.1292	89.6058	497.861	134.115
MT	803	40.1594	83.9628	489.12	134.768
MT	804	39.0698	83.1821	481.373	135.806
MT	805	39.0726	82.3715	476.262	136.907
MT	806	38.5387	81.6837	473.84	138.8
MT	807	38.735	81.7147	474.397	140.951
MT	808	38.1092	80.4261	463.861	140.496
MT	809	33.6054	72.1834	441.675	137.158
MT	810	31.3659	67.7741	422.629	133.464
MT	811	30.828	65.4533	408.765	130.891
MT	812	30.8458	65.3353	405.294	130.687
MT	813	30.618	65.0874	403.476	130.718
MT	814	30.5672	64.7131	400.384	130.112
MT	815	29.7123	61.9977	381.924	125.435
MT	816	30.0087	62.6008	379.84	126.449
MT	817	27.3205	56.0185	355.084	119.641
MT	818	26.3654	53.3425	342.138	116.554
MT	819	25.9839	52.8585	340.082	117.202
MT	820	23.9653	47.2573	313.621	110.407
MT	821	23.3972	44.8554	300.633	107.793
MT	822	22.239	37.534	281.35	102.893
MT	823	22.8441	37.2897	277.767	102.294
MT	824	22.9676	36.3671	269.322	100.423
MT	825	21.7285	33.1105	259.218	97.646
MT	826	21.4677	32.6313	255.066	96.4042
MT	827	21.2084	32.0699	250.826	95.2538
MT	828	20.1243	29.6393	233.343	90.5087
MT	829	19.526	28.7048	225.211	88.4799
MT	830	20.4029	30.0852	220.55	87.6668
MT	831	20.1847	29.339	213.313	85.2145
MT	832	19.6934	28.4771	207.77	83.1961
MT	833	19.6207	28.2197	204.027	81.5334
MT	834	19.0375	27.5605	192.691	77.1882
MT	835	18.1743	26.2302	188.481	75.6378
MT	836	20.0035	29.6286	190.879	76.7019
MT	837	20.0749	29.6823	190.382	76.3594
MT	838	19.9939	29.3783	187.391	74.979
MT	839	19.9871	29.2627	186.177	74.3254
MT	840	20.3603	29.923	186.556	74.2077
MT	841	20.5373	30.8039	187.527	74.1894
MT	842	19.6522	30.2973	184.222	72.0691
MT	843	20.9216	30.6299	179.342	69.3685
MT	844	21.6448	31.785	180.219	69.439
MT	845	22.1937	32.4203	181.717	69.5985
MT	846	22.2513	33.2023	184.252	70.0247
MT	847	22.1374	33.12	180.799	67.4259
MT	848	23.7553	34.548	182.57	67.0076
MT	849	24.3893	34.5254	181.155	66.2913
MT	850	24.333	34.4777	180.616	65.7161
MT	851	24.4758	34.678	181.433	65.7605
MT	852	24.4908	35.3729	184.151	66.2494
MT	853	24.6171	36.0309	187.61	65.8547
MT	854	26.4738	37.3362	198.341	68.1867
MT	855	26.5643	37.6294	198.999	68.0769
MT	856	26.7372	38.5794	205.662	69.3083
MT	857	26.0799	37.8606	207.243	67.8573
MT	858	26.5012	40.253	215.398	69.0443
MT	859	27.5085	42.9696	233.023	73.013
MT	860	27.5208	43.059	232.543	72.6626
MT	861	27.4275	42.9362	231.768	71.4731
MT	862	27.4069	42.8957	231.377	71.0025
MT	863	27.3424	42.6466	229.795	69.1567
MT	864	27.7678	42.37	232.004	68.6965
MT	865	27.7321	42.3641	232.093	68.3802
MT	866	27.7692	42.3998	232.893	68.3018
MT	867	27.5839	42.2317	233.26	67.1593
MT	868	27.2354	42.0827	236.115	66.7593
MT	869	27.4893	44.1521	239.176	66.5292
MT	870	27.9243	44.8089	243.571	66.72
MT	871	28.3593	45.474	249.783	67.5436
MT	872	28.0162	45.0508	248.356	64.9605
MT	873	27.9997	46.039	248.937	63.3605
MT	874	27.632	46.1201	250.447	62.2598
MT	875	28.0025	46.8007	256.873	62.9056
MT	876	28.1164	46.9116	258.229	62.7514
MT	877	27.6402	46.5111	259.005	61.6638
MT	878	27.3973	46.8436	261.427	61.0389
MT	879	27.7898	47.9772	266.97	61.8023
MT	880	27.9352	48.1346	267.924	61.6585
MT	881	28.7037	49.1943	276.186	63.235
MT	882	29.0852	49.7796	279.757	63.8416
MT	883	29.1236	50.1646	282.967	64.1187
MT	884	28.9589	49.8237	282.795	63.6873
MT	885	28.797	49.5268	282.037	63.0651
MT	886	28.5871	49.2145	281.865	62.3749
MT	887	28.4732	52.0348	285.513	62.0638
MT	888	29.0728	53.3234	291.305	63.1304
MT	889	28.3579	52.6058	289.683	61.6794
MT	890	28.1562	52.2768	291.199	61.3657
MT	891	28.7298	53.0433	295.439	62.2415
MT	892	30.1514	54.494	300.912	63.8442
MT	893	28.8121	50.8989	298.406	62.1762
MT	894	28.8313	50.8905	298.128	62.0089
MT	895	29.4269	54.3795	301.533	63.4285
MT	896	30.3779	56.5907	306.141	65.4024
MT	897	29.9813	54.6549	301.563	64.7488
MT	898	30.8856	55.059	302.854	66.5501
MT	899	31.4771	56.7218	299.852	66.8769
MT	900	31.4181	56.9412	297.483	67.1305
MT	901	30.2873	55.0888	296.162	67.9253
MT	902	29.914	54.4618	290.885	67.5436
MT	903	30.0417	55.3963	291.892	68.9266
MT	904	29.383	55.4619	290.328	69.2168
MT	905	30.3353	57.1462	294.776	71.5803
MT	906	28.7449	55.8076	290.257	71.7528
MT	907	29.759	56.4071	294.841	74.2705
MT	908	27.5867	55.4178	290.559	74.647
MT	909	26.9417	55.0447	288.629	76.7568
MT	910	27.2697	55.0113	290.263	78.1346
MT	911	27.3328	55.2878	290.008	79.0784
MT	912	27.0213	55.0316	287.77	79.1568
MT	913	26.9843	55.2962	286.692	79.4183
MT	914	26.8511	55.2783	287.456	80.2314
MT	915	26.718	55.562	284.359	80.9948
MT	916	26.8511	56.0841	288.048	83.4053
MT	917	26.9403	56.6455	293.438	86.1766
MT	918	27.352	57.2999	301.113	89.4315
MT	919	27.4371	57.4239	303.476	90.6864
MT	920	27.0968	57.3941	302.049	91.5335
MT	921	27.1352	57.5038	305.016	93.2983
MT	922	27.1174	57.5693	305.721	94.0015
MT	923	27.4536	58.3048	317.488	98.0696
MT	924	27.5126	58.7029	321.948	99.7716
MT	925	27.8268	58.7828	325.46	101.455
MT	926	28.0244	58.8841	326.787	102.072
MT	927	28.0834	59.0486	326.763	102.789
MT	928	28.2001	59.4515	329.162	103.667
MT	929	28.2646	61.0464	332.366	104.82
MT	930	28.3332	61.0715	332.97	105.398
MT	931	27.2477	58.7268	327.527	103.989
MT	932	26.8594	58.4824	326.597	104.164
MT	933	25.2181	56.0042	320.959	102.595
MT	934	24.178	54.5333	312.899	99.8239
MT	935	24.1368	54.8551	310.536	99.0343
MT	936	23.6689	54.6644	308.457	98.467
MT	937	24.0421	54.6644	309.345	98.982
MT	938	23.8761	54.6859	309.505	99.165
MT	939	24.6198	53.6286	310.636	99.565
MT	940	24.6541	53.7108	312.093	100.25
MT	941	21.3003	53.3854	302.031	96.1454
MT	942	21.7395	54.3247	303.073	96.5506
MT	943	20.4907	53.4259	295.653	93.7532
MT	944	21.5679	54.5166	296.239	94.2787
MT	945	19.8608	51.0693	287.776	91.1989
MT	946	21.1617	53.4271	290.222	92.71
MT	947	20.9627	51.6129	288.273	91.9649
MT	948	20.9984	51.3399	285.3	90.7936
MT	949	20.6924	51.3006	282.499	89.7531
MT	950	21.067	51.974	281.747	89.4995
MT	951	20.5662	50.1205	273.645	85.7504
MT	952	22.2609	51.9919	275.617	86.6001
MT	953	22.2239	51.2946	274.409	85.9909
MT	954	21.8753	50.794	270.447	84.1713
MT	955	23.1254	51.9824	273.242	85.4053
MT	956	22.2417	50.4793	265.028	82.1451
MT	957	23.7635	50.5329	263.95	81.9961
MT	958	24.7722	51.4448	262.706	81.8026
MT	959	26.5932	51.4567	262.037	81.8366
MT	960	28.045	51.3435	263.186	82.7125
MT	961	28.7792	51.4412	264.299	83.5569
MT	962	28.7545	50.6986	260.219	82.2053
MT	963	29.3638	50.4232	261.948	82.5425
MT	964	29.3006	49.5388	263.221	82.8876
MT	965	29.4516	49.7617	265.348	83.6824
MT	966	29.5435	49.9083	271.122	85.6171
MT	967	29.5559	50.0227	272.188	86.0694
MT	968	29.5792	50.3672	270.796	85.5465
MT	969	29.549	50.1968	269.156	85.0001
MT	970	29.5874	50.1097	268.546	84.8563
MT	971	29.6094	50.2123	269.973	85.2929
MT	972	29.2444	49.0846	261.018	81.9098
MT	973	29.5641	49.2133	260.373	81.502
MT	974	29.5833	48.9773	263.76	83.238
MT	975	29.5765	48.913	263.121	82.9608
MT	976	29.6067	48.8248	264.311	83.434
MT	977	29.5696	48.5494	265.448	83.8497
MT	978	29.6163	48.3134	266.242	84.1792
MT	979	29.2897	47.4814	265.342	83.502
MT	980	29.2581	47.1714	267.699	84.3935
MT	981	28.7462	46.8031	265.513	83.6484
MT	982	29.2581	47.2573	270.228	85.7086
MT	983	28.454	46.8925	266.479	84.2733
MT	984	28.5486	46.4407	269.973	86.4406
MT	985	28.9452	45.9544	275.238	89.4341
MT	986	26.9966	42.2544	263.523	85.6824
MT	987	27.9641	43.202	264.826	86.5452
MT	988	27.5812	38.0943	260.533	85.7164
MT	989	28.1589	37.9918	260.645	86.3439
MT	990	28.3099	37.8487	259.585	86.4485
MT	991	27.3081	35.7687	253.171	84.2994
MT	992	27.9215	36.1656	255.037	85.7687
MT	993	27.8831	35.9105	254.972	85.9151
MT	994	28.0999	35.87	256.298	86.7308
MT	995	28.1466	35.9773	257.814	87.5544
MT	996	27.9654	35.8354	258.649	88.059
MT	997	28.078	35.51	259.721	88.5583
MT	998	27.8488	34.4741	260.61	88.9426
MT	999	27.621	34.405	259.733	88.6394
MT	1000	28.1685	35.0129	264.003	90.2525
MT	1001	27.9901	34.616	262.357	89.9361
MT	1002	28.1452	34.8127	267.497	92.1296
MT	1003	29.3322	35.8426	275.86	95.5702
MT	1004	27.7664	32.7314	271.406	94.6525
MT	1005	28.2262	33.0592	273.195	95.8212
MT	1006	28.5637	34.1857	272.454	95.4996
MT	1007	27.8364	32.5169	267.397	93.063
MT	1008	27.9119	32.6706	269.008	93.6172
MT	1009	27.5126	32.313	267.711	92.7832
MT	1010	28.384	32.977	273.047	95.0944
MT	1011	28.3401	32.4978	269.92	93.9754
MT	1012	29.4392	34.4014	275.611	96.2526
MT	1013	29.5339	34.2095	276.961	96.7075
MT	1014	29.5792	34.3943	279.088	97.3349
MT	1015	29.5216	34.3597	281.415	97.9362
MT	1016	29.0056	35.5887	280.402	96.995
MT	1017	28.679	35.4003	279.68	96.5401
MT	1018	27.5743	33.6755	272.531	92.5741
MT	1019	27.5469	33.6028	270.382	91.6303
MT	1020	27.1819	32.9174	264.595	89.0184
MT	1021	27.0638	32.673	260.195	86.8851
MT	1022	26.939	32.5896	258.596	85.97
MT	1023	26.2336	31.1317	252.614	83.0157
MT	1024	25.6765	30.6657	245.549	79.1333
MT	1025	25.5626	30.5036	244.353	78.3856
MT	1026	25.365	30.4451	243.553	77.9594
MT	1027	25.1838	30.2568	242.576	77.4758
MT	1028	23.9941	29.805	235.949	73.63
MT	1029	23.7773	29.4844	231.922	71.724
MT	1030	22.9868	28.793	226.722	69.1698
MT	1031	22.5271	28.4843	221.516	66.673
MT	1032	22.0304	28.104	217.779	65.0703
MT	1033	21.642	27.508	214.338	63.4311
MT	1034	21.0108	26.9752	210.749	61.7422
MT	1035	20.5511	26.8035	207.906	60.3304
MT	1036	20.4111	26.6963	206.029	59.3604
MT	1037	20.1559	26.5234	203.423	58.2572
MT	1038	18.752	25.7939	195.931	54.963
MT	1039	18.7177	25.72	194.119	54.2283
MT	1040	17.7832	25.2134	187.829	51.627
MT	1041	17.5417	24.1144	186.283	50.8061
MT	1042	16.4343	23.5553	181.486	48.8191
MT	1043	16.0116	23.1369	177.714	47.0674
MT	1044	15.6932	22.9152	174.196	45.5485
MT	1045	13.8558	21.8317	165.087	41.4046
MT	1046	13.8036	21.7888	163.737	40.6987
MT	1047	13.4537	21.4276	162.375	39.9353
MT	1048	12.7882	20.8101	156.233	37.3183
MT	1049	12.5892	20.7243	154.818	36.5758
MT	1050	11.5929	19.7755	147.563	33.4463
MT	1051	10.7339	19.6074	146.278	32.8005
MT	1052	10.1218	19.1771	139.562	30.0449
MT	1053	9.87346	19.0328	137.951	29.3495
MT	1054	9.34788	18.7956	135.57	28.3612
MT	1055	8.8223	18.2282	130.542	26.4501
MT	1056	8.61097	17.9982	128.285	25.6527
MT	1057	6.82291	16.5678	118.27	22.403
MT	1058	6.22598	16.1339	113.728	21.1036
MT	1059	5.89251	15.8525	110.921	20.2173
MT	1060	5.87605	15.8204	109.387	19.7415
MT	1061	5.80057	15.7405	107.456	19.1742
MT	1062	3.89312	13.3362	99.6919	16.9153
MT	1063	3.73668	13.0275	98.2705	16.5284
MT	1064	3.50477	12.5972	93.9768	15.4748
MT	1065	3.37715	12.3004	91.3413	14.748
MT	1066	3.04918	12.0047	88.3979	14.0499
MT	1067	3.04643	11.9845	87.6694	13.8303
MT	1068	2.92293	11.7651	86.4672	13.5244
MT	1069	2.8255	11.5995	85.5255	13.2499
MT	1070	2.5332	11.1012	81.445	12.259
MT	1071	2.21072	10.0141	78.3002	11.5557
MT	1072	2.08722	9.52178	72.2475	10.2877
MT	1073	1.81414	8.88405	67.0713	9.28381
MT	1074	1.54792	8.27375	62.6768	8.43674
MT	1075	1.54106	8.24752	61.5042	8.17268
MT	1076	1.53694	8.17958	59.1767	7.77529
MT	1077	1.45323	7.30464	56.5294	7.31777
MT	1078	1.44637	7.28557	55.4811	7.13476
MT	1079	1.3558	7.07458	50.2398	6.26415
MT	1080	1.35031	7.05432	49.3218	6.11513
MT	1081	1.31875	6.82545	46.9232	5.72297
MT	1082	1.11703	6.02919	46.0112	5.59225
MT	1083	0.989404	5.38312	41.3858	4.78701
MT	1084	0.983915	5.31637	39.0287	4.42099
MT	1085	0.982543	5.08512	36.8374	4.10987
MT	1086	0.977054	5.03505	35.2206	3.8798
MT	1087	0.977054	5.01717	34.8948	3.82751
MT	1088	0.923536	3.073	32.3127	3.45627
MT	1089	0.920791	2.97287	31.069	3.23927
MT	1090	0.919419	2.96334	30.5892	3.16084
MT	1091	0.776703	2.20522	29.31	3.00658
MT	1092	0.765725	2.14324	27.1957	2.64318
MT	1093	0.653199	2.00139	25.6085	2.43664
MT	1094	0.579097	1.87622	24.8623	2.30331
MT	1095	0.577724	1.82378	24.0272	2.17781
MT	1096	0.577724	1.82258	23.7903	2.14383
MT	1097	0.539301	1.63067	22.2327	1.99742
MT	1098	0.436381	1.18486	20.8706	1.8484
MT	1099	0.435009	1.14552	20.1836	1.80918
MT	1100	0.42952	1.09427	19.4729	1.71768
MT	1101	0.425403	1.08473	18.928	1.65231
MT	1102	0.42403	1.08235	18.7385	1.64709
MT	1103	0.42403	1.08235	18.6141	1.63401
MT	1104	0.42403	1.08711	18.4305	1.62356
MT	1105	0.330716	0.848712	16.9322	1.46146
MT	1106	0.168789	0.770039	16.0912	1.37519
MT	1107	0.168789	0.754543	15.6588	1.32028
MT	1108	0.167417	0.709246	15.0251	1.27584
MT	1109	0.167417	0.708054	15.0074	1.27584
MT	1110	0.0919419	0.473228	14.7764	1.25231
MT	1111	0.0507739	0.380251	13.3017	1.16865
MT	1112	0.0494016	0.383827	13.361	1.17388
MT	1113	0.0425403	0.350451	11.7974	1.02747
MT	1114	0.0425403	0.349259	11.2585	1.01962
MT	1115	0.041168	0.345683	10.9505	0.99348
MT	1116	0.041168	0.343299	10.8854	0.977794
MT	1117	0.041168	0.327803	10.7492	0.964722
MT	1118	0.041168	0.334955	10.7729	0.962107
MT	1119	0.0397957	0.319459	10.613	0.949035
MT	1120	0.0384235	0.303963	10.2872	0.912433
MT	1121	0.0370512	0.302771	10.2458	0.915048
MT	1122	0.0370512	0.298003	10.1096	0.90459
MT	1123	0.0315621	0.287275	9.56469	0.854916
MT	1124	0.0301899	0.264626	9.47585	0.852301
MT	1125	0.0288176	0.264626	9.3041	0.839229
MT	1126	0.0288176	0.259858	9.22711	0.834001
MT	1127	0.0288176	0.259858	9.16197	0.826157
MT	1128	0.0301899	0.221714	8.77701	0.789555
MT	1129	0.0301899	0.214562	8.54011	0.773869
MT	1130	0.0301899	0.209794	8.167	0.755568
MT	1131	0.0301899	0.208602	7.99525	0.737267
MT	1132	0.0301899	0.196682	7.89457	0.726809
MT	1133	0.0301899	0.19549	7.70505	0.711123
MT	1134	0.0301899	0.202642	7.45039	0.703279
MT	1135	0.0288176	0.202642	7.33786	0.684978
MT	1136	0.0288176	0.18953	7.26087	0.67975
MT	1137	0.0288176	0.188338	7.26679	0.682364
MT	1138	0.0288176	0.182378	7.02398	0.661449
MT	1139	0.0274453	0.178802	6.98844	0.650991
MT	1140	0.0260731	0.17761	6.99436	0.645762
MT	1141	0.0260731	0.176418	6.71601	0.617004
MT	1142	0.0247008	0.176418	6.72786	0.614389
MT	1143	0.0219563	0.170458	6.47911	0.596088
MT	1144	0.0219563	0.175226	6.38436	0.588245
MT	1145	0.0219563	0.175226	6.35474	0.588245
MT	1146	0.020584	0.166881	6.11785	0.564715
MT	1147	0.0178395	0.169266	6.04086	0.556872
MT	1148	0.0192117	0.188338	6.04678	0.559486
MT	1149	0.0178395	0.22529	6.03493	0.551643
MT	1150	0.0178395	0.220522	5.94018	0.538571
MT	1151	0.0178395	0.21933	5.92833	0.535956
MT	1152	0.0178395	0.21933	5.96387	0.538571
MT	1153	0.0178395	0.218138	5.93425	0.535956
MT	1154	0.0178395	0.222906	6.11193	0.549029
MT	1155	0.0150949	0.220522	6.12377	0.554257
MT	1156	0.0150949	0.275354	6.20668	0.56733
MT	1157	0.0150949	0.287275	6.41989	0.588245
MT	1158	0.0150949	0.288467	6.42581	0.590859
MT	1159	0.0150949	0.294427	6.45543	0.590859
MT	1160	0.0150949	0.294427	6.56795	0.603931
MT	1161	0.0150949	0.296811	6.69824	0.60916
MT	1162	0.0150949	0.300387	6.81077	0.611775
MT	1163	0.0150949	0.303963	6.9233	0.614389
MT	1164	0.0164672	0.332571	7.26679	0.658834
MT	1165	0.0164672	0.333763	7.30825	0.658834
MT	1166	0.0219563	0.339723	7.64583	0.692822
MT	1167	0.0219563	0.340915	7.72874	0.700665
MT	1168	0.0219563	0.348067	7.88865	0.713737
MT	1169	0.0233285	0.349259	8.01302	0.718966
MT	1170	0.0260731	0.351643	8.21438	0.716352
MT	1171	0.0260731	0.357603	8.37429	0.729424
MT	1172	0.0247008	0.367139	8.75332	0.74511
MT	1173	0.0247008	0.39694	9.44032	0.800013
MT	1174	0.0247008	0.545941	9.99703	0.854916
MT	1175	0.0247008	0.549517	10.0799	0.865374
MT	1176	0.0274453	0.568589	10.2754	0.88106
MT	1177	0.0274453	0.579317	10.8735	0.909819
MT	1178	0.0288176	0.601965	11.4717	0.949035
MT	1179	0.0301899	0.630574	12.058	0.980408
MT	1180	0.0329344	0.700902	13.0885	1.05623
MT	1181	0.0329344	0.706862	13.2307	1.0693
MT	1182	0.0356789	0.780767	13.9177	1.12943
MT	1183	0.0397957	0.891624	14.9422	1.21048
MT	1184	0.0397957	0.905928	15.1614	1.22093
MT	1185	0.0397957	0.908312	15.3923	1.23139
MT	1186	0.0425403	1.01679	16.4939	1.33597
MT	1187	0.0425403	1.05851	17.4296	1.41702
MT	1188	0.0439125	1.12049	17.6784	1.4327
MT	1189	0.0452848	1.14195	18.3476	1.48499
MT	1190	0.0480293	1.16579	18.8096	1.50329
MT	1191	0.0494016	1.24684	20.2902	1.59218
MT	1192	0.222307	1.88695	22.1498	1.71506
MT	1193	0.344439	2.67368	23.8969	1.85885
MT	1194	0.345811	2.68679	24.2819	1.91114
MT	1195	0.5146	3.62967	26.26	2.05232
MT	1196	0.515972	3.64636	26.5798	2.08631
MT	1197	0.520089	3.75007	27.6991	2.16213
MT	1198	0.524206	3.91814	29.1382	2.25625
MT	1199	0.528323	4.02304	30.5182	2.32945
MT	1200	0.53244	4.35203	32.212	2.42095
MT	1201	0.533812	4.67626	34.504	2.55429
MT	1202	0.536556	4.96353	35.9431	2.64318
MT	1203	0.547535	5.19597	38.2469	2.7922
MT	1204	0.55714	5.58695	42.2505	3.1007
MT	1205	0.570863	6.23064	47.7346	3.50333
MT	1206	0.570863	6.32123	48.8303	3.57914
MT	1207	0.58733	7.13418	54.4921	3.96869
MT	1208	0.673783	7.5502	55.2679	4.01052
MT	1209	0.673783	7.65986	56.5116	4.09418
MT	1210	0.817871	9.21543	63.4468	4.66151
MT	1211	0.821988	9.32152	64.4417	4.73733
MT	1212	1.04841	13.1145	71.4657	5.21054
MT	1213	1.05116	13.3791	72.6798	5.29682
MT	1214	1.05939	13.8977	76.1562	5.53735
MT	1215	1.06625	14.2958	79.9111	5.82755
MT	1216	1.08272	14.4782	81.6759	5.99487
MT	1217	1.23367	16.3699	88.232	6.51252
MT	1218	1.41892	18.1603	93.1003	6.8524
MT	1219	1.53145	20.1688	97.5954	7.20273
MT	1220	1.53145	20.3786	98.7502	7.28116
MT	1221	1.80865	24.5745	102.618	7.6132
MT	1222	1.81551	25.1502	106.301	7.91385
MT	1223	1.84158	26.1503	111.928	8.43674
MT	1224	1.86766	28.017	122.025	9.41453
MT	1225	2.02135	33.7625	131.726	10.3453
MT	1226	2.07487	36.5137	143.713	11.6159
MT	1227	2.4591	40.9694	154.314	12.727
MT	1228	2.48929	42.9767	162.167	13.4669
MT	1229	2.50439	43.8851	167.444	13.9872
MT	1230	2.82413	46.1821	169.955	14.2381
MT	1231	3.04506	53.271	180.924	15.3963
MT	1232	3.05467	53.9933	185.733	15.9061
MT	1233	3.30305	58.374	192.922	16.7035
MT	1234	4.2554	62.6413	208.475	18.6434
MT	1235	5.10072	69.7791	221.232	20.3559
MT	1236	5.12953	70.5754	225.715	20.8997
MT	1237	5.9227	84.653	238.057	22.6095
MT	1238	6.09012	87.6748	246.828	23.7311
MT	1239	7.70528	90.0481	263.441	26.1677
MT	1240	9.15165	94.0687	279.176	28.5809
MT	1241	9.73898	95.9139	289.487	30.1155
MT	1242	11.0907	98.9107	310.228	33.5666
MT	1243	13.6472	101.55	330.453	36.8607
MT	1244	13.7021	102.083	336.15	37.781
MT	1245	15.4696	104.564	357.814	41.9223
MT	1246	15.792	105.084	364.465	43.0046
MT	1247	16.0212	105.333	367.497	43.6373
MT	1248	16.4796	106.12	377.927	45.7053
MT	1249	17.812	107.02	389.138	48.2675
MT	1250	18.247	107.286	393.153	49.274
MT	1251	19.563	108.243	405.087	52.4165
MT	1252	20.1092	108.596	410.962	54.0166
MT	1253	20.8489	108.96	418.039	56.1264
MT	1254	22.1004	109.827	431.175	60.0611
MT	1255	24.2644	111.156	450.624	65.7579
MT	1256	24.7886	111.552	456.014	67.405
MT	1257	25.4048	112.461	469.73	71.0548
MT	1258	25.5859	112.784	473.994	72.2835
MT	1259	26.2158	113.714	486.496	75.5699
MT	1260	26.3475	113.917	489.979	76.5895
MT	1261	26.799	114.514	499.484	79.3555
MT	1262	27.304	115.675	517.405	84.7831
MT	1263	27.5881	116.617	531.915	89.4106
MT	1264	27.658	117.033	540.74	92.1322
MT	1265	27.7267	117.519	552.034	95.8186
MT	1266	28.1219	118.237	567.799	100.77
MT	1267	28.1534	118.556	574.906	103.084
MT	1268	28.1658	118.727	577.808	104.101
MT	1269	28.3236	119.522	592.501	109.082
MT	1270	28.4265	119.664	595.723	110.143
MT	1271	28.4457	119.881	599.117	111.312
MT	1272	28.5926	119.965	601.213	111.717
MT	1273	28.6488	120.021	602.108	111.832
MT	1274	28.7696	120.059	603.47	112.093
MT	1275	28.7833	120.12	604.897	112.386
MT	1276	28.7915	120.165	606.064	112.608
MT	1277	28.7998	120.237	606.934	112.81
MT	1278	28.8107	120.292	608.142	113.05
MT	1279	28.8341	120.457	610.867	113.633
MT	1280	28.9768	120.646	614.657	114.404
MT	1281	29.0427	120.933	619.898	115.5
MT	1282	29.0852	120.977	620.574	115.638
MT	1283	29.1113	121.094	622.735	116.12
MT	1284	29.2224	121.217	625.11	116.585
MT	1285	25.4953	108.319	592.969	110.629
MT	1286	25.3087	106.709	585.679	109.518
MT	1287	25.3019	106.413	581.373	108.776
MT	1288	22.8112	94.6611	553.751	103.304
MT	1289	22.0606	74.5054	530.038	98.9689
MT	1290	21.9041	71.1499	517.405	97.2094
MT	1291	22.2842	72.4361	511.578	96.5637
MT	1292	21.8616	71.6839	506.621	95.7166
MT	1293	20.6128	64.7655	483.902	91.3218
MT	1294	20.4715	64.222	480.082	90.5688
MT	1295	19.9788	61.9297	471.755	88.6812
MT	1296	19.7757	61.0929	466.194	87.3661
MT	1297	17.2096	54.2412	438.223	80.8667
MT	1298	16.459	50.1896	423.44	77.332
MT	1299	16.0569	49.6878	418.768	76.2261
MT	1300	15.9938	49.0405	412.2	74.7934
MT	1301	14.9646	45.6373	392.389	69.8417
MT	1302	14.627	41.5344	380.396	67.1279
MT	1303	13.4304	38.9764	365.803	63.6246
MT	1304	12.8046	37.4887	354.646	61.2193
MT	1305	12.7429	37.2503	352.022	60.5631
MT	1306	12.6756	36.6984	345.045	58.984
MT	1307	10.8574	33.3227	320.296	53.478
MT	1308	10.4155	32.0651	306.425	50.7904
MT	1309	10.3647	31.7611	302.463	50.0165
MT	1310	9.07343	28.9039	283.595	46.5812
MT	1311	8.64116	27.3626	272.235	44.8216
MT	1312	8.07579	26.676	263.085	43.3811
MT	1313	8.49159	27.3125	261.237	43.2582
MT	1314	8.36397	25.7903	244.282	40.4373
MT	1315	8.17322	25.4256	226.354	37.7287
MT	1316	8.31868	25.1598	218.383	36.8137
MT	1317	8.38592	25.18	216.582	36.6516
MT	1318	8.32966	25.0513	213.201	36.2934
MT	1319	8.32692	24.9583	210.992	36.249
MT	1320	8.14715	23.988	196.375	34.2463
MT	1321	8.13617	23.907	193.858	34.1653
MT	1322	8.10461	23.5768	184.915	33.3182
MT	1323	8.13754	21.8996	174.829	32.7143
MT	1324	8.19792	22.1082	169.363	32.7012
MT	1325	8.19929	21.9103	166.206	32.4685
MT	1326	8.45179	22.554	164.554	32.4241
MT	1327	7.61334	22.0915	153.846	31.5874
MT	1328	7.4075	21.8054	145.786	31.2162
MT	1329	7.42808	21.7721	143.784	31.8306
MT	1330	7.52414	21.691	141.747	31.8829
MT	1331	7.77938	22.4515	142.866	33.3286
MT	1332	7.8178	22.5636	142.576	34.0136
MT	1333	7.7588	23.1417	136.867	34.0999
MT	1334	7.51728	23.2728	132.182	34.6463
MT	1335	7.98522	25.1681	134.113	36.8163
MT	1336	7.91661	25.0048	128.931	36.581
MT	1337	9.08715	30.5238	134.883	39.1771
MT	1338	9.21477	31.1139	136.281	39.6922
MT	1339	10.1013	32.1855	136.571	40.419
MT	1340	10.4827	33.7208	139.538	41.666
MT	1341	11.549	35.9379	148.232	44.2569
MT	1342	12.8966	38.7427	160.657	47.606
MT	1343	15.2143	41.8372	174.906	50.9943
MT	1344	15.9238	42.1364	177.951	52.1133
MT	1345	15.7426	41.4736	172.087	51.1747
MT	1346	16.1049	44.4441	174.77	52.0714
MT	1347	16.4768	43.5942	173.461	52.3773
MT	1348	17.801	44.257	172.01	53.1512
MT	1349	19.1459	47.5827	177.903	56.0035
MT	1350	19.338	47.4373	176.198	56.2258
MT	1351	20.0214	46.5468	176.381	56.9761
MT	1352	20.8118	47.7698	178.555	58.6964
MT	1353	21.9343	48.5566	182.754	61.2088
MT	1354	22.4969	48.6758	184.418	62.3618
MT	1355	22.6451	47.1619	184.234	63.1409
MT	1356	23.2572	48.4314	186.698	64.3775
MT	1357	23.3917	48.0702	188.196	65.3004
MT	1358	23.5673	48.255	189.713	66.3645
MT	1359	23.8994	48.1572	190.678	67.5122
MT	1360	24.0119	48.1334	188.06	67.3527
MT	1361	24.554	49.0059	188.108	68.2678
MT	1362	25.0548	49.1549	188.35	69.3658
MT	1363	25.9372	49.3528	189.896	70.8168
MT	1364	26.5232	49.5674	193.71	73.3842
MT	1365	26.5108	49.7283	194.119	73.8391
MT	1366	26.6357	49.8213	194.539	74.9267
MT	1367	27.7747	50.0668	199.413	78.0509
MT	1368	27.8515	50.2707	200.799	79.264
MT	1369	27.9435	50.2647	200.835	79.5359
MT	1370	27.9421	50.2802	200.947	79.7974
MT	1371	27.9435	50.2885	200.894	80.0588
MT	1372	27.9462	50.3207	201.172	80.3961
MT	1373	28.8149	50.9298	204.542	82.9138
MT	1374	28.8656	51.0395	204.921	83.2981
MT	1375	28.8341	51.4519	206.603	84.8145
MT	1376	29.3267	52.1087	210.607	87.8393
MT	1377	29.3363	51.9097	213.011	88.5191
MT	1378	29.1662	51.9919	215.203	89.3557
MT	1379	29.2444	53.4104	219.011	91.8106
MT	1380	28.48	51.1384	215.137	89.3897
MT	1381	28.3606	51.415	216.221	89.876
MT	1382	28.3112	51.8024	217.133	90.3492
MT	1383	28.2577	52.5093	217.909	90.7047
MT	1384	28.115	52.0062	218.649	91.0655
MT	1385	27.8296	51.1921	216.665	90.4538
MT	1386	27.3561	51.0324	217.394	91.1126
MT	1387	26.9403	51.0431	216.103	90.5139
MT	1388	26.1431	50.0072	212.561	88.9113
MT	1389	25.3238	48.6734	205.306	86.8694
MT	1390	25.0631	48.6388	204.702	87.1387
MT	1391	24.5855	46.0354	202.238	86.6367
MT	1392	24.3015	45.89	201.06	86.3831
MT	1393	23.2517	44.729	192.413	83.0471
MT	1394	22.2719	42.8087	187.989	81.8157
MT	1395	21.6461	41.5785	187.385	82.5425
MT	1396	21.6297	41.5237	187.912	84.3543
MT	1397	21.9192	41.0481	191.383	87.8681
MT	1398	21.4238	39.4985	189.28	87.5073
MT	1399	21.3429	39.6022	189.256	87.7321
MT	1400	21.1343	40.7215	189.322	88.7047
MT	1401	19.2694	38.856	181.421	85.4445
MT	1402	19.6179	40.2482	181.925	86.1818
MT	1403	19.8924	40.7858	182.795	86.8798
MT	1404	19.7277	40.47	183.648	87.4942
MT	1405	18.94	39.7381	181.048	86.8432
MT	1406	17.8395	37.9739	177.471	85.1622
MT	1407	17.598	37.5364	174.48	83.8706
MT	1408	17.3688	37.4446	173.361	83.3347
MT	1409	17.2014	37.36	172.147	82.5687
MT	1410	16.1763	36.0643	165.466	78.1085
MT	1411	15.3612	35.2418	159.97	74.6261
MT	1412	13.8489	33.536	155.747	72.328
MT	1413	13.757	32.9078	153.882	71.2718
MT	1414	13.5209	32.7243	152.674	70.4927
MT	1415	13.1985	32.1461	149.979	68.7044
MT	1416	13.0091	32.0055	149.434	68.2103
MT	1417	12.9926	31.9578	149.126	67.8965
MT	1418	12.4286	31.2795	144.631	64.9135
MT	1419	11.243	29.9445	140.219	62.035
MT	1420	10.9685	29.3819	138.46	60.8742
MT	1421	10.0491	28.8097	135.434	58.9604
MT	1422	9.82269	28.265	132.603	57.2009
MT	1423	9.68272	28.3198	132.159	56.8506
MT	1424	9.3616	28.1899	130.684	55.8728
MT	1425	9.20654	27.9526	128.469	54.6493
MT	1426	8.98286	26.9824	126.485	53.5329
MT	1427	8.93757	26.825	125.709	52.9264
MT	1428	8.71938	25.0549	121.066	49.9511
MT	1429	8.53687	24.3087	117.791	47.9668
MT	1430	8.3873	24.2145	117.424	47.4073
MT	1431	7.96464	22.1595	110.074	43.1955
MT	1432	7.84937	21.3334	106.971	41.2137
MT	1433	7.84251	21.1594	106.035	40.5941
MT	1434	7.83976	20.4609	105.093	39.9222
MT	1435	7.83153	20.319	104.483	39.3131
MT	1436	7.76017	19.4405	100.367	36.9287
MT	1437	7.74782	18.7885	98.6555	35.4489
MT	1438	7.46239	17.3438	92.6205	32.2254
MT	1439	7.46376	17.2412	91.9335	31.645
MT	1440	7.35261	16.3472	87.3614	28.9207
MT	1441	7.3032	16.1172	86.8284	28.2985
MT	1442	6.92309	15.0777	82.28	25.9534
MT	1443	6.79958	15.0134	80.4855	24.5076
MT	1444	6.73646	14.9204	79.6386	24.0762
MT	1445	6.52787	14.5115	75.339	21.8801
MT	1446	6.50043	14.5831	75.4989	21.5193
MT	1447	6.26852	14.0788	72.3955	19.9088
MT	1448	5.99543	13.5949	71.827	18.9729
MT	1449	5.89526	13.2385	69.535	17.8983
MT	1450	5.67981	12.863	69.0375	17.1898
MT	1451	5.92545	14.4221	70.0502	17.0147
MT	1452	5.839	14.0872	68.7592	16.4238
MT	1453	5.83762	14.0574	68.463	16.2042
MT	1454	5.63453	13.7117	65.8276	15.0146
MT	1455	5.47397	13.2063	65.4189	14.4028
MT	1456	5.46025	13.1538	64.8563	14.0891
MT	1457	5.29009	12.6556	62.5525	13.2054
MT	1458	5.21873	12.6603	62.6768	13.0486
MT	1459	5.21324	12.6437	62.7361	12.9728
MT	1460	4.82077	12.2026	60.9712	12.1832
MT	1461	5.08425	12.6317	62.4281	12.2721
MT	1462	4.63826	11.3861	59.8222	11.2133
MT	1463	4.22384	10.8842	58.4305	10.4655
MT	1464	3.91371	10.765	57.6428	10.0498
MT	1465	4.00839	10.8235	58.0159	9.81454
MT	1466	3.93429	10.6983	59.4373	9.80408
MT	1467	3.59397	10.3538	62.0905	9.9531
MT	1468	3.52535	11.137	66.556	10.4629
MT	1469	3.35794	10.858	66.0289	10.1753
MT	1470	3.43204	11.2693	67.1779	10.2355
MT	1471	3.43067	11.3444	68.6229	10.3139
MT	1472	3.34421	11.2848	68.7888	10.1335
MT	1473	3.23718	11.2514	70.7787	10.2015
MT	1474	2.89274	11.4445	72.8101	10.2119
MT	1475	3.00526	11.7747	75.339	10.3217
MT	1476	3.28658	12.9238	79.5616	10.578
MT	1477	3.36617	13.2921	85.0991	10.9283
MT	1478	3.36617	13.304	85.9164	10.9649
MT	1479	3.3497	13.3052	88.8598	11.1557
MT	1480	3.72845	14.3983	94.8178	11.8015
MT	1481	3.64749	14.707	98.1106	11.9505
MT	1482	3.92057	15.52	103.838	12.5492
MT	1483	4.01937	16.0242	106.532	12.7767
MT	1484	4.16895	16.8503	112.763	13.5767
MT	1485	4.43928	18.1019	117.643	14.144
MT	1486	4.53671	18.6109	120.728	14.5127
MT	1487	4.62179	18.9351	124.655	15.0878
MT	1488	4.94702	20.1891	129.6	15.8329
MT	1489	5.19815	21.1796	133.994	16.7035
MT	1490	5.22696	21.6553	138.217	17.4173
MT	1491	5.22971	21.6839	139.336	17.5637
MT	1492	5.28323	22.6303	142.979	18.3846
MT	1493	5.34086	23.3849	144.756	18.7532
MT	1494	5.47535	24.553	149.103	19.8931
MT	1495	5.58924	24.9977	154.089	21.2814
MT	1496	5.62355	25.2456	157.726	22.5415
MT	1497	5.62767	25.3064	158.59	22.769
MT	1498	5.7347	25.6843	162.469	24.1416
MT	1499	5.839	25.9143	166.047	25.5455
MT	1500	5.43418	25.5484	166.911	25.8462
MT	1501	5.64276	26.1301	170.642	27.4933
MT	1502	5.70451	26.26	172.289	28.2096
MT	1503	5.85409	26.4352	174.522	29.2188
MT	1504	5.90075	26.6843	178.928	30.8214
MT	1505	6.16697	27.1457	180.331	31.3129
MT	1506	6.17932	27.3662	183.731	32.5548
MT	1507	6.18618	27.4222	184.696	32.913
MT	1508	6.66784	27.8263	188.131	34.2542
MT	1509	6.86957	28.1648	194.065	36.9601
MT	1510	6.8778	28.1946	194.859	37.3339
MT	1511	6.97249	28.2805	196.215	37.8019
MT	1512	7.23185	28.8872	200.556	39.8386
MT	1513	7.36358	29.1768	202.576	40.6961
MT	1514	7.61196	29.3044	204.821	41.6608
MT	1515	7.84113	29.6143	206.941	42.6961
MT	1516	8.39004	30.0828	209.322	43.6791
MT	1517	8.43121	30.3581	211.56	44.6125
MT	1518	8.60274	31.7814	213.757	45.7524
MT	1519	9.61685	32.1747	219.111	48.0139
MT	1520	9.88581	32.3988	221.688	49.0466
MT	1521	9.94482	32.0889	220.918	49.1982
MT	1522	9.80485	31.6252	221.338	49.6139
MT	1523	9.88856	31.2259	221.871	50.0165
MT	1524	9.93933	30.6895	223.695	50.8557
MT	1525	10.6378	31.2891	225.223	52.1734
MT	1526	12.3847	32.0496	231.276	55.1042
MT	1527	12.4904	32.0818	231.714	55.5512
MT	1528	12.7744	32.3905	233.438	56.4611
MT	1529	13.0516	32.5109	235.25	57.3447
MT	1530	13.4619	32.6706	236.79	58.1683
MT	1531	14.5213	33.0509	237.998	59.1539
MT	1532	16.6868	33.8936	242.031	61.6611
MT	1533	18.2415	34.9879	245.94	64.286
MT	1534	20.4399	35.6697	251.365	67.5723
MT	1535	22.1004	36.013	256.6	71.2012
MT	1536	22.3556	36.0488	257.21	71.6874
MT	1537	22.2911	33.2631	251.329	71.3528
MT	1538	23.5426	34.4467	246.224	71.9437
MT	1539	23.5797	34.1368	241.859	71.7267
MT	1540	23.8802	34.6899	243.091	72.3018
MT	1541	23.8143	34.2941	238.211	71.324
MT	1542	23.6647	33.3155	233.053	70.2338
MT	1543	23.5893	32.7398	228.806	69.4704
MT	1544	23.5536	32.0734	227.166	69.1854
MT	1545	23.5056	32.0651	222.369	68.2312
MT	1546	24.1245	32.9853	220.858	67.9933
MT	1547	24.4071	33.5432	217.921	67.2848
MT	1548	24.3673	33.4383	217.24	67.2299
MT	1549	24.1889	32.8864	210.873	65.4024
MT	1550	25.0164	34.548	212.768	66.09
MT	1551	25.3087	34.6458	211.975	66.0429
MT	1552	25.6696	40.6654	210.186	65.6063
MT	1553	26.5794	47.8866	213.675	66.7697
MT	1554	26.95	48.0106	213.106	66.8743
MT	1555	27.363	49.1061	215.588	67.7031
MT	1556	27.481	48.9738	216.44	68.2599
MT	1557	27.6471	49.0012	216.334	68.09
MT	1558	27.6457	49.025	215.191	67.5253
MT	1559	27.411	47.3157	209.387	65.2272
MT	1560	27.3301	46.9354	207.071	64.2546
MT	1561	27.3246	46.846	205.336	63.5618
MT	1562	27.2093	46.2059	201.658	62.2285
MT	1563	27.1832	46.1392	199.39	61.133
MT	1564	27.1736	46.0557	198.904	60.8794
MT	1565	27.1393	46.0629	198.182	60.4507
MT	1566	26.7194	44.8041	192.52	58.3539
MT	1567	26.7743	44.946	193.023	58.0114
MT	1568	26.0058	44.5466	189.458	56.1813
MT	1569	24.7941	43.4202	180.521	52.5525
MT	1570	24.1094	42.6489	174.664	50.0008
MT	1571	23.6455	42.2961	172.881	48.9943
MT	1572	23.4369	42.1936	171.833	48.4269
MT	1573	23.168	42.1006	171.128	47.8727
MT	1574	21.2262	39.9264	165.324	45.1589
MT	1575	20.5977	40.5105	164.305	43.9066
MT	1576	18.4844	39.4341	158.732	41.7732
MT	1577	18.1606	39.4973	159.562	41.1353
MT	1578	17.8299	39.5402	159.034	40.8216
MT	1579	17.1863	39.2565	157.074	39.6189
MT	1580	17.3372	40.4104	159.721	39.3784
MT	1581	15.9457	40.0551	154.972	37.7
MT	1582	15.1828	40.3949	152.875	36.4607
MT	1583	15.1732	40.4902	153.574	36.3457
MT	1584	15.169	40.5141	154.237	36.2542
MT	1585	15.084	40.6404	155.517	36.2045
MT	1586	13.923	40.5224	153.983	35.0751
MT	1587	14.4033	43.09	156.541	34.7718
MT	1588	13.8242	42.8158	154.747	34.0241
MT	1589	13.2012	42.6978	155.268	33.6267
MT	1590	13.2479	43.059	158.33	33.9378
MT	1591	13.053	42.8814	158.164	33.2267
MT	1592	14.767	46.5766	162.392	33.2947
MT	1593	14.6325	46.6231	162.387	33.028
MT	1594	14.1536	46.2607	161.166	32.4554
MT	1595	13.7899	46.1737	161.409	32.0973
MT	1596	13.9916	46.9402	163.068	32.1574
MT	1597	13.9381	47.0487	164.329	31.9874
MT	1598	13.3988	47.5326	165.519	30.8972
MT	1599	13.4715	48.1119	167.977	30.7979
MT	1600	13.6376	48.6531	169.92	30.8632
MT	1601	12.4808	46.9402	169.375	29.8201
MT	1602	12.2022	47.2334	175.108	29.8698
MT	1603	12.8966	50.4268	184.199	30.824
MT	1604	11.9826	42.8671	181.699	28.8606
MT	1605	12.1995	45.8483	185.875	29.0828
MT	1606	11.8482	44.3714	186.816	28.2122
MT	1607	12.5343	47.2513	195.511	28.8528
MT	1608	11.984	42.0839	193.29	27.8305
MT	1609	12.5233	43.3451	204.406	29.007
MT	1610	12.5206	43.3892	206.183	29.1064
MT	1611	12.419	43.9721	207.717	28.7116
MT	1612	12.7072	45.2547	214.764	29.3364
MT	1613	12.7662	45.9234	226.479	31.1587
MT	1614	12.7401	45.9687	228.954	31.4515
MT	1615	12.8568	46.4097	231.388	31.8803
MT	1616	12.9171	46.6517	236.055	32.5469
MT	1617	12.8815	46.9342	242.298	33.3156
MT	1618	13.1285	48.1799	256.523	35.9326
MT	1619	13.1285	48.8426	263.127	36.8241
MT	1620	12.9693	48.7175	264.139	36.7901
MT	1621	12.9652	48.6877	264.056	36.6803
MT	1622	12.9638	48.6817	264.424	36.6359
MT	1623	12.7882	48.2883	262.718	36.045
MT	1624	12.688	48.1715	262.487	35.6921
MT	1625	12.6866	48.1989	263.672	35.7522
MT	1626	12.6619	48.1858	264.033	35.4463
MT	1627	12.489	48.0416	265.75	35.3574
MT	1628	12.4739	48.1799	267.699	35.3025
MT	1629	12.4753	48.2645	269.955	35.3914
MT	1630	12.467	48.3873	271.08	35.4097
MT	1631	12.2269	48.3503	271.839	35.2947
MT	1632	12.2242	48.4004	274.977	35.415
MT	1633	12.0814	47.8402	275.404	35.347
MT	1634	12.0801	47.9069	275.872	35.347
MT	1635	11.8742	47.9379	276.665	35.2659
MT	1636	11.8852	48.1477	281.693	35.5326
MT	1637	11.7027	48.8367	283.95	35.4855
MT	1638	11.6505	51.5461	290.121	35.7653
MT	1639	11.6478	51.5795	291.08	35.7705
MT	1640	11.6464	51.6343	292.579	35.8385
MT	1641	11.6396	51.8358	295.416	35.8882
MT	1642	11.9387	52.3233	297.808	35.9248
MT	1643	12.0801	51.4758	302.037	36.2071
MT	1644	12.1624	51.657	305.057	36.3378
MT	1645	12.1679	51.8668	309.156	36.5993
MT	1646	12.2832	52.0468	312.745	36.8267
MT	1647	12.2845	52.1064	313.971	36.8477
MT	1648	12.2832	52.2279	315.297	36.9078
MT	1649	12.2832	52.3817	317.151	37.0594
MT	1650	12.5782	58.8496	325.466	37.7235
MT	1651	12.5851	60.429	329.481	37.998
MT	1652	12.7223	60.9928	336.055	38.4895
MT	1653	12.9981	62.1657	349.535	39.6372
MT	1654	13.3686	62.4304	352.993	39.8542
MT	1655	13.2383	62.031	353.313	39.4935
MT	1656	13.1216	62.1324	356.452	39.3261
MT	1657	11.8084	59.2262	359.774	38.317
MT	1658	11.3404	60.9368	371.003	38.5235
MT	1659	11.2828	63.0288	371.217	37.8464
MT	1660	10.7503	61.851	364.376	35.8045
MT	1661	10.5431	62.1407	367.805	35.8882
MT	1662	10.5651	62.9024	367.367	35.1117
MT	1663	9.28339	61.4434	377.82	35.5431
MT	1664	9.14341	62.6366	382.286	35.1483
MT	1665	9.13655	66.4749	388.664	35.1274
MT	1666	9.08029	67.8039	400.965	36.3065
MT	1667	9.05971	67.8039	401.806	36.1392
MT	1668	9.61959	71.5397	422.434	38.4921
MT	1669	9.14067	71.1797	419.052	37.6555
MT	1670	9.22712	75.4626	428.012	38.4974
MT	1671	9.37121	74.8547	430.121	38.717
MT	1672	9.43159	75.918	437.399	39.5928
MT	1673	9.98187	80.5191	457.382	42.1366
MT	1674	10.1122	81.0114	461.421	42.6203
MT	1675	10.0354	83.8186	469.298	43.6948
MT	1676	10.0079	84.659	476.162	44.6386
MT	1677	9.92835	84.5958	479.946	45.1223
MT	1678	10.5802	86.9715	500.793	48.4269
MT	1679	11.6135	86.2646	516.002	51.1485
MT	1680	11.7727	86.5781	521.024	52.0793
MT	1681	11.8221	86.8129	523.695	52.8531
MT	1682	12.0883	88.2732	530.772	54.2859
MT	1683	13.1559	89.6475	546.076	57.1173
MT	1684	13.8626	91.1268	559.999	59.9095
MT	1685	14.8864	92.897	574.385	62.8716
MT	1686	15.4119	94.2284	587.906	65.8573
MT	1687	15.5519	94.6003	592.407	67.0181
MT	1688	15.5629	94.859	595.747	67.8625
MT	1689	15.7207	94.4394	595.48	68.5972
MT	1690	16.6085	94.8066	602.007	70.7567
MT	1691	17.2864	95.4777	608.604	73.2535
MT	1692	18.6313	95.9914	616.321	75.5228
MT	1693	18.8906	96.1297	617.636	76.796
MT	1694	19.8773	96.8997	624.056	79.264
MT	1695	20.1325	96.889	622.883	79.549
MT	1696	21.0396	97.0428	628.308	81.6039
MT	1697	21.4458	97.3408	634.094	83.4968
MT	1698	21.5405	97.255	632.59	84.3386
MT	1699	23.1296	97.392	640.07	87.1204
MT	1700	24.4401	97.6388	648.444	90.2498
MT	1701	24.6102	97.5386	648.918	90.7204
MT	1702	24.6967	97.5255	649.901	91.1832
MT	1703	24.9602	97.4469	651.708	92.2891
MT	1704	26.0813	97.5983	658.803	95.4865
MT	1705	26.128	97.6257	659.869	95.9257
MT	1706	26.3846	97.5637	661.213	97.0709
MT	1707	27.0748	97.6841	667.183	99.7768
MT	1708	27.4989	97.8641	674.509	102.684
MT	1709	27.5963	97.6638	674.515	103.393
MT	1710	27.4796	96.33	670.304	103.142
MT	1711	26.7194	92.6681	651.797	101.063
MT	1712	27.2409	92.4702	651.264	101.921
MT	1713	26.9568	91.8277	643.813	101.097
MT	1714	26.1719	86.5471	618.151	97.8003
MT	1715	25.7327	76.6975	603.837	96.9689
MT	1716	26.3503	69.6754	591.518	96.5924
MT	1717	25.8933	68.0626	576.369	94.6159
MT	1718	25.7986	66.8801	570.654	94.0381
MT	1719	24.565	60.9332	551.37	91.293
MT	1720	24.425	59.0927	536.019	89.489
MT	1721	24.4758	58.8901	527.639	88.906
MT	1722	24.7035	59.2095	525.288	89.1466
MT	1723	24.5293	58.635	520.408	88.6655
MT	1724	24.4689	58.0771	517.008	88.3936
MT	1725	23.5344	54.7669	497.885	85.7217
MT	1726	23.0651	53.892	486.627	84.9975
MT	1727	22.9278	55.4404	487.183	86.4903
MT	1728	22.3268	52.8549	472.744	84.7674
MT	1729	21.8753	51.6653	459.496	82.7804
MT	1730	21.3044	47.6208	445.963	81.0445
MT	1731	20.8214	47.0177	440.088	80.3726
MT	1732	19.4889	42.1555	419.958	77.847
MT	1733	18.5668	38.4984	412.502	78.1058
MT	1734	17.9849	37.7355	406.271	78.4248
MT	1735	18.1908	38.1956	410.032	80.9373
MT	1736	17.9095	37.4995	401.119	79.9386
MT	1737	17.5444	37.1383	399.804	80.3229
MT	1738	17.3935	33.1665	393.307	79.766
MT	1739	17.0628	32.822	388.836	79.2353
MT	1740	16.9393	32.9174	386.686	79.4549
MT	1741	16.8583	32.7493	386.893	80.2732
MT	1742	15.3955	30.0029	365.176	76.4248
MT	1743	14.9961	30.3236	360.923	77.3947
MT	1744	14.8411	30.2044	359.851	77.915
MT	1745	14.6242	30.3402	354.213	78.3516
MT	1746	14.4376	30.3259	353.017	78.6052
MT	1747	13.7721	29.5631	344.204	77.4209
MT	1748	14.0548	29.3604	336.227	76.7385
MT	1749	14.0383	29.6262	333.769	78.2392
MT	1750	14.4129	30.2044	329.215	79.881
MT	1751	14.8369	30.7431	329.321	81.1621
MT	1752	14.9152	30.9076	325.958	81.8419
MT	1753	14.8424	30.9649	324.512	82.0484
MT	1754	14.3525	31.0233	316.345	81.3111
MT	1755	15.5052	30.562	316.263	82.3177
MT	1756	15.8291	30.6394	316.624	83.4497
MT	1757	16.1488	30.6788	316.855	84.4014
MT	1758	16.2737	30.5977	313.988	84.8694
MT	1759	16.426	30.4833	310.595	84.8249
MT	1760	15.7687	30.0768	304.21	83.8367
MT	1761	16.0624	30.1853	303.464	84.5295
MT	1762	16.5317	30.2246	302.86	84.9635
MT	1763	16.7622	30.1364	301.877	85.2589
MT	1764	16.2408	29.1315	293.953	83.9569
MT	1765	17.6432	28.9468	290.589	84.7125
MT	1766	17.7585	28.83	287.728	84.5373
MT	1767	17.2192	27.8454	280.539	82.0824
MT	1768	16.8391	27.3936	274.9	80.1503
MT	1769	16.7664	27.1731	270.909	79.1464
MT	1770	16.4631	26.4257	265.579	77.298
MT	1771	16.2147	26.2207	260.148	75.7633
MT	1772	16.297	26.204	259.929	75.6823
MT	1773	16.2614	25.987	257.69	74.8561
MT	1774	16.5578	25.5734	250.435	72.9162
MT	1775	16.5248	25.3886	246.538	71.8574
MT	1776	15.8167	22.7006	219.769	65.473
MT	1777	15.7701	22.436	216.085	64.5527
MT	1778	15.836	21.8126	208.025	62.8063
MT	1779	16.0432	21.6159	204.382	61.9357
MT	1780	15.8456	20.6349	191.075	58.9134
MT	1781	15.7179	20.0246	186.917	57.9121
MT	1782	15.744	17.4868	166.911	52.8505
MT	1783	16.2751	17.5571	159.644	51.1956
MT	1784	16.4603	17.5333	157.891	50.725
MT	1785	16.4398	16.7775	149.452	48.7302
MT	1786	17.248	16.8109	146.556	47.8596
MT	1787	17.2864	15.5152	138.419	45.2818
MT	1788	17.6062	15.0694	133.823	43.8752
MT	1789	18.3198	15.5522	134.604	44.1288
MT	1790	18.328	15.427	132.733	43.3785
MT	1791	18.4364	13.8714	123.855	40.2072
MT	1792	18.5681	12.9941	115.706	37.5588
MT	1793	18.4872	12.5066	109.061	35.5091
MT	1794	18.6011	12.1823	108.67	35.3574
MT	1795	18.6203	11.8462	108.09	35.1692
MT	1796	18.7314	11.9225	108.019	35.015
MT	1797	18.4597	10.7531	101.629	32.4737
MT	1798	18.5819	10.777	101.694	32.2593
MT	1799	18.8289	10.895	99.9999	31.5116
MT	1800	17.377	9.74588	93.5267	29.2841
MT	1801	17.3825	9.73753	93.6155	29.1273
MT	1802	17.1575	9.48721	94.0064	29.1482
MT	1803	17.1657	9.41212	94.4743	29.1064
MT	1804	17.0353	9.4598	95.2856	29.0881
MT	1805	17.0888	9.51105	96.1977	29.2345
MT	1806	17.1259	9.61953	95.3271	28.8266
MT	1807	17.2329	10.0236	93.7636	28.1965
MT	1808	17.2261	10.0451	94.1011	28.0737
MT	1809	17.2796	10.0701	94.421	27.7887
MT	1810	17.1698	10.0188	94.6164	27.7364
MT	1811	17.0984	10.1059	95.7298	27.658
MT	1812	17.189	10.3383	96.553	27.2867
MT	1813	17.3798	10.6017	101.178	28.39
MT	1814	18.8522	11.547	107.148	30.0946
MT	1815	19.1514	11.7949	109.351	30.5809
MT	1816	18.5668	11.5673	108.86	29.9874
MT	1817	18.4186	11.454	109.855	30.1391
MT	1818	19.4889	12.0238	115.463	31.9901
MT	1819	19.7895	12.3635	117.193	32.411
MT	1820	19.7853	12.3707	117.868	32.526
MT	1821	20.4399	12.7271	120.089	33.3339
MT	1822	21.196	13.1431	121.688	33.7104
MT	1823	21.3058	13.068	122.363	33.9509
MT	1824	22.0661	13.3386	123.843	34.364
MT	1825	22.3309	13.6104	124.56	34.6149
MT	1826	22.1058	13.4745	124.892	34.6908
MT	1827	22.4132	13.6426	126.141	35.3208
MT	1828	22.9333	13.9835	128.191	36.5679
MT	1829	22.9621	14.0037	129.008	37.0019
MT	1830	22.7234	13.9394	128.617	37.0803
MT	1831	22.6863	13.9692	128.498	37.0803
MT	1832	23.076	14.2076	129.28	37.5875
MT	1833	23.1954	14.2791	129.511	37.9823
MT	1834	24.0119	14.9717	130.986	39.3052
MT	1835	24.0119	15.0098	131.187	39.4464
MT	1836	23.9159	14.8894	131.874	39.781
MT	1837	23.3834	14.7154	131.418	39.8333
MT	1838	22.9868	15.0897	132.692	40.7771
MT	1839	23.109	15.6189	133.722	41.8595
MT	1840	23.2339	16.017	135.623	43.3288
MT	1841	23.2339	16.6643	138.045	45.2792
MT	1842	23.2462	16.7382	138.424	45.5851
MT	1843	22.5244	16.6429	138.389	45.6347
MT	1844	22.2582	16.8431	137.649	45.2635
MT	1845	21.2399	16.3854	134.794	44.2125
MT	1846	20.6526	16.4307	135.748	45.3785
MT	1847	20.5593	17.2043	137.258	47.1982
MT	1848	20.0077	16.973	136.488	47.0465
MT	1849	19.2611	16.8669	135.872	46.8818
MT	1850	19.4889	17.4522	137.779	48.9603
MT	1851	18.7507	17.1399	133.55	47.3132
MT	1852	18.7026	17.277	132.804	47.6505
MT	1853	18.8097	17.6859	134.61	49.8021
MT	1854	18.1427	17.4332	133.065	50.1132
MT	1855	17.8079	17.2579	132.455	50.1002
MT	1856	17.7009	17.4618	133.017	51.0231
MT	1857	17.1108	17.1292	131.892	51.6008
MT	1858	15.6946	15.8835	123.352	49.491
MT	1859	15.7413	16.091	123.441	50.3302
MT	1860	15.7701	16.2841	124.684	51.2897
MT	1861	15.416	16.3746	123.02	51.7682
MT	1862	15.2047	16.4688	120.326	51.4858
MT	1863	15.0826	16.8824	119.899	51.9407
MT	1864	14.734	16.9349	120.811	52.8009
MT	1865	14.3196	17.3712	120.48	53.7604
MT	1866	15.25	20.859	126.42	57.4127
MT	1867	15.0661	20.8125	126.769	58.0741
MT	1868	14.3155	20.8995	125.087	58.4376
MT	1869	14.6737	23.1679	129.12	60.482
MT	1870	14.852	24.8189	132.763	62.2232
MT	1871	15.0318	25.7295	137.056	64.1056
MT	1872	15.0538	26.4293	141.119	65.8887
MT	1873	15.1594	26.7022	142.363	66.5396
MT	1874	15.4435	27.7727	145.093	67.9357
MT	1875	15.7824	30.6919	150.281	70.4142
MT	1876	19.0814	33.4836	161.149	75.1202
MT	1877	19.3915	33.7065	161.972	75.7921
MT	1878	19.5987	34.2906	164.122	77.0575
MT	1879	19.1925	34.548	164.045	77.2091
MT	1880	19.5232	35.5851	168.327	79.2457
MT	1881	21.1137	37.6473	176.008	82.9791
MT	1882	22.8428	38.6772	179.946	85.2092
MT	1883	22.4997	39.4889	182.197	86.2628
MT	1884	22.5395	40.2768	183.755	86.7151
MT	1885	22.9265	41.1208	188.137	88.8171
MT	1886	22.9676	41.9874	190.103	89.3897
MT	1887	23.5234	42.8695	193.811	91.178
MT	1888	23.7059	42.9195	195.001	91.5335
MT	1889	23.5687	42.8516	193.763	90.7126
MT	1890	23.1103	42.5941	193.301	90.1897
MT	1891	23.0582	42.5715	193.23	89.9701
MT	1892	23.0541	42.5667	192.881	89.4707
MT	1893	22.9649	42.4523	192.662	89.0681
MT	1894	22.5326	41.8336	189.671	86.2236
MT	1895	22.4132	41.6334	188.155	84.736
MT	1896	22.4077	41.5821	187.746	83.902
MT	1897	22.2362	41.4665	187.284	83.3687
MT	1898	22.1745	41.3425	186.716	82.6445
MT	1899	21.4691	40.2339	181.676	78.6078
MT	1900	21.4664	40.2196	181.007	77.8418
MT	1901	21.314	39.7798	177.204	75.0365
MT	1902	20.9778	39.0002	174.865	73.2901
MT	1903	20.96	38.769	171.939	71.5803
MT	1904	21.0437	38.6807	170.05	70.1162
MT	1905	21.0122	38.4972	168.137	68.6782
MT	1906	20.8845	37.6544	163.316	65.4494
MT	1907	20.8681	37.5328	162.535	64.6677
MT	1908	21.2235	37.869	162.197	64.3566
MT	1909	21.1768	37.391	161.664	63.8389
MT	1910	21.0451	36.758	157.246	60.882
MT	1911	20.8173	36.379	154.599	58.7853
MT	1912	20.7734	35.8283	154	58.0271
MT	1913	18.7273	32.9805	145.768	52.8819
MT	1914	18.5544	32.6527	144.578	52.0087
MT	1915	17.9136	31.8028	139.769	49.0884
MT	1916	16.7718	30.0017	132.887	45.1014
MT	1917	16.6881	29.2639	130.542	43.538
MT	1918	15.8689	27.6272	125.869	40.8059
MT	1919	15.1649	26.7702	121.534	38.3771
MT	1920	14.7889	26.1754	118.981	36.7562
MT	1921	14.2867	25.4458	116.618	35.6738
MT	1922	12.4327	22.8699	109.215	32.2803
MT	1923	11.619	21.4669	105.579	30.3561
MT	1924	11.5339	20.3154	102.795	28.9626
MT	1925	11.4351	20.1068	101.149	28.3508
MT	1926	11.2197	19.3904	99.9821	27.7207
MT	1927	9.50707	16.5153	92.6205	24.7952
MT	1928	9.42885	16.4199	91.5308	24.301
MT	1929	9.34377	16.2531	91.0037	23.9873
MT	1930	8.8127	14.6796	86.4198	21.9925
MT	1931	9.89404	15.9026	87.474	21.9977
MT	1932	8.75644	14.5378	81.9543	19.7755
MT	1933	8.63979	14.3685	80.0887	18.999
MT	1934	8.70429	14.9085	80.3552	18.8029
MT	1935	8.76604	14.8906	79.7275	18.6748
MT	1936	8.80035	14.9478	79.5202	18.6173
MT	1937	8.7976	14.924	79.5557	18.5572
MT	1938	8.68782	14.7237	79.6445	18.4369
MT	1939	7.93582	13.6831	76.4879	17.3362
MT	1940	7.93994	13.6914	76.7011	17.4303
MT	1941	7.84251	13.4638	74.3973	16.748
MT	1942	7.56394	13.3219	73.503	16.5075
MT	1943	7.68195	13.9096	74.3321	16.8055
MT	1944	7.25243	13.304	71.2466	15.9584
MT	1945	7.3183	13.5663	72.9878	16.4787
MT	1946	6.71039	11.8069	70.3108	15.9349
MT	1947	7.01366	12.2098	71.1163	16.3611
MT	1948	7.37731	12.5459	72.8812	17.0539
MT	1949	7.5063	12.9846	73.6511	17.6421
MT	1950	7.85211	13.6569	74.9777	18.199
MT	1951	7.73684	13.422	75.2975	18.3898
MT	1952	8.62058	14.9895	79.9762	20.301
MT	1953	8.90601	15.2601	80.8172	20.6409
MT	1954	9.24359	15.8967	85.0102	22.2958
MT	1955	9.14204	15.5033	83.4171	22.1337
MT	1956	9.88718	17.2639	87.6102	23.9612
MT	1957	9.92835	17.3986	88.7828	24.4579
MT	1958	10.6762	18.7646	90.3226	25.2605
MT	1959	10.749	19.1425	93.3845	26.39
MT	1960	11.4872	20.5908	98.9042	28.722
MT	1961	11.7109	21.4395	101.469	29.7573
MT	1962	12.2543	23.2514	104.382	30.8946
MT	1963	12.6948	27.3292	107.563	32.275
MT	1964	13.1216	28.5951	110.062	33.5221
MT	1965	13.2671	28.9003	111.554	34.262
MT	1966	13.5209	29.842	115.795	36.0633
MT	1967	14.4925	31.8374	123.962	39.3209
MT	1968	14.7052	32.8327	125.904	40.4111
MT	1969	14.8054	33.2774	131.187	42.8007
MT	1970	14.8767	34.4658	135.712	44.9315
MT	1971	14.9701	35.0356	139.633	46.704
MT	1972	15.0689	36.435	143.932	48.5315
MT	1973	15.1059	37.2372	148.131	50.4034
MT	1974	15.1869	39.2446	153.236	52.4035
MT	1975	15.368	41.0469	157.856	54.2885
MT	1976	15.3886	41.2352	159.639	55.2061
MT	1977	15.46	41.6703	162.606	56.3434
MT	1978	15.4613	42.0935	165.212	57.4388
MT	1979	15.5094	46.7602	171.939	59.7395
MT	1980	15.6013	47.6053	175.333	60.9003
MT	1981	15.9197	48.9785	183.393	63.7318
MT	1982	16.2957	50.2504	192.65	66.741
MT	1983	16.9228	52.0718	205.964	70.992
MT	1984	16.9475	52.4878	209.772	72.2417
MT	1985	17.2233	53.557	216.908	74.6679
MT	1986	17.6007	57.0854	224.027	76.9764
MT	1987	18.3088	58.0187	231.827	79.6614
MT	1988	18.4982	60.0535	237.056	81.3268
MT	1989	19.5109	60.9237	245.057	83.6066
MT	1990	19.8883	61.2538	248.635	84.3046
MT	1991	20.3041	63.0812	251.146	84.7857
MT	1992	20.4207	63.3327	253.805	85.2903
MT	1993	21.4115	63.8095	259.194	86.3727
MT	1994	21.4238	64.0348	261.575	86.7936
MT	1995	21.5034	64.1993	263.654	87.1883
MT	1996	21.6626	65.9945	265.768	87.4289
MT	1997	22.6012	66.2496	271.685	88.2289
MT	1998	23.7073	66.8515	278.104	89.1832
MT	1999	23.7196	66.8885	279.253	89.3479
[truncated: 14,570 more rows]
