# Supplementary material for: Three assays for in-solution enrichment of ancient human DNA at more than a million SNPs
Source: Genome Res. 2022 Nov-Dec;32(11-12):2068–78. doi: 10.1101/gr.276728.122 (PMC9808625; doi:10.1101/gr.276728.122)
Supplement: Supplemental Material [file supp_gr.276728.122_Supplemental_Data_7_chrY.txt.gz › OnlineTable7_1000genomesSNPs_81286436bp.chrY.txt]

#1-hg19:chr_id	2-hg19:pos	3-hg20:chr_id	4-hg20:pos	5-refAllele	6-altAllele	7-snpID	8-Genetic_position	9-b_decile	10-human_ancestral_allele	11-Chimpanzee_allele	12-arrays:hit	13-nearest_TwistSnp:distance	14-nearest_TwistSnp:position	15-nearest_1240kSnp:distance	16-nearest_1240kSnp:position	17-nearest_ArborSnp:distance	18-nearest_ArborSnp:position	19-fasta:hg19_start_position	20-fasta:hg19_end_position	21-fasta	22-bait:alleles:ref,alt	23-bait:alleles:3rd	24-ascertainment	25-1kg_snp:AlleleFrequency:AFR	26-1kg_snp:AlleleFrequency:EUR	27-1kg_snp:AlleleFrequency:SAS	28-1kg_snp:AlleleFrequency:AMR	29-1kg_snp:AlleleFrequency:EAS	30-1kg_snp:AlleleFrequency:maximum	31-1kg_snp:AlleleFrequency:minimum	32-1kg_snp:AlleleFrequency:all	33-Twist_sequencing:number_of_samples_hit	34-1240k_sequencing:number_of_samples_hit	35-Arbor_sequencing:number_of_samples_hit	36-Shotgun_sequencing:number_of_samples_hit	37-Twist_sequencing:number_of_samples_hit:normalised	38-1240k_sequencing:number_of_samples_hit:normalised	39-Arbor_sequencing:number_of_samples_hit:normalised	40-Shotgun_sequencing:number_of_samples_hit:normalised	41-Twist_sequencing:coverage:raw_number_of_reads	42-1240k_sequencing:coverage:raw_number_of_reads	43-Arbor_sequencing:coverage:raw_number_of_reads	44-Shotgun_sequencing:coverage:raw_number_of_reads	45-Twist_sequencing:coverage:normalised_by_mean_on_twist_SNPs	46-1240k_sequencing:coverage:normalised_by_mean_on_twist_SNPs	47-Arbor_sequencing:coverage:normalised_by_mean_on_twist_SNPs	48-Shotgun_sequencing:coverage:normalised_by_mean_on_twist_SNPs	49-hit:tile.har_locus	50-hit:tile.methylation_locus
Y	2649530	chrY	2781489	.	.	.	..	..	.	-	..	502	2650033	163	2649694	163	2649694	..	..	..	..	..	..	..	..	..	..	..	0	0	..	7	4	0	6	0.601374570447	0.62015503876	0.0	0.661521499449	11	7	0	17	0.0416592509725	0.0399014436603	0.0	0.158679891766	0	0
Y	2649612	chrY	2781571	.	.	.	..	..	.	-	..	420	2650033	81	2649694	81	2649694	..	..	..	..	..	..	..	..	..	..	..	0	0	..	8	11	3	9	0.687285223368	1.70542635659	0.3003003003	0.992282249173	8	20	3	116	0.0302976370709	0.114004124744	0.0298400710601	1.08275690852	0	0
Y	2649663	chrY	2781622	.	.	.	..	..	.	-	..	369	2650033	30	2649694	30	2649694	..	..	..	..	..	..	..	..	..	..	..	0	0	..	1	7	6	9	0.085910652921	1.08527131783	0.600600600601	0.992282249173	1	13	11	101	0.00378720463387	0.0741026810834	0.109413593887	0.942745239318	0	0
Y	2649666	chrY	2781625	.	.	.	..	..	.	-	..	366	2650033	27	2649694	27	2649694	..	..	..	..	..	..	..	..	..	..	..	0	0	..	1	8	10	9	0.085910652921	1.24031007752	1.001001001	0.992282249173	1	17	19	108	0.00378720463387	0.0969035060321	0.188987116714	1.00808401828	0	0
Y	2649693	chrY	2781652	.	.	.	..	..	.	-	..	339	2650033	0	2649694	0	2649694	..	..	..	..	..	..	..	..	..	..	..	0	0	..	3	12	13	10	0.257731958763	1.86046511628	1.3013013013	1.10253583241	5	53	66	195	0.0189360231693	0.302110930571	0.656481563322	1.82015169967	0	0
Y	2649696	chrY	2781655	.	.	.	..	..	.	-	1240k,arbor,twist	336	2650033	0	2649696	0	2649696	..	..	..	..	..	..	..	..	..	..	..	0	0	..	3	12	13	10	0.257731958763	1.86046511628	1.3013013013	1.10253583241	5	52	69	198	0.0189360231693	0.296410724334	0.686321634382	1.84815403352	0	0
Y	2649715	chrY	2781674	.	.	.	..	..	.	-	..	317	2650033	18	2649696	18	2649696	..	..	..	..	..	..	..	..	..	..	..	0	0	..	3	13	12	10	0.257731958763	2.01550387597	1.2012012012	1.10253583241	5	44	49	180	0.0189360231693	0.250809074436	0.487387827315	1.68014003047	0	0
Y	2649757	chrY	2781716	.	.	.	..	..	.	-	..	275	2650033	60	2649696	60	2649696	..	..	..	..	..	..	..	..	..	..	..	0	0	..	0	6	1	9	0.0	0.93023255814	0.1001001001	0.992282249173	0	7	1	54	0.0	0.0399014436603	0.00994669035337	0.504042009141	0	0
Y	2649937	chrY	2781896	.	.	.	..	..	.	-	..	95	2650033	240	2649696	95	2650033	..	..	..	..	..	..	..	..	..	..	..	0	0	..	0	0	1	8	0.0	0.0	0.1001001001	0.882028665932	0	0	1	43	0.0	0.0	0.00994669035337	0.401366785056	0	0
Y	2650033	chrY	2781992	G	A	rs907915593	2.65003	..	.	-	twist,arbor	0	2650033	336	2649696	0	2650033	2649993	2650072	GTTCATCTGCATCTCATTATTGGGCCACAAAAAAATAGCATCCTGACCCTCAATTTGCTCAGGAAAGACAAGGGGACTTG	G.A	T	Ysnp_v14.999	..	..	..	..	..	0	0	..	14	2	8	9	1.20274914089	0.31007751938	0.800800800801	0.992282249173	568	2	16	205	2.15113223204	0.0114004124744	0.159147045654	1.91349281248	0	0
Y	2650045	Y	2782004	A	G	MF2464	2.65004	..	.	-	twist	0	2650045	348	2649696	11	2650033	2650005	2650084	CTCATTATTGGGCCACAAAAAAATAGCAGCCTGACCCTCATTTTGCTCAGGAAAGACAAGGGGACTTGGGAACACTCCTT	A.G	T	Ysnp_v14.999	..	..	..	..	..	..	..	..	..	..	..	..	..	..	..	..	722	2	15	221	2.73436174565	0.0114004124744	0.149200355301	2.06283859296	..	..
Y	2650074	chrY	2782033	.	.	.	..	..	.	-	..	27	2650102	377	2649696	27	2650102	..	..	..	..	..	..	..	..	..	..	..	0	0	..	14	4	10	9	1.20274914089	0.62015503876	1.001001001	0.992282249173	548	4	15	180	2.07538813936	0.0228008249487	0.149200355301	1.68014003047	0	0
Y	2650102	Y	2782061	C	A	Z21583	2.6501	..	.	-	twist,arbor	0	2650102	405	2649696	0	2650102	2650062	2650141	AAGGGGACTTGGGAACACTCCTTACACTTCAAAGAGAAGGGTCAAGGCCATTAAGAAAGACCTGTTGGGGTGCCATCCTT	C.A	G	Ysnp_v14.999	..	..	..	..	..	..	..	..	..	..	..	..	..	..	..	..	282	1	19	122	1.06799170675	0.00570020623718	0.188987116714	1.13876157621	..	..
Y	2650108	chrY	2782067	.	.	.	..	..	.	-	..	5	2650102	411	2649696	5	2650102	..	..	..	..	..	..	..	..	..	..	..	0	0	..	14	2	10	9	1.20274914089	0.31007751938	1.001001001	0.992282249173	276	2	19	116	1.04526847895	0.0114004124744	0.188987116714	1.08275690852	0	0
Y	2650272	Y	2782231	G	T	Z31758	2.65027	..	.	-	twist,arbor	0	2650272	428	2650701	0	2650272	2650232	2650311	GAAAAGTAGGAGGAAGGATTACTTTCTTACCTGACAACAACGAAAACTCAAATTACATAGATTTTAGACTTACAAAAATT	G.T	C	Ysnp_v14.999	..	..	..	..	..	..	..	..	..	..	..	..	..	..	..	..	78	0	7	52	0.295401961441	0.0	0.0696268324736	0.48537378658	..	..
Y	2650288	chrY	2782247	.	.	.	..	..	.	-	..	8	2650297	412	2650701	8	2650297	..	..	..	..	..	..	..	..	..	..	..	0	0	..	11	0	6	8	0.945017182131	0.0	0.600600600601	0.882028665932	52	0	8	39	0.196934640961	0.0	0.0795735228269	0.364030339935	0	0
Y	2650297	Y	2782256	A	G	BY280	2.6503	..	.	-	twist,arbor	0	2650297	403	2650701	0	2650297	2650257	2650336	CTTACCTGACAACAAGGAAAACTCAAATTACATAGATTTTTGACTTACAAAAATTTTCTGGACAGATATGAAGAACATTA	A.G	T	Ysnp_v14.999	..	..	..	..	..	..	..	..	..	..	..	..	..	..	..	..	38	0	9	33	0.143913776087	0.0	0.0895202131803	0.308025672253	..	..
Y	2650414	chrY	2782373	.	.	.	..	..	.	-	..	116	2650297	286	2650701	116	2650297	..	..	..	..	..	..	..	..	..	..	..	0	0	..	0	0	2	10	0.0	0.0	0.2002002002	1.10253583241	0	0	2	46	0.0	0.0	0.0198933807067	0.429369118897	0	0
Y	2650542	chrY	2782501	G	C	rs1001739135	2.65054	..	.	-	twist,arbor	0	2650542	158	2650701	0	2650542	2650502	2650581	ATCAGCAATATTCAAATTTAAGAAAACTGATTATAACTTAAAAATTCTGAGGAAGAAGAGTAATGAGGGGTAACTTGTTC	G.C	A	Ysnp_v14.999	..	..	..	..	..	0	0	..	7	1	3	9	0.601374570447	0.15503875969	0.3003003003	0.992282249173	23	1	3	28	0.0871057065789	0.00570020623718	0.0298400710601	0.261355115851	0	0
Y	2650578	chrY	2782537	.	.	.	..	..	.	-	..	35	2650542	122	2650701	35	2650542	..	..	..	..	..	..	..	..	..	..	..	0	0	..	6	1	0	8	0.515463917526	0.15503875969	0.0	0.882028665932	22	1	0	22	0.083318501945	0.00570020623718	0.0	0.205350448168	0	0
Y	2650632	chrY	2782591	.	.	.	..	..	.	-	..	68	2650701	68	2650701	68	2650701	..	..	..	..	..	..	..	..	..	..	..	0	0	..	5	1	0	5	0.429553264605	0.15503875969	0.0	0.551267916207	10	1	0	17	0.0378720463387	0.00570020623718	0.0	0.158679891766	0	0
Y	2650701	chrY	2782660	G	A	Z57	2.6507	..	.	-	twist,1240k,arbor	0	2650701	0	2650701	0	2650701	2650661	2650740	ACACTAACAGTTCCAAATTTTGGTGAGCATGTATAGCAACCGAAAGCTCAGACATTGCTGTGGCAGTGTGAAATAGCACA	G.A	C	Ysnp_old.1240k+v14.999	..	..	..	..	..	0	0	..	14	14	14	10	1.20274914089	2.17054263566	1.4014014014	1.10253583241	1159	122	117	207	4.38937017065	0.695425160936	1.16376277134	1.93216103504	0	0
Y	2650709	chrY	2782668	C	T	Y33228	2.65071	..	.	-	twist,arbor	0	2650709	7	2650701	0	2650709	2650669	2650748	AGTTCCAAATTTTGGTGAGCATGTATAGCAACGGAAAGCTAAGACATTGCTGTGGCAGTGTGAAATAGCACAAAAACCCT	C.T	A	Ysnp_v14.999	..	..	..	..	..	0	0	..	14	14	14	10	1.20274914089	2.17054263566	1.4014014014	1.10253583241	1191	144	131	220	4.51056071893	0.820829698155	1.30301643629	2.05350448168	0	0
Y	2650745	Y	2782704	C	A	FT14549	2.65074	..	.	-	twist	0	2650745	3	2650749	3	2650749	2650705	2650784	AGCTCAGACATTGCTGTGGCAGTGTGAAATAGCACAAAAAGCCTGGAAAATTCTTGGAAAGGTACACACAAAATTAACTG	C.A	G	Ysnp_v14.999	..	..	..	..	..	..	..	..	..	..	..	..	..	..	..	..	632	122	103	120	2.3935133286	0.695425160936	1.0245091064	1.12009335365	..	..
Y	2650782	chrY	2782741	.	.	.	..	..	.	-	..	36	2650745	32	2650749	32	2650749	..	..	..	..	..	..	..	..	..	..	..	0	0	..	14	9	11	9	1.20274914089	1.39534883721	1.1011011011	0.992282249173	98	13	35	72	0.371146054119	0.0741026810834	0.348134162368	0.672056012187	0	0
Y	2650853	chrY	2782812	.	.	.	..	..	.	-	..	50	2650904	103	2650749	50	2650904	..	..	..	..	..	..	..	..	..	..	..	0	0	..	11	1	6	9	0.945017182131	0.15503875969	0.600600600601	0.992282249173	35	2	6	81	0.132552162185	0.0114004124744	0.0596801421202	0.756063013711	0	0
Y	2650904	chrY	2782863	C	T	BY21669	2.6509	..	.	-	twist,arbor	0	2650904	154	2650749	0	2650904	2650864	2650943	GATAGCAGCTTTATTAATAAAAGCCTCAAGCTCAAAATAGGCCAGTGTTCACCACCAACAGTGTACATAAACTGTGGTAA	C.T	G	Ysnp_v14.999	..	..	..	..	..	0	0	..	15	0	14	9	1.28865979381	0.0	1.4014014014	0.992282249173	316	0	42	109	1.1967566643	0.0	0.417760994841	1.01741812956	0	0
Y	2650995	chrY	2782954	.	.	.	..	..	.	-	..	90	2650904	245	2650749	90	2650904	..	..	..	..	..	..	..	..	..	..	..	0	0	..	9	2	3	9	0.773195876289	0.31007751938	0.3003003003	0.992282249173	17	3	4	100	0.0643824787757	0.0171006187116	0.0397867614135	0.933411128038	0	0
Y	2651027	chrY	2782986	.	.	.	..	..	.	-	..	122	2650904	277	2650749	122	2650904	..	..	..	..	..	..	..	..	..	..	..	0	0	..	13	13	12	9	1.11683848797	2.01550387597	1.2012012012	0.992282249173	143	110	21	210	0.541570262643	0.62702268609	0.208880497421	1.96016336888	0	0
Y	2651112	chrY	2783071	.	.	.	..	..	.	-	..	53	2651166	212	2651325	53	2651166	..	..	..	..	..	..	..	..	..	..	..	0	0	..	9	10	5	10	0.773195876289	1.5503875969	0.500500500501	1.10253583241	20	23	7	83	0.0757440926773	0.131104743455	0.0696268324736	0.774731236272	0	0
Y	2651122	chrY	2783081	.	.	.	..	..	.	-	..	43	2651166	202	2651325	43	2651166	..	..	..	..	..	..	..	..	..	..	..	0	0	..	8	6	4	9	0.687285223368	0.93023255814	0.4004004004	0.992282249173	11	11	5	56	0.0416592509725	0.062702268609	0.0497334517668	0.522710231701	0	0
Y	2651166	chrY	2783125	G	A	Y19094	2.65117	..	.	-	twist,arbor	0	2651166	158	2651325	0	2651166	2651126	2651205	AAACCCTGGCTGTACTAAAAATACAAAAAATTATCCAGGCTTGGTGGCGGGCGCCTGTAGTCCCAGCTACTAGGGAGGCT	G.A	T	Ysnp_v14.999	..	..	..	..	..	0	0	..	3	1	2	9	0.257731958763	0.15503875969	0.2002002002	0.992282249173	3	1	2	46	0.0113616139016	0.00570020623718	0.0198933807067	0.429369118897	0	0
Y	2651173	chrY	2783132	.	.	.	..	..	.	-	..	6	2651166	151	2651325	6	2651166	..	..	..	..	..	..	..	..	..	..	..	0	0	..	1	1	2	9	0.085910652921	0.15503875969	0.2002002002	0.992282249173	1	1	2	46	0.00378720463387	0.00570020623718	0.0198933807067	0.429369118897	0	0
Y	2651355	chrY	2783314	.	.	.	..	..	.	-	..	188	2651166	0	2651356	0	2651356	..	..	..	..	..	..	..	..	..	..	..	0	0	..	2	11	14	10	0.171821305842	1.70542635659	1.4014014014	1.10253583241	3	49	313	76	0.0113616139016	0.279310105622	3.1133140806	0.709392457309	0	0
Y	2651546	chrY	2783505	.	.	.	..	..	.	-	..	171	2651718	189	2651356	189	2651356	..	..	..	..	..	..	..	..	..	..	..	0	0	..	0	0	0	1	0.0	0.0	0.0	0.110253583241	0	0	0	2	0.0	0.0	0.0	0.0186682225608	0	0
Y	2651650	chrY	2783609	.	.	.	..	..	.	-	..	67	2651718	293	2651356	293	2651356	..	..	..	..	..	..	..	..	..	..	..	0	0	..	5	0	2	8	0.429553264605	0.0	0.2002002002	0.882028665932	5	0	2	56	0.0189360231693	0.0	0.0198933807067	0.522710231701	0	0
Y	2651718	Y	2783677	T	G	rs1042825879	2.65172	..	.	-	twist	0	2651718	361	2651356	313	2652032	2651678	2651757	AGTAAAATCGTGACATTGGGAAAAACATTACCCACTTCAACGCCTAATGAAATAATGTCTAATCAATCATGAATATCTAC	T.G	C	Ysnp_v14.999	..	..	..	..	..	..	..	..	..	..	..	..	..	..	..	..	101	0	0	35	0.38250766802	0.0	0.0	0.326693894813	..	..
Y	2651841	chrY	2783800	.	.	.	..	..	.	-	..	122	2651718	484	2651356	190	2652032	..	..	..	..	..	..	..	..	..	..	..	0	0	..	1	0	0	7	0.085910652921	0.0	0.0	0.77177508269	1	0	0	18	0.00378720463387	0.0	0.0	0.168014003047	0	0
Y	2651953	chrY	2783912	.	.	.	..	..	.	-	..	78	2652032	596	2651356	78	2652032	..	..	..	..	..	..	..	..	..	..	..	0	0	..	6	7	6	9	0.515463917526	1.08527131783	0.600600600601	0.992282249173	10	9	9	144	0.0378720463387	0.0513018561347	0.0895202131803	1.34411202437	0	0
Y	2651974	chrY	2783933	.	.	.	..	..	.	-	..	57	2652032	617	2651356	57	2652032	..	..	..	..	..	..	..	..	..	..	..	0	0	..	6	8	9	9	0.515463917526	1.24031007752	0.900900900901	0.992282249173	9	11	12	206	0.0340848417048	0.062702268609	0.11936028424	1.92282692376	0	0
Y	2652032	Y	2783991	G	T	Z35491	2.65203	..	.	-	twist,arbor	0	2652032	643	2652676	0	2652032	2651992	2652071	CTCTCCTGCCTCAGCCTCCCAAGTAGCTGGGACTACAGGCACCCGCCACCAAGCCTGGCTAATTTTTTGTATTTTTAGTA	G.T	A	Ysnp_v14.999	..	..	..	..	..	..	..	..	..	..	..	..	..	..	..	..	0	2	2	30	0.0	0.0114004124744	0.0198933807067	0.280023338411	..	..
Y	2652115	chrY	2784074	T	G	rs748578254	2.65212	..	.	-	twist,arbor	0	2652115	560	2652676	0	2652115	2652075	2652154	ACGGGGTTTCACCATGTTAGCTAGGATGATCTCAATCTCCAGACCTCGTGATCCACCCACCTTGGCCTCCCAAAGTGCTG	T.G	A	Ysnp_v14.999	..	..	..	..	..	0	0	..	5	6	6	9	0.429553264605	0.93023255814	0.600600600601	0.992282249173	9	12	6	91	0.0340848417048	0.0684024748462	0.0596801421202	0.849404126515	0	0
Y	2652122	chrY	2784081	.	.	.	..	..	.	-	..	6	2652115	553	2652676	6	2652115	..	..	..	..	..	..	..	..	..	..	..	0	0	..	6	7	5	9	0.515463917526	1.08527131783	0.500500500501	0.992282249173	10	14	6	95	0.0378720463387	0.0798028873206	0.0596801421202	0.886740571636	0	0
Y	2652151	chrY	2784110	.	.	.	..	..	.	-	..	35	2652115	524	2652676	35	2652115	..	..	..	..	..	..	..	..	..	..	..	0	0	..	11	11	5	9	0.945017182131	1.70542635659	0.500500500501	0.992282249173	29	29	5	69	0.109828934382	0.165305980878	0.0497334517668	0.644053678346	0	0
Y	2652523	chrY	2784482	G	A	Y32045	2.65252	..	.	-	twist,arbor	0	2652523	152	2652676	0	2652523	2652483	2652562	CAAACATCCATTGGCAGCCAAAGCACACTTGATACTTATATTTAGAATTTGTTTGTTTATTGATGTTTGTTTAAACATCA	G.A	T	Ysnp_v14.999	..	..	..	..	..	0	0	..	13	1	14	9	1.11683848797	0.15503875969	1.4014014014	0.992282249173	85	1	21	40	0.321912393879	0.00570020623718	0.208880497421	0.373364451215	0	0
Y	2652643	Y	2784602	T	G	Z36237	2.65264	..	.	-	twist,arbor	0	2652643	32	2652676	0	2652643	2652603	2652682	AACCATACATAAAGTATCAATTCCTCTCCTGGGAGTGTGCATCACAGAAATTCTTATAAATGTTCTCCATTGTACATGTA	T.G	A	Ysnp_v14.999	..	..	..	..	..	..	..	..	..	..	..	..	..	..	..	..	131	14	21	67	0.496123807036	0.0798028873206	0.208880497421	0.625385455785	..	..
Y	2652699	chrY	2784658	.	.	.	..	..	.	-	..	55	2652643	22	2652676	22	2652676	..	..	..	..	..	..	..	..	..	..	..	0	0	..	4	1	3	9	0.343642611684	0.15503875969	0.3003003003	0.992282249173	4	1	3	23	0.0151488185355	0.00570020623718	0.0298400710601	0.214684559449	0	0
Y	2652800	chrY	2784759	.	.	.	..	..	.	-	..	156	2652643	123	2652676	123	2652676	..	..	..	..	..	..	..	..	..	..	..	0	0	..	0	1	0	9	0.0	0.15503875969	0.0	0.992282249173	0	2	0	35	0.0	0.0114004124744	0.0	0.326693894813	0	0
Y	2652875	chrY	2784834	.	.	.	..	..	.	-	..	161	2653037	161	2653037	161	2653037	..	..	..	..	..	..	..	..	..	..	..	0	0	..	1	0	1	9	0.085910652921	0.0	0.1001001001	0.992282249173	1	0	1	95	0.00378720463387	0.0	0.00994669035337	0.886740571636	0	0
Y	2653021	chrY	2784980	.	.	.	..	..	.	-	..	15	2653037	15	2653037	15	2653037	..	..	..	..	..	..	..	..	..	..	..	0	0	..	11	0	13	7	0.945017182131	0.0	1.3013013013	0.77177508269	20	0	54	29	0.0757440926773	0.0	0.537121279082	0.270689227131	0	0
Y	2653037	chrY	2784996	A	G	snp_24_2653037	2.65304	..	.	-	twist,1240k,arbor	0	2653037	0	2653037	0	2653037	2652997	2653076	ATCTATTGTAAAGCATGTTGAATATAGGTAATAAGAATGTCTTGTATGCTTGAAAATTGCTAAGAGAATACAATTTAAAT	A.G	C	Ysnp_only.1240k,Panel2_840k	..	..	..	..	..	0	0	..	12	0	14	8	1.03092783505	0.0	1.4014014014	0.882028665932	37	0	96	37	0.140126571453	0.0	0.954882273923	0.345362117374	0	0
Y	2653060	chrY	2785019	G	C	ZS9687	2.65306	..	.	-	twist,arbor	0	2653060	8	2653069	0	2653060	2653020	2653099	ATAGGTAATAAGAATGTATTGTATGCTTGAAAATTGCTAATAGAATACAATTTAAATGTTCCCAGTGCAAAAGGAAAGGG	G.C	T	Ysnp_v14.999	..	..	..	..	..	0	0	..	13	2	14	8	1.11683848797	0.31007751938	1.4014014014	0.882028665932	51	2	153	51	0.193147436327	0.0114004124744	1.52184362407	0.476039675299	0	0
Y	2653141	chrY	2785100	T	C	snp_24_2653141	2.65314	..	.	-	twist,1240k,arbor	0	2653141	0	2653141	0	2653141	2653101	2653180	AGTATATGAGGTAGTAGATACATTAGCTTGATTTAGTCTTACCAAAATGTATACATGCATGATGTCATAATTTTTAATAA	T.C	A	Ysnp_old.1240k+v14.999	..	..	..	..	..	0	0	..	10	1	14	10	0.85910652921	0.15503875969	1.4014014014	1.10253583241	24	1	50	52	0.0908929112128	0.00570020623718	0.497334517668	0.48537378658	0	0
Y	2653387	chrY	2785346	.	.	.	..	..	.	-	..	58	2653446	245	2653141	58	2653446	..	..	..	..	..	..	..	..	..	..	..	0	0	..	11	1	9	9	0.945017182131	0.15503875969	0.900900900901	0.992282249173	26	1	17	171	0.0984673204805	0.00570020623718	0.169093736007	1.59613302895	0	0
Y	2653446	chrY	2785405	G	T	YP6238	2.65345	..	.	-	twist,arbor	0	2653446	304	2653141	0	2653446	2653406	2653485	GCAGGGAGTAGGGTCAATGGATGGACAATCACTAAGAGAAAACATCATAGATAAGGAGGATTCTTGCTGAAGACAGGCTA	G.T	A	Ysnp_v14.999	..	..	..	..	..	0	0	..	14	4	14	9	1.20274914089	0.62015503876	1.4014014014	0.992282249173	114	4	78	112	0.431741328261	0.0228008249487	0.775841847563	1.0454204634	0	0
Y	2653519	chrY	2785478	G	A	A10512	2.65352	..	.	-	twist,arbor	0	2653519	377	2653141	0	2653519	2653479	2653558	CAGGCTAGGCTGATCAGACATCACCTAGAGGGTGGTGGAGTATGAGAAACCTGATCAGATATTGAGGGTGATCGATCAAG	G.A	T	Ysnp_v14.999	..	..	..	..	..	0	0	..	14	1	14	9	1.20274914089	0.15503875969	1.4014014014	0.992282249173	258	1	50	167	0.977098795537	0.00570020623718	0.497334517668	1.55879658382	0	0
Y	2653649	chrY	2785608	.	.	.	..	..	.	-	..	123	2653773	507	2653141	129	2653519	..	..	..	..	..	..	..	..	..	..	..	0	0	..	4	2	2	9	0.343642611684	0.31007751938	0.2002002002	0.992282249173	4	2	2	180	0.0151488185355	0.0114004124744	0.0198933807067	1.68014003047	0	0
Y	2653666	chrY	2785625	.	.	.	..	..	.	-	..	106	2653773	524	2653141	146	2653519	..	..	..	..	..	..	..	..	..	..	..	0	0	..	6	1	2	9	0.515463917526	0.15503875969	0.2002002002	0.992282249173	6	1	2	151	0.0227232278032	0.00570020623718	0.0198933807067	1.40945080334	0	0
Y	2653696	chrY	2785655	.	.	.	..	..	.	-	..	76	2653773	554	2653141	171	2653868	..	..	..	..	..	..	..	..	..	..	..	0	0	..	6	0	4	9	0.515463917526	0.0	0.4004004004	0.992282249173	6	0	4	96	0.0227232278032	0.0	0.0397867614135	0.896074682917	0	0
Y	2653773	Y	2785732	T	A	BY55658	2.65377	..	.	-	twist	0	2653773	559	2654333	94	2653868	2653733	2653812	GAAAATTAATGTATGGTAATGAAGGTCAGAATGGGTGTTAGTTTTGGGAGAGTGAAAAGAGTGGTTTTAAATATTACAAA	T.A	G	Ysnp_v14.999	..	..	..	..	..	..	..	..	..	..	..	..	..	..	..	..	180	1	3	73	0.681696834096	0.00570020623718	0.0298400710601	0.681390123468	..	..
Y	2653868	Y	2785827	A	C	rs772929363	2.65387	..	.	-	twist,arbor	0	2653868	464	2654333	0	2653868	2653828	2653907	TGTTTAAAAGGTAATGGGCAATATACAGTTCTCATTTGGCGTAAAGCTCAGATTAAGTAATATTGTCTCTGGAATAAAGC	A.C	G	Ysnp_v14.999	..	..	..	..	..	..	..	..	..	..	..	..	..	..	..	..	99	2	49	54	0.374933258753	0.0114004124744	0.487387827315	0.504042009141	..	..
Y	2653896	chrY	2785855	C	T	rs913063536	2.6539	..	.	-	twist,arbor	0	2653896	436	2654333	0	2653896	2653856	2653935	TTCTCATTTGGCATAAAGCTCAGATTAAGTAATATTGTCTGTGGAATAAAGCTTTTTTTAAACCCTGAACTTTGAGAAAC	C.T	G	Ysnp_v14.999	..	..	..	..	..	0	0	..	14	1	13	9	1.20274914089	0.15503875969	1.3013013013	0.992282249173	94	1	52	34	0.355997235583	0.00570020623718	0.517227898375	0.317359783533	0	0
Y	2653919	chrY	2785878	C	A	rs947224865	2.65392	..	.	-	twist,arbor	0	2653919	413	2654333	0	2653919	2653879	2653958	ATTAAGTAATATTGTCTCTGGAATAAAGCTTTTTTTAAACTCTGAACTTTGAGAAACATGACATCCATCTCTAATATACA	C.A	T	Ysnp_v14.999	..	..	..	..	..	0	0	..	14	1	13	9	1.20274914089	0.15503875969	1.3013013013	0.992282249173	98	1	59	49	0.371146054119	0.00570020623718	0.586854730849	0.457371452739	0	0
Y	2653927	Y	2785886	T	C	B79	2.65393	..	.	-	twist,arbor	0	2653927	405	2654333	0	2653927	2653887	2653966	ATATTGTCTCTGGAATAAAGCTTTTTTTAAACCCTGAACTGTGAGAAACATGACATCCATCTCTAATATACACTCTTTTA	T.C	G	Ysnp_v14.999	..	..	..	..	..	..	..	..	..	..	..	..	..	..	..	..	92	2	56	63	0.348422826316	0.0114004124744	0.557014659789	0.588049010664	..	..
Y	2654097	chrY	2786056	.	.	.	..	..	.	-	..	135	2654233	235	2654333	135	2654233	..	..	..	..	..	..	..	..	..	..	..	0	0	..	0	0	0	5	0.0	0.0	0.0	0.551267916207	0	0	0	6	0.0	0.0	0.0	0.0560046676823	0	0
Y	2654203	chrY	2786162	.	.	.	..	..	.	-	..	29	2654233	129	2654333	29	2654233	..	..	..	..	..	..	..	..	..	..	..	0	0	..	14	0	6	9	1.20274914089	0.0	0.600600600601	0.992282249173	101	0	9	59	0.38250766802	0.0	0.0895202131803	0.550712565542	0	0
Y	2654219	chrY	2786178	.	.	.	..	..	.	-	..	13	2654233	113	2654333	13	2654233	..	..	..	..	..	..	..	..	..	..	..	0	0	..	14	1	10	9	1.20274914089	0.15503875969	1.001001001	0.992282249173	257	2	21	107	0.973311590903	0.0114004124744	0.208880497421	0.998749907001	0	0
Y	2654232	chrY	2786191	.	.	.	..	..	.	-	..	0	2654233	100	2654333	0	2654233	..	..	..	..	..	..	..	..	..	..	..	0	0	..	14	2	11	9	1.20274914089	0.31007751938	1.1011011011	0.992282249173	366	4	27	134	1.38611689599	0.0228008249487	0.268560639541	1.25077091157	0	0
Y	2654233	chrY	2786192	G	A	rs1057183681	2.65423	..	.	-	twist,arbor	0	2654233	99	2654333	0	2654233	2654193	2654272	TAAATCCCATCAAATTAAACCAGTTGGGTCACCAGCCCCCTCCCTTCCATCTCCATAATCTGGGTAGTCGGCGTTCTCAA	G.A	T	Ysnp_v14.999	..	..	..	..	..	0	0	..	14	2	11	9	1.20274914089	0.31007751938	1.1011011011	0.992282249173	360	4	27	134	1.36339366819	0.0228008249487	0.268560639541	1.25077091157	0	0
Y	2654333	chrY	2786292	C	T	rs201588461	2.65433	..	.	-	twist,1240k,arbor	0	2654333	0	2654333	0	2654333	2654293	2654372	ATTCTGTATTTTTCATTCCACAGGCTTAAAAGTTAATAGGGCATGGAAACAAGTAGATTGCCATTTTAAAAGATAGTTTT	C.T	G	Ysnp_only.1240k,Panel2_840k	..	..	..	..	..	0	0	..	13	7	12	10	1.11683848797	1.08527131783	1.2012012012	1.10253583241	70	11	30	72	0.265104324371	0.062702268609	0.298400710601	0.672056012187	0	0
Y	2654510	chrY	2786469	.	.	.	..	..	.	-	..	176	2654333	176	2654333	176	2654333	..	..	..	..	..	..	..	..	..	..	..	0	0	..	0	2	1	9	0.0	0.31007751938	0.1001001001	0.992282249173	0	3	1	111	0.0	0.0171006187116	0.00994669035337	1.03608635212	0	0
Y	2654654	chrY	2786613	.	.	.	..	..	.	-	..	309	2654964	320	2654333	309	2654964	..	..	..	..	..	..	..	..	..	..	..	0	0	..	1	2	7	9	0.085910652921	0.31007751938	0.700700700701	0.992282249173	2	2	7	125	0.00757440926773	0.0114004124744	0.0696268324736	1.16676391005	0	0
Y	2654960	chrY	2786919	.	.	.	..	..	.	-	..	3	2654964	219	2655180	3	2654964	..	..	..	..	..	..	..	..	..	..	..	0	0	..	14	0	14	9	1.20274914089	0.0	1.4014014014	0.992282249173	202	0	416	63	0.765015336041	0.0	4.137823187	0.588049010664	0	0
Y	2654964	chrY	2786923	G	C	FGC2492	2.65496	..	.	-	twist,arbor	0	2654964	215	2655180	0	2654964	2654924	2655003	AGAAAAGAAAACAATATTGAAACTAAACATAAGAAAGTGATGGCTGTAAGTTATCGTAAAAAGGAGCATCTAGGTAGGTC	G.C	T	Ysnp_v14.999	..	..	..	..	..	0	0	..	14	0	14	9	1.20274914089	0.0	1.4014014014	0.992282249173	222	0	419	67	0.840759428718	0.0	4.16766325806	0.625385455785	0	0
Y	2654967	chrY	2786926	C	T	Z25975	2.65497	..	.	-	twist,arbor	0	2654967	212	2655180	0	2654967	2654927	2655006	AAAGAAAACAATATTGAAACTAAACATAAGAAAGTGAGGGGTGTAAGTTATCGTAAAAAGGAGCATCTAGGTAGGTCTTT	C.T	G	Ysnp_v14.999	..	..	..	..	..	0	0	..	14	1	14	9	1.20274914089	0.15503875969	1.4014014014	0.992282249173	233	1	420	73	0.882418679691	0.00570020623718	4.17760994841	0.681390123468	0	0
Y	2655180	chrY	2787139	G	A	rs11575897	2.65518	..	.	-	twist,1240k,arbor	0	2655180	0	2655180	0	2655180	2655140	2655219	TACAGTCATCCCTGTACAACCTGTTGTCCAGTTGCACTTCCCTGCAGAGTACCGAAGCGGGATCTGCGGGAAGCAAACTG	G.A	C	Ysnp_old.1240k+v14.999	..	..	..	..	..	0	0	..	14	14	13	10	1.20274914089	2.17054263566	1.3013013013	1.10253583241	131	381	54	220	0.496123807036	2.17177857637	0.537121279082	2.05350448168	0	0
Y	2655471	chrY	2787430	.	.	.	..	..	.	-	..	290	2655180	290	2655180	290	2655180	..	..	..	..	..	..	..	..	..	..	..	0	0	..	11	4	4	9	0.945017182131	0.62015503876	0.4004004004	0.992282249173	48	5	5	197	0.181785822426	0.0285010311859	0.0497334517668	1.83881992223	0	0
Y	2655866	chrY	2787825	.	.	.	..	..	.	-	..	58	2655925	260	2656127	58	2655925	..	..	..	..	..	..	..	..	..	..	..	0	0	..	14	1	5	9	1.20274914089	0.15503875969	0.500500500501	0.992282249173	197	2	7	112	0.746079312871	0.0114004124744	0.0696268324736	1.0454204634	0	0
Y	2655925	chrY	2787884	T	G	Y30847	2.65593	..	.	-	twist,arbor	0	2655925	201	2656127	0	2655925	2655885	2655964	TGATCTGCCTCCCTGACTGCTCTACTGCTGTCCTGAAAAAAGCGAATTTGACTTAATCGCCAATTTTTTCATTGACCTTT	T.G	A	Ysnp_v14.999	..	..	..	..	..	0	0	..	14	4	11	9	1.20274914089	0.62015503876	1.1011011011	0.992282249173	766	5	25	156	2.90099874954	0.0285010311859	0.248667258834	1.45612135974	0	0
Y	2655994	chrY	2787953	C	G	rs756467546	2.65599	..	.	-	twist,arbor	0	2655994	132	2656127	0	2655994	2655954	2656033	CATTGACCTTTTATGTCACAAAACGAGAGGACACAAAAAGTTATATGAATTGTTTATCATTATCAATATATGTGTATGTT	C.G	T	Ysnp_v14.999	..	..	..	..	..	0	0	..	14	1	13	9	1.20274914089	0.15503875969	1.3013013013	0.992282249173	83	1	38	53	0.314337984611	0.00570020623718	0.377974233428	0.49470789786	0	0
Y	2656085	chrY	2788044	.	.	.	..	..	.	-	..	40	2656126	41	2656127	40	2656126	..	..	..	..	..	..	..	..	..	..	..	0	0	..	1	0	5	9	0.085910652921	0.0	0.500500500501	0.992282249173	1	0	7	31	0.00378720463387	0.0	0.0696268324736	0.289357449692	0	0
Y	2656126	chrY	2788085	C	T	rs764412387	2.65613	..	.	-	twist,arbor	0	2656127	0	2656127	0	2656127	2656086	2656165	TACATACATAACTGCATATTGAATTTATAGTAATTATTATAGCTTTTTCTTCACTTCTATTTAAAAATTGAAAATTCTAT	C.T	A	Ysnp_v14.999	..	..	..	..	..	0	0	..	2	0	5	4	0.171821305842	0.0	0.500500500501	0.441014332966	2	0	12	8	0.00757440926773	0.0	0.11936028424	0.074672890243	0	0
Y	2656127	chrY	2788086	G	C	snp_24_2656127	2.65613	..	.	-	twist,1240k,arbor	0	2656127	0	2656127	0	2656127	2656087	2656166	ACATACATAACTGCATATTGAATTTATAGTAATTATTATCTCTTTTTCTTCACTTCTATTTAAAAATTGAAAATTCTATA	G.C	T	Ysnp_old.1240k+v14.999	..	..	..	..	..	0	0	..	2	0	5	4	0.171821305842	0.0	0.500500500501	0.441014332966	2	0	12	8	0.00757440926773	0.0	0.11936028424	0.074672890243	0	0
Y	2656153	Y	2788112	T	C	GG92	2.65615	..	.	-	twist,arbor	0	2656153	25	2656127	0	2656153	2656113	2656192	TAGTAATTATTATCGCTTTTTCTTCACTTCTATTTAAAAAATGAAAATTCTATACACATTTTTCACAGGCATTAAGTATC	T.C	A	Ysnp_v14.999	..	..	..	..	..	..	..	..	..	..	..	..	..	..	..	..	3	0	8	10	0.0113616139016	0.0	0.0795735228269	0.0933411128038	..	..
Y	2656276	chrY	2788235	G	A	rs757619452	2.65628	..	.	-	twist,arbor	0	2656276	148	2656127	0	2656276	2656236	2656315	AGGATGGCTAACATTTGACTTTTAGAAAAGTAATTGTTTCCTTTAGAGAAAAAAAAATATGACCTAAGAACTCAAAACAG	G.A	C	Ysnp_v14.999	..	..	..	..	..	0	0	..	6	0	3	9	0.515463917526	0.0	0.3003003003	0.992282249173	19	0	3	46	0.0719568880434	0.0	0.0298400710601	0.429369118897	0	0
Y	2656436	chrY	2788395	.	.	.	..	..	.	-	..	159	2656276	308	2656127	159	2656276	..	..	..	..	..	..	..	..	..	..	..	0	0	..	0	1	0	9	0.0	0.15503875969	0.0	0.992282249173	0	2	0	42	0.0	0.0114004124744	0.0	0.392032673776	0	0
Y	2656611	chrY	2788570	.	.	.	..	..	.	-	..	332	2656944	347	2656959	332	2656944	..	..	..	..	..	..	..	..	..	..	..	0	0	..	0	1	2	9	0.0	0.15503875969	0.2002002002	0.992282249173	0	1	2	69	0.0	0.00570020623718	0.0198933807067	0.644053678346	0	0
Y	2656859	chrY	2788818	.	.	.	..	..	.	-	..	84	2656944	99	2656959	84	2656944	..	..	..	..	..	..	..	..	..	..	..	0	0	..	0	0	0	2	0.0	0.0	0.0	0.220507166483	0	0	0	6	0.0	0.0	0.0	0.0560046676823	0	0
Y	2656944	Y	2788903	C	T	B49	2.65694	..	.	-	twist,arbor	0	2656944	14	2656959	0	2656944	2656904	2656983	ACTGTAATTTGTATCCTAGTTATCTACTAAAGTTTAGTATATAAGATACAAAATTTAGTATTCATTATACAAAGTGGAAA	C.T	A	Ysnp_v14.999	..	..	..	..	..	..	..	..	..	..	..	..	..	..	..	..	0	1	8	7	0.0	0.00570020623718	0.0795735228269	0.0653387789627	..	..
Y	2657095	chrY	2789054	.	.	.	..	..	.	-	..	80	2657176	80	2657176	80	2657176	..	..	..	..	..	..	..	..	..	..	..	0	0	..	5	1	4	9	0.429553264605	0.15503875969	0.4004004004	0.992282249173	10	1	4	70	0.0378720463387	0.00570020623718	0.0397867614135	0.653387789627	0	0
Y	2657176	chrY	2789135	C	T	rs2534636	2.65718	..	.	-	twist,1240k,arbor	0	2657176	0	2657176	0	2657176	2657136	2657215	ATGACACAAGGCACCACATAGGTGAACCTTGAAAATGTTAGACTGTGTGAAAAAGTCAGATACAAGAGGCCAGATACTGA	C.T	G	Ysnp_old.1240k+v14.999	..	..	..	..	..	0	0	..	14	13	14	10	1.20274914089	2.01550387597	1.4014014014	1.10253583241	281	32	175	91	1.06420450212	0.18240659959	1.74067081184	0.849404126515	0	0
Y	2657214	chrY	2789173	G	C	rs751424595	2.65721	..	.	-	twist,arbor	0	2657214	37	2657176	0	2657214	2657174	2657253	TACACTGTGTGAAAAAGTCAGATACAAGAGGCCAGATACTTAATGATCCCATGTATATGAAATATCCAGGAAAGGCAAAT	G.C	T	Ysnp_v14.999	..	..	..	..	..	0	0	..	13	11	12	9	1.11683848797	1.70542635659	1.2012012012	0.992282249173	239	35	208	96	0.905141907494	0.199507218301	2.0689115935	0.896074682917	0	0
Y	2657349	chrY	2789308	T	C	snp_24_2657349	2.65735	..	.	-	twist,1240k,arbor	0	2657349	0	2657349	0	2657349	2657309	2657388	GGGGAGTTACTGCTGGTGGATGCACGGTTTCTTTTGAGGAATGATAAAATATGCTCTGGAACTAGAGAGAGGTGATGGCT	T.C	A	Ysnp_old.1240k+v14.999	..	..	..	..	..	0	0	..	14	14	14	10	1.20274914089	2.17054263566	1.4014014014	1.10253583241	322	122	225	114	1.2194798921	0.695425160936	2.23800532951	1.06408868596	0	0
Y	2657370	Y	2789329	C	A	Z36720	2.65737	..	.	-	twist,arbor	0	2657370	20	2657349	0	2657370	2657330	2657409	GCACGGTTTCTTTTGAGGATTGATAAAATATGCTCTGGAAGTAGAGAGAGGTGATGGCTGCACAACATGGTGAACCAAAG	C.A	G	Ysnp_v14.999	..	..	..	..	..	..	..	..	..	..	..	..	..	..	..	..	599	288	350	138	2.26853557569	1.64165939631	3.48134162368	1.28810735669	..	..
Y	2657404	Y	2789363	C	A	Z40608	2.6574	..	.	-	twist,arbor	0	2657404	6	2657411	0	2657404	2657364	2657443	CTGGAACTAGAGAGAGGTGATGGCTGCACAACATGGTGAATCAAAGAGTCAGAGAAACTGAAGTCCAAATAAGGAGTTTG	C.A	T	Ysnp_v14.999	..	..	..	..	..	..	..	..	..	..	..	..	..	..	..	..	632	313	412	142	2.3935133286	1.78416455224	4.09803642559	1.32544380181	..	..
Y	2657411	chrY	2789370	G	A	rs113717750	2.65741	..	.	-	twist,1240k,arbor	0	2657411	0	2657411	0	2657411	2657371	2657450	TAGAGAGAGGTGATGGCTGCACAACATGGTGAACCAAAGACTCAGAGAAACTGAAGTCCAAATAAGGAGTTTGTTGGCAG	G.A	C	Ysnp_only.1240k,Panel2_840k	..	..	..	..	..	0	0	..	14	14	14	10	1.20274914089	2.17054263566	1.4014014014	1.10253583241	530	272	387	134	2.00721845595	1.55045609651	3.84936916675	1.25077091157	0	0
Y	2657431	chrY	2789390	.	.	.	..	..	.	-	..	19	2657411	19	2657411	19	2657411	..	..	..	..	..	..	..	..	..	..	..	0	0	..	14	14	14	10	1.20274914089	2.17054263566	1.4014014014	1.10253583241	231	142	282	112	0.874844270423	0.80942928568	2.80496667965	1.0454204634	0	0
Y	2657800	Y	2789759	C	G	B275	2.6578	..	.	-	twist,arbor	0	2657800	19	2657780	0	2657800	2657760	2657839	TCAAAAACAAAATGTTGTTGCTATGGTTAGGTCTTGTTGCATTCGTTCCCCGGTACTACTGAATCGTCCAGTTTAAGAGG	C.G	A	Ysnp_v14.999	..	..	..	..	..	..	..	..	..	..	..	..	..	..	..	..	781	147	326	159	2.95780681905	0.837930316866	3.2426210552	1.48412369358	..	..
Y	2657847	Y	2789806	T	G	BY182515	2.65785	..	.	-	twist	0	2657847	66	2657780	46	2657800	2657807	2657886	CCCCGGTACTACTGAATCGTCCAGTTTAAGAGGGATAAAGCGGCGTCGCACAGGAGCGAGGATGGAGAGCGGCGACTAGG	T.G	C	Ysnp_v14.999	..	..	..	..	..	..	..	..	..	..	..	..	..	..	..	..	433	53	38	247	1.63985960646	0.302110930571	0.377974233428	2.30552548625	..	..
Y	2657915	Y	2789874	G	A	snp_24_2657915	2.65792	..	.	-	twist,1240k,arbor	0	2657915	0	2657915	0	2657915	2657875	2657954	GCGGCGACTAGGCGGCTATGGAGAGGTACAGCGTCCAGTTTCGCCCAGCCACACTGCAGGACGCCGCCCCCGCCACACTA	G.A	T	Ysnp_only.1240k,Panel2_840k	..	..	..	..	..	..	..	..	..	..	..	..	..	..	..	..	291	271	6	251	1.10207654845	1.54475589028	0.0596801421202	2.34286193138	..	..
Y	2657926	chrY	2789885	.	.	.	..	..	.	-	..	10	2657915	10	2657915	10	2657915	..	..	..	..	..	..	..	..	..	..	..	0	0	..	14	14	5	10	1.20274914089	2.17054263566	0.500500500501	1.10253583241	324	216	7	273	1.22705430137	1.23124454723	0.0696268324736	2.54821237954	0	0
Y	2657965	chrY	2789924	.	.	.	..	..	.	-	..	49	2657915	49	2657915	49	2657915	..	..	..	..	..	..	..	..	..	..	..	0	0	..	12	14	4	9	1.03092783505	2.17054263566	0.4004004004	0.992282249173	54	60	5	234	0.204509050229	0.342012374231	0.0497334517668	2.18418203961	0	0
Y	2657972	chrY	2789931	.	.	.	..	..	.	-	..	56	2657915	56	2657915	56	2657915	..	..	..	..	..	..	..	..	..	..	..	0	0	..	8	8	4	9	0.687285223368	1.24031007752	0.4004004004	0.992282249173	21	24	5	229	0.0795312973112	0.136804949692	0.0497334517668	2.13751148321	0	0
Y	2658090	chrY	2790049	G	T	S8171	2.65809	..	.	-	twist,arbor	0	2658090	174	2657915	0	2658090	2658050	2658129	CAGTCTACGGGGCGACGAGGTGGCAGTGCCGTCCGGCCTCATGGGATACGTGATGGTGACTGAACAGGAGGAGGTGTCGA	G.T	A	Ysnp_v14.999	..	..	..	..	..	0	0	..	14	5	4	9	1.20274914089	0.77519379845	0.4004004004	0.992282249173	425	7	4	273	1.60956196939	0.0399014436603	0.0397867614135	2.54821237954	0	0
Y	2658159	chrY	2790118	G	A	rs763881285	2.65816	..	.	-	twist,arbor	0	2658159	111	2658271	0	2658159	2658119	2658198	GGAGGTGTCGATGGGGAAGCCAGACCCCTGGCGGGGTTCCTGGAGTGACAACCAAGAAGAGGAACCTCTGGAGCGGGACT	G.A	T	Ysnp_v14.999	..	..	..	..	..	0	0	..	14	1	1	9	1.20274914089	0.15503875969	0.1001001001	0.992282249173	128	1	1	150	0.484762193135	0.00570020623718	0.00994669035337	1.40011669206	0	0
Y	2658264	chrY	2790223	.	.	.	..	..	.	-	..	6	2658271	6	2658271	6	2658271	..	..	..	..	..	..	..	..	..	..	..	0	0	..	14	14	13	10	1.20274914089	2.17054263566	1.3013013013	1.10253583241	399	447	41	168	1.51109464891	2.54799218802	0.407814304488	1.5681306951	0	0
Y	2658266	chrY	2790225	.	.	.	..	..	.	-	..	4	2658271	4	2658271	4	2658271	..	..	..	..	..	..	..	..	..	..	..	0	0	..	14	14	13	10	1.20274914089	2.17054263566	1.3013013013	1.10253583241	409	456	39	174	1.54896669525	2.59929404416	0.387920923781	1.62413536279	0	0
Y	2658271	chrY	2790230	G	A	rs1800865	2.65827	..	.	-	twist,1240k,arbor	0	2658271	0	2658271	0	2658271	2658231	2658310	AGCCGCTTCACCCTGTAGGGCATGGGGCTTCACCCTGTGGCGCACCCTGTGGGGCTTCCTTGGCCCGGAAGCCAAACTGC	G.A	C	Ysnp_old.1240k+v14.999	..	..	..	..	..	0	0	..	14	14	13	10	1.20274914089	2.17054263566	1.3013013013	1.10253583241	376	443	40	169	1.42398894233	2.52519136307	0.397867614135	1.57746480638	0	0
Y	2658285	chrY	2790244	C	T	L201	2.65828	..	.	-	twist,1240k,arbor	0	2658285	0	2658285	0	2658285	2658245	2658324	GTAGGGCATGGGGCTTCACCCTGTGGGGCACCCTGTGGGGGTTCCTTGGCCCGGAAGCCAAACTGCGTGGGGCCTTAACT	C.T	G	Ysnp_old.1240k+v14.999,miscellaneous,pheno1000000000	..	..	..	..	..	0	0	..	14	14	13	10	1.20274914089	2.17054263566	1.3013013013	1.10253583241	294	325	59	178	1.11343816236	1.85256702708	0.586854730849	1.66147180791	0	0
Y	2658318	chrY	2790277	.	.	.	..	..	c	-	..	22	2658341	22	2658341	22	2658341	..	..	..	..	..	..	..	..	..	..	..	0	0	..	12	14	13	10	1.03092783505	2.17054263566	1.3013013013	1.10253583241	455	404	183	246	1.72317810841	2.30288331982	1.82024433467	2.29619137497	0	0
Y	2658341	chrY	2790300	C	T	snp_24_2658341	2.65834	..	c	-	twist,1240k,arbor	0	2658341	0	2658341	0	2658341	2658301	2658380	GCCAAACTGCGTGGGGCCTTAACTTGGCCCAGCCTCGCGGGAACGATTCACGCGCAGGTGCCCAAGGACACAGAACCAGA	C.T	G	Ysnp_old.1240k+v14.999	..	..	..	..	..	0	0	..	13	14	14	9	1.11683848797	2.17054263566	1.4014014014	0.992282249173	866	619	630	321	3.27971921293	3.52842766082	6.26641492262	2.996249721	0	0
Y	2658343	chrY	2790302	A	G	Y3958	2.65834	..	a	-	twist,arbor	0	2658343	1	2658341	0	2658343	2658303	2658382	CAAACTGCGTGGGGCCTTAACTTGGCCCAGCCTCGCGGCATCGATTCACGCGCAGGTGCCCAAGGACACAGAACCAGAGC	A.G	T	Ysnp_v14.999	..	..	..	..	..	0	0	..	13	14	14	9	1.11683848797	2.17054263566	1.4014014014	0.992282249173	894	636	679	325	3.38576094268	3.62533116685	6.75380274994	3.03358616612	0	0
Y	2658357	Y	2790316	G	A	snp_24_2658357	2.65836	..	g	-	twist,1240k,arbor	0	2658357	0	2658357	0	2658357	2658317	2658396	CCTTAACTTGGCCCAGCCTCGCGGCAACGATTCACGCGCATGTGCCCAAGGACACAGAACCAGAGCTTGAAATTCAAAGC	G.A	T	Ysnp_only.1240k,Panel2_840k	..	..	..	..	..	..	..	..	..	..	..	..	..	..	..	..	836	662	764	283	3.16610307391	3.77353652902	7.59927142997	2.64155349235	..	..
Y	2658600	chrY	2790559	.	.	.	..	..	g	-	..	15	2658616	242	2658357	15	2658616	..	..	..	..	..	..	..	..	..	..	..	0	0	..	14	1	13	9	1.20274914089	0.15503875969	1.3013013013	0.992282249173	140	1	29	112	0.530208648741	0.00570020623718	0.288454020248	1.0454204634	0	0
Y	2658616	chrY	2790575	G	T	rs554359065	2.65862	..	g	-	twist,arbor	0	2658616	252	2658869	0	2658616	2658576	2658655	TGCATATATTACAGGACGGGGTGTGTGAGGAGACTCACTTCGGGGTGGCAGTCAACAAAATTTAAATAAAGACACGAGAT	G.T	C	Ysnp_v14.999	..	..	..	..	..	0	0	..	14	1	12	9	1.20274914089	0.15503875969	1.2012012012	0.992282249173	124	1	27	105	0.469613374599	0.00570020623718	0.268560639541	0.98008168444	0	0
Y	2658638	chrY	2790597	.	.	.	..	..	t	-	..	21	2658616	230	2658869	21	2658616	..	..	..	..	..	..	..	..	..	..	..	0	0	..	8	0	8	9	0.687285223368	0.0	0.800800800801	0.992282249173	30	0	11	51	0.113616139016	0.0	0.109413593887	0.476039675299	0	0
Y	2658745	Y	2790704	T	C	rs761140950	2.65875	..	t	-	twist,arbor	0	2658745	123	2658869	0	2658745	2658705	2658784	AGGTTCTCAGTATACTTCTCTGGTACTTAAATTAATGAAAGGTGTAAACATGCCTCTGGGTTCAGAAAAACAAACTCAAC	T.C	G	Ysnp_v14.999	..	..	..	..	..	..	..	..	..	..	..	..	..	..	..	..	64	1	13	53	0.242381096567	0.00570020623718	0.129306974594	0.49470789786	..	..
Y	2658844	Y	2790803	T	A	BY160920	2.65884	..	t	-	twist,arbor	0	2658844	24	2658869	0	2658844	2658804	2658883	GAAAAAAGTGTTGGTTCTCCTGTAAAGTAATAAACCTACACGCAAAAATAAGGATGCAGGGGGAGGCCGAGAGCATTAAA	T.A	C	Ysnp_v14.999	..	..	..	..	..	..	..	..	..	..	..	..	..	..	..	..	520	96	1083	71	1.96934640961	0.54721979877	10.7722656527	0.662721900907	..	..
Y	2658864	chrY	2790823	G	A	Y32130	2.65886	..	N	-	twist,arbor	0	2658864	4	2658869	0	2658864	2658824	2658903	TGTAAAGTAATAAACCTACATGCAAAAATAAGGATGCAGGCGGAGGCCGAGAGCATTAAATTTGCCTCTATAATATCATA	G.A	C	Ysnp_v14.999	..	..	..	..	..	0	0	..	14	14	14	10	1.20274914089	2.17054263566	1.4014014014	1.10253583241	769	133	1107	101	2.91236036344	0.758127429545	11.0109862212	0.942745239318	0	0
Y	2658866	chrY	2790825	.	.	.	..	..	g	-	..	1	2658864	2	2658869	1	2658864	..	..	..	..	..	..	..	..	..	..	..	0	0	..	14	14	14	10	1.20274914089	2.17054263566	1.4014014014	1.10253583241	766	133	1088	98	2.90099874954	0.758127429545	10.8219991045	0.914742905477	0	0
Y	2658869	Y	2790828	G	A	SRY9138	2.65887	..	g	-	twist,1240k,arbor	0	2658869	0	2658869	0	2658869	2658829	2658908	AGTAATAAACCTACATGCAAAAATAAGGATGCAGGGGGAGTCCGAGAGCATTAAATTTGCCTCTATAATATCATATCAAC	G.A	T	Ysnp_old.1240k+v14.999	..	..	..	..	..	..	..	..	..	..	..	..	..	..	..	..	758	133	1061	96	2.87070111247	0.758127429545	10.5534384649	0.896074682917	..	..
Y	2658904	chrY	2790863	.	.	.	..	..	t	-	..	34	2658869	34	2658869	34	2658869	..	..	..	..	..	..	..	..	..	..	..	0	0	..	13	7	14	9	1.11683848797	1.08527131783	1.4014014014	0.992282249173	113	16	270	54	0.427954123627	0.0912032997949	2.68560639541	0.504042009141	0	0
Y	2658995	chrY	2790954	.	.	.	..	..	t	-	..	125	2658869	125	2658869	125	2658869	..	..	..	..	..	..	..	..	..	..	..	0	0	..	0	0	0	9	0.0	0.0	0.0	0.992282249173	0	0	0	76	0.0	0.0	0.0	0.709392457309	0	0
Y	2659094	chrY	2791053	.	.	.	..	..	g	-	..	38	2659133	96	2659191	38	2659133	..	..	..	..	..	..	..	..	..	..	..	0	0	..	8	0	1	10	0.687285223368	0.0	0.1001001001	1.10253583241	15	0	1	33	0.056808069508	0.0	0.00994669035337	0.308025672253	0	0
Y	2659133	Y	2791092	T	G	rs754259037	2.65913	..	t	-	twist,arbor	0	2659133	57	2659191	0	2659133	2659093	2659172	CGCTATATTGTTTTATATGAGTACGACCTTTAAGATTCACCGATGACTATTTCTCAACAGTTGTTAAATATTTTTACATC	T.G	C	Ysnp_v14.999	..	..	..	..	..	..	..	..	..	..	..	..	..	..	..	..	81	12	11	34	0.306763575343	0.0684024748462	0.109413593887	0.317359783533	..	..
Y	2659191	chrY	2791150	T	C	snp_24_2659191	2.65919	..	t	-	twist,1240k,arbor	0	2659191	0	2659191	0	2659191	2659151	2659230	AGTTGTTAAATATTTTTACATCAGTCAGGCCCACAAGCAAGGTTAACTGGTAGGAAGTTAGCTGGTCCTGTCAATGTTAA	T.C	G	Ysnp_old.1240k+v14.999	..	..	..	..	..	0	0	..	14	14	12	10	1.20274914089	2.17054263566	1.2012012012	1.10253583241	359	477	40	101	1.35960646356	2.71899837514	0.397867614135	0.942745239318	0	0
Y	2659241	chrY	2791200	.	.	.	..	..	g	-	arbor	24	2659266	49	2659191	0	2659241	..	..	..	..	..	..	..	..	..	..	..	0	0	..	14	12	11	9	1.20274914089	1.86046511628	1.1011011011	0.992282249173	300	90	35	79	1.13616139016	0.513018561347	0.348134162368	0.73739479115	0	0
Y	2659266	chrY	2791225	A	C	rs958751458	2.65927	..	a	-	twist,arbor	0	2659266	74	2659191	0	2659266	2659226	2659305	GTTAAATCCAAACGGGCTTAACCAACAGCAAAAGTTGCCAGACTAAGGGATTTTTTTTTGTTTTTTTAATCTTAAGGTAT	A.C	G	Ysnp_v14.999	..	..	..	..	..	0	0	..	13	9	12	9	1.11683848797	1.39534883721	1.2012012012	0.992282249173	208	17	34	60	0.787738563844	0.0969035060321	0.338187472014	0.560046676823	0	0
Y	2659285	Y	2791244	G	C	BY165821	2.65929	..	g	-	twist,arbor	0	2659285	61	2659347	0	2659285	2659245	2659324	AACCAACAGCAAAAGTTGCCAAACTAAGGGATTTTTTTTTATTTTTTTAATCTTAAGGTATGGTAAGAAAAATGTTCAAA	G.C	A	Ysnp_v14.999	..	..	..	..	..	..	..	..	..	..	..	..	..	..	..	..	51	2	13	26	0.193147436327	0.0114004124744	0.129306974594	0.24268689329	..	..
Y	2659347	chrY	2791306	A	C	rs111319867	2.65935	..	a	-	twist,1240k,arbor	0	2659347	0	2659347	0	2659347	2659307	2659386	GTAAGAAAAATGTTCAAAGACATTAGATTCAAATAATTTCGCACAGATCCTGGTTCATTTTTATATCAGAATAAAAATGA	A.C	G	Ysnp_old.1240k+v14.999	..	..	..	..	..	0	0	..	5	0	13	9	0.429553264605	0.0	1.3013013013	0.992282249173	18	0	45	27	0.0681696834096	0.0	0.447601065902	0.25202100457	0	0
Y	2659355	chrY	2791314	.	.	.	..	..	c	-	1240k,arbor,twist	7	2659347	0	2659355	0	2659355	..	..	..	..	..	..	..	..	..	..	..	0	0	..	5	0	13	9	0.429553264605	0.0	1.3013013013	0.992282249173	10	0	42	25	0.0378720463387	0.0	0.417760994841	0.23335278201	0	0
Y	2659364	chrY	2791323	.	.	.	..	..	t	-	..	16	2659347	8	2659355	8	2659355	..	..	..	..	..	..	..	..	..	..	..	0	0	..	4	0	12	9	0.343642611684	0.0	1.2012012012	0.992282249173	8	0	28	16	0.0302976370709	0.0	0.278507329894	0.149345780486	0	0
Y	2659472	chrY	2791431	G	A	Y16434	2.65947	..	g	-	twist,arbor	0	2659472	116	2659355	0	2659472	2659432	2659511	ATTGGTCCAATGCAATTAATTGCATTTGAGGTACATTAAGCTATTTTATGCTCATTAGTTAAATACCCTTTGTAGCCCTA	G.A	C	Ysnp_v14.999	..	..	..	..	..	0	0	..	10	2	10	8	0.85910652921	0.31007751938	1.001001001	0.882028665932	24	4	16	31	0.0908929112128	0.0228008249487	0.159147045654	0.289357449692	0	0
Y	2659552	Y	2791511	C	G	rs780056901	2.65955	..	c	-	twist,arbor	0	2659552	108	2659661	0	2659552	2659512	2659591	ATTTAATTGCTATGGTGTATGCAAACACAGTTTACCACTGAATAAAGAATAAAACCCACAACATTTTATATGAATTTATT	C.G	A	Ysnp_v14.999	..	..	..	..	..	..	..	..	..	..	..	..	..	..	..	..	62	1	9	36	0.2348066873	0.00570020623718	0.0895202131803	0.336028006094	..	..
Y	2659661	chrY	2791620	G	A	rs75731883	2.65966	..	g	-	twist,1240k,arbor	0	2659661	0	2659661	0	2659661	2659621	2659700	GTATTTCTTCAAATTCAGGGATGAATGCAGCAAAAATGTTTTGAATATTACTCCACTCATTCTCTCTAATTTTATCTCAA	G.A	T	Ysnp_old.1240k+v14.999	..	..	..	..	..	0	0	..	14	7	12	9	1.20274914089	1.08527131783	1.2012012012	0.992282249173	129	11	25	55	0.488549397769	0.062702268609	0.248667258834	0.513376120421	0	0
Y	2659698	chrY	2791657	.	.	.	..	..	c	-	..	36	2659661	36	2659661	36	2659661	..	..	..	..	..	..	..	..	..	..	..	0	0	..	10	3	2	9	0.85910652921	0.46511627907	0.2002002002	0.992282249173	31	4	2	38	0.11740334365	0.0228008249487	0.0198933807067	0.354696228654	0	0
Y	2659783	Y	2791742	G	A	BY204679	2.65978	..	g	-	twist	0	2659783	121	2659661	121	2659661	2659743	2659822	CCCCCATAAATTGTATACTAGACAGAGTTGACTATTCTAATTCAACTTATGTGTTCATTTATCCTGCAGCTTGGCTATAG	G.A	T	Ysnp_v14.999	..	..	..	..	..	..	..	..	..	..	..	..	..	..	..	..	82	0	0	63	0.310550779977	0.0	0.0	0.588049010664	..	..
Y	2659955	chrY	2791914	.	.	.	..	..	a	-	..	164	2660120	293	2659661	164	2660120	..	..	..	..	..	..	..	..	..	..	..	0	0	..	0	0	0	6	0.0	0.0	0.0	0.661521499449	0	0	0	17	0.0	0.0	0.0	0.158679891766	0	0
Y	2659970	chrY	2791929	.	.	.	..	..	a	-	..	149	2660120	308	2659661	149	2660120	..	..	..	..	..	..	..	..	..	..	..	0	0	..	0	0	0	9	0.0	0.0	0.0	0.992282249173	0	0	0	35	0.0	0.0	0.0	0.326693894813	0	0
Y	2659987	chrY	2791946	.	.	.	..	..	g	-	..	132	2660120	325	2659661	132	2660120	..	..	..	..	..	..	..	..	..	..	..	0	0	..	0	0	0	9	0.0	0.0	0.0	0.992282249173	0	0	0	54	0.0	0.0	0.0	0.504042009141	0	0
Y	2660120	Y	2792079	G	A	Z26532	2.66012	..	g	-	twist,arbor	0	2660120	458	2659661	0	2660120	2660080	2660159	GGCCATATTTTCAACATCTAATTCTCAAAAAGTTAGAATACTCTTCTGATTTGGTAGGTAGAAGTTAATGCTCACTTTAA	G.A	C	Ysnp_v14.999	..	..	..	..	..	..	..	..	..	..	..	..	..	..	..	..	38	2	4	39	0.143913776087	0.0114004124744	0.0397867614135	0.364030339935	..	..
Y	2660517	chrY	2792476	T	G	rs945456386	2.66052	..	t	-	twist,arbor	0	2660517	194	2660712	0	2660517	2660477	2660556	CAAAGTATAGGAAATTGCCTGTAAAAACAAGGTTTCATACCTGGGAAGAAATTTCTCATAGAGTGAAGCATTTTTTTTTT	T.G	C	Ysnp_v14.999	..	..	..	..	..	0	0	..	12	1	10	9	1.03092783505	0.15503875969	1.001001001	0.992282249173	30	1	13	53	0.113616139016	0.00570020623718	0.129306974594	0.49470789786	0	0
Y	2660618	chrY	2792577	.	.	.	..	..	a	-	..	93	2660712	93	2660712	93	2660712	..	..	..	..	..	..	..	..	..	..	..	0	0	..	1	1	2	9	0.085910652921	0.15503875969	0.2002002002	0.992282249173	1	2	2	80	0.00378720463387	0.0114004124744	0.0198933807067	0.74672890243	0	0
Y	2660712	chrY	2792671	T	A	snp_24_2660712	2.66071	..	t	-	twist,1240k,arbor	0	2660712	0	2660712	0	2660712	2660672	2660751	GAGGTAACTTCACTCTTTCATTTACCTTCTGATGCACAAGCATGAGCTTCTCTTTTTAGTTCTTCTAATCAGCTTAGATA	T.A	C	Ysnp_old.1240k+v14.999	..	..	..	..	..	0	0	..	14	7	11	10	1.20274914089	1.08527131783	1.1011011011	1.10253583241	90	11	21	68	0.340848417048	0.062702268609	0.208880497421	0.634719567066	0	0
Y	2660764	Y	2792723	G	A	snp_24_2660764	2.66076	..	g	-	twist,1240k,arbor	0	2660764	0	2660764	0	2660764	2660724	2660803	TTTTTAGTTCTTCTAATCAGCTTAGATACTACATGTTATATCTTGTTTCTCTCCATAAAATGAAGGTCACTTTTGATCTT	G.A	T	Ysnp_only.1240k,Panel2_840k	..	..	..	..	..	..	..	..	..	..	..	..	..	..	..	..	40	2	6	38	0.151488185355	0.0114004124744	0.0596801421202	0.354696228654	..	..
Y	2660791	chrY	2792750	.	.	.	..	..	c	-	..	26	2660764	26	2660764	26	2660764	..	..	..	..	..	..	..	..	..	..	..	0	0	..	10	5	2	9	0.85910652921	0.77519379845	0.2002002002	0.992282249173	31	7	5	69	0.11740334365	0.0399014436603	0.0497334517668	0.644053678346	0	0
Y	2660891	chrY	2792850	C	A	rs72625376	2.66089	..	c	-	twist,1240k,arbor	0	2660891	0	2660891	0	2660891	2660851	2660930	CCTCTTTGTCTAGTGAGCCAGCAGCTGTTTGACCAAGAACTATTTTAGGAAACAGTTTTTAAAGATACCTCATGGAAGCA	C.A	T	Ysnp_only.1240k,Panel2_840k	..	..	..	..	..	0	0	..	14	12	9	10	1.20274914089	1.86046511628	0.900900900901	1.10253583241	229	85	23	112	0.867269861155	0.484517530161	0.228773878127	1.0454204634	0	0
Y	2660975	chrY	2792934	.	.	.	..	..	a	-	..	83	2660891	83	2660891	83	2660891	..	..	..	..	..	..	..	..	..	..	..	0	0	..	1	1	1	9	0.085910652921	0.15503875969	0.1001001001	0.992282249173	1	2	1	38	0.00378720463387	0.0114004124744	0.00994669035337	0.354696228654	0	0
Y	2661236	chrY	2793195	C	T	snp_24_2661236	2.66124	..	c	-	twist,1240k,arbor	0	2661236	0	2661236	0	2661236	2661196	2661275	TCAAAACAATAATATAACAATGATTATTATAATTTGTGCCGGTTTTTGCCTTCTTTGAATGACGATGGCTTTAGTATCTT	C.T	G	Ysnp_only.1240k,Panel2_840k	..	..	..	..	..	0	0	..	14	2	12	10	1.20274914089	0.31007751938	1.2012012012	1.10253583241	143	5	44	68	0.541570262643	0.0285010311859	0.437654375548	0.634719567066	0	0
Y	2661371	chrY	2793330	C	T	rs748665974	2.66137	..	c	-	twist,arbor	0	2661371	3	2661367	0	2661371	2661331	2661410	AAGTATCCAATAACCACAACAGGAAAAATCTGAGGAATTCGGGGCTTTTCAAATTTTTGTATTACCTAGCAATTATATGT	C.T	G	Ysnp_v14.999	..	..	..	..	..	0	0	..	14	12	14	10	1.20274914089	1.86046511628	1.4014014014	1.10253583241	94	49	189	71	0.355997235583	0.279310105622	1.87992447679	0.662721900907	0	0
Y	2661405	chrY	2793364	A	T	snp_24_2661405	2.66141	..	a	-	twist,1240k,arbor	0	2661405	0	2661405	0	2661405	2661365	2661444	GAATTCCGGGCTTTTCAAATTTTTGTATTACCTAGCAATTCTATGTTATTTGAAATTTGATTAGAAAAAGGCTAAAACAA	A.T	C	Ysnp_only.1240k,Panel2_840k	..	..	..	..	..	0	0	..	10	2	13	7	0.85910652921	0.31007751938	1.3013013013	0.77177508269	26	7	87	22	0.0984673204805	0.0399014436603	0.865362060743	0.205350448168	0	0
Y	2661535	chrY	2793494	.	.	.	..	..	t	-	..	129	2661405	129	2661405	129	2661405	..	..	..	..	..	..	..	..	..	..	..	0	0	..	0	0	1	6	0.0	0.0	0.1001001001	0.661521499449	0	0	1	7	0.0	0.0	0.00994669035337	0.0653387789627	0	0
Y	2661579	chrY	2793538	.	.	.	..	..	g	-	..	173	2661405	114	2661694	114	2661694	..	..	..	..	..	..	..	..	..	..	..	0	0	..	0	0	0	7	0.0	0.0	0.0	0.77177508269	0	0	0	15	0.0	0.0	0.0	0.140011669206	0	0
Y	2661736	chrY	2793695	.	.	.	..	..	t	-	..	57	2661794	41	2661694	41	2661694	..	..	..	..	..	..	..	..	..	..	..	0	0	..	9	4	7	10	0.773195876289	0.62015503876	0.700700700701	1.10253583241	16	5	8	49	0.0605952741418	0.0285010311859	0.0795735228269	0.457371452739	0	0
Y	2661761	chrY	2793720	.	.	.	..	..	c	-	..	32	2661794	51	2661813	32	2661794	..	..	..	..	..	..	..	..	..	..	..	0	0	..	13	2	11	9	1.11683848797	0.31007751938	1.1011011011	0.992282249173	73	2	23	73	0.276465938272	0.0114004124744	0.228773878127	0.681390123468	0	0
Y	2661794	chrY	2793753	C	T	rs368041232	2.66179	..	c	-	twist,arbor	0	2661794	18	2661813	0	2661794	2661754	2661833	TGTAATTCCTTTTGGCTTTTTGGGAGAAGTTATTTCTACTAAAACCTTGTTCAGGTCACAAAGAAGCTACAGATGAAGAA	C.T	A	Ysnp_v14.999	..	..	..	..	..	0	0	..	13	8	13	9	1.11683848797	1.24031007752	1.3013013013	0.992282249173	217	18	73	73	0.821823405549	0.102603712269	0.726108395796	0.681390123468	0	0
Y	2661813	chrY	2793772	A	C	snp_24_2661813	2.66181	..	a	-	twist,1240k,arbor	0	2661813	0	2661813	0	2661813	2661773	2661852	TTGGGAGAAGTTATTTCTACTCAAACCTTGTTCAGGTCACTAAGAAGCTACAGATGAAGAACACGAAAAAATTGTTGGTT	A.C	T	Ysnp_old.1240k+v14.999	..	..	..	..	..	0	0	..	13	8	13	9	1.11683848797	1.24031007752	1.3013013013	0.992282249173	309	23	138	73	1.17024623186	0.131104743455	1.37264326876	0.681390123468	0	0
Y	2661836	Y	2793795	C	T	P307	2.66184	..	c	-	twist,1240k,arbor	0	2661836	0	2661836	0	2661836	2661796	2661875	AACCTTGTTCAGGTCACAAAGAAGCTACAGATGAAGAACAAGAAAAAATTGTTGGTTAAAATAAAACTATAACTAGGCTT	C.T	A	Ysnp_old.1240k+v14.999,miscellaneous,pheno1000000000	..	..	..	..	..	..	..	..	..	..	..	..	..	..	..	..	176	18	193	46	0.66654801556	0.102603712269	1.9197112382	0.429369118897	..	..
Y	2661873	Y	2793832	C	T	snp_24_2661873	2.66187	..	c	-	twist,1240k,arbor	0	2661873	0	2661873	0	2661873	2661833	2661912	ACACGAAAAAATTGTTGGTTAAAATAAAACTATAACTAGGGTTATTTACGGTGAGTAATTTCTTTTCATGCTCCATTTAA	C.T	G	Ysnp_only.1240k,Panel2_840k	..	..	..	..	..	..	..	..	..	..	..	..	..	..	..	..	57	6	275	42	0.21587066413	0.0342012374231	2.73533984718	0.392032673776	..	..
Y	2661881	chrY	2793840	C	T	snp_24_2661881	2.66188	..	t	-	twist,1240k,arbor	0	2661881	0	2661881	0	2661881	2661841	2661920	AAATTGTTGGTTAAAATAAAACTATAACTAGGCTTATTTAGGGTGAGTAATTTCTTTTCATGCTCCATTTAAATGTTTTT	C.T	G	Ysnp_only.1240k,Panel2_840k	..	..	..	..	..	0	0	..	11	3	14	10	0.945017182131	0.46511627907	1.4014014014	1.10253583241	52	6	269	49	0.196934640961	0.0342012374231	2.67565970506	0.457371452739	0	0
Y	2661923	chrY	2793882	.	.	.	..	..	c	-	..	41	2661881	16	2661906	16	2661906	..	..	..	..	..	..	..	..	..	..	..	0	0	..	9	1	14	9	0.773195876289	0.15503875969	1.4014014014	0.992282249173	17	1	90	43	0.0643824787757	0.00570020623718	0.895202131803	0.401366785056	0	0
Y	2661932	chrY	2793891	.	.	.	..	..	a	-	..	50	2661881	25	2661906	25	2661906	..	..	..	..	..	..	..	..	..	..	..	0	0	..	6	2	13	9	0.515463917526	0.31007751938	1.3013013013	0.992282249173	9	2	65	50	0.0340848417048	0.0114004124744	0.646534872969	0.466705564019	0	0
Y	2661988	Y	2793947	T	G	MF1292	2.66199	..	t	-	twist	0	2661988	81	2661906	81	2661906	2661948	2662027	CTAAAGCAATGGTATTAATATACAAGTCCCAGTGAAAATGAGATTCATGAAACTCTTTGTTATTTTTGGCTGCATGTACA	T.G	A	Ysnp_v14.999	..	..	..	..	..	..	..	..	..	..	..	..	..	..	..	..	83	0	2	76	0.314337984611	0.0	0.0198933807067	0.709392457309	..	..
Y	2662002	chrY	2793961	.	.	.	..	..	c	-	..	13	2661988	95	2661906	83	2662086	..	..	..	..	..	..	..	..	..	..	..	0	0	..	14	1	1	9	1.20274914089	0.15503875969	0.1001001001	0.992282249173	90	1	1	82	0.340848417048	0.00570020623718	0.00994669035337	0.765397124991	0	0
Y	2662046	chrY	2794005	.	.	.	..	..	g	-	..	39	2662086	53	2662100	39	2662086	..	..	..	..	..	..	..	..	..	..	..	0	0	..	13	6	3	9	1.11683848797	0.93023255814	0.3003003003	0.992282249173	50	12	3	96	0.189360231693	0.0684024748462	0.0298400710601	0.896074682917	0	0
Y	2662079	chrY	2794038	.	.	.	..	..	a	-	..	6	2662086	20	2662100	6	2662086	..	..	..	..	..	..	..	..	..	..	..	0	0	..	13	9	8	10	1.11683848797	1.39534883721	0.800800800801	1.10253583241	119	29	9	79	0.45067735143	0.165305980878	0.0895202131803	0.73739479115	0	0
Y	2662086	chrY	2794045	G	A	rs769299623	2.66209	..	g	-	twist,arbor	0	2662086	13	2662100	0	2662086	2662046	2662125	GAGATGAACATTTTGCATCTTTCAAAATCTTACATTAGTACGGAGTTGCCCCCAACCTAGGAGAGAGAAAAAGTAATATA	G.A	C	Ysnp_v14.999	..	..	..	..	..	0	0	..	13	9	8	10	1.11683848797	1.39534883721	0.800800800801	1.10253583241	134	29	9	72	0.507485420938	0.165305980878	0.0895202131803	0.672056012187	0	0
Y	2662121	chrY	2794080	A	G	snp_24_2662121	2.66212	..	a	-	twist,1240k,arbor	0	2662121	0	2662121	0	2662121	2662081	2662160	TAGTAGGGAGTTGCCCCCAACCTAGGAGAGAGAAAAAGTACTATATTTTTCTCACCTGTCAACAAAGCCAATAGGTGACA	A.G	C	Ysnp_old.1240k+v14.999	..	..	..	..	..	0	0	..	12	6	4	10	1.03092783505	0.93023255814	0.4004004004	1.10253583241	60	6	5	32	0.227232278032	0.0342012374231	0.0497334517668	0.298691560972	0	0
Y	2662165	chrY	2794124	.	.	.	..	..	a	-	..	43	2662121	43	2662121	43	2662121	..	..	..	..	..	..	..	..	..	..	..	0	0	..	7	3	3	9	0.601374570447	0.46511627907	0.3003003003	0.992282249173	11	3	3	54	0.0416592509725	0.0171006187116	0.0298400710601	0.504042009141	0	0
Y	2662214	chrY	2794173	.	.	.	..	..	t	-	..	92	2662121	92	2662121	92	2662121	..	..	..	..	..	..	..	..	..	..	..	0	0	..	0	1	1	8	0.0	0.15503875969	0.1001001001	0.882028665932	0	1	1	23	0.0	0.00570020623718	0.00994669035337	0.214684559449	0	0
Y	2662351	chrY	2794310	G	A	rs762298393	2.66235	..	g	-	twist,arbor	0	2662351	229	2662121	0	2662351	2662311	2662390	CGCTCTTTTTGCCCAGGCTGGAGTGCAATGGTGTGATCTCTGCTCACTGCCGAGTGGTCTTGGGTGTCCACTAGACAGGT	G.A	T	Ysnp_v14.999	..	..	..	..	..	0	0	..	14	5	5	9	1.20274914089	0.77519379845	0.500500500501	0.992282249173	392	7	5	212	1.48458421648	0.0399014436603	0.0497334517668	1.97883159144	0	0
Y	2662360	chrY	2794319	.	.	.	..	..	c	-	..	0	2662361	238	2662121	0	2662361	..	..	..	..	..	..	..	..	..	..	..	0	0	..	14	6	5	9	1.20274914089	0.93023255814	0.500500500501	0.992282249173	472	8	5	221	1.78756058718	0.0456016498975	0.0497334517668	2.06283859296	0	0
Y	2662361	chrY	2794320	C	T	B273	2.66236	..	a	-	twist,arbor	0	2662361	239	2662121	0	2662361	2662321	2662400	GCCCAGGCTGGAGTGCAATGGTGTGATCTCGGCTCACTGCAGAGTGGTCTTGGGTGTCCACTAGACAGGTAGATATTTGC	C.T	A	Ysnp_v14.999	..	..	..	..	..	0	0	..	14	6	5	9	1.20274914089	0.93023255814	0.500500500501	0.992282249173	480	8	5	223	1.81785822426	0.0456016498975	0.0497334517668	2.08150681552	0	0
Y	2662380	chrY	2794339	A	G	Y21041	2.66238	..	a	-	twist,arbor	0	2662380	258	2662121	0	2662380	2662340	2662419	GGTGTGATCTCGGCTCACTGCCGAGTGGTCTTGGGTGTCCCCTAGACAGGTAGATATTTGCATCGCAATCTCCCATATCC	A.G	C	Ysnp_v14.999	..	..	..	..	..	0	0	..	14	2	5	9	1.20274914089	0.31007751938	0.500500500501	0.992282249173	453	2	5	166	1.71560369914	0.0114004124744	0.0497334517668	1.54946247254	0	0
Y	2662557	chrY	2794516	.	.	.	..	..	t	-	..	121	2662679	134	2662692	134	2662692	..	..	..	..	..	..	..	..	..	..	..	0	0	..	0	0	0	5	0.0	0.0	0.0	0.551267916207	0	0	0	8	0.0	0.0	0.0	0.074672890243	0	0
Y	2662679	Y	2794638	A	G	MF2689	2.66268	..	a	-	twist	0	2662679	12	2662692	12	2662692	2662639	2662718	ATTCTTGTCCCCACACTCTACCTCTAATTCAGCTGTTCCACTGTCATGTGCTGACCTCTTCTGAGATGGTCCCTGAGACT	A.G	C	Ysnp_v14.999	..	..	..	..	..	..	..	..	..	..	..	..	..	..	..	..	319	411	6	170	1.2081182782	2.34278476348	0.0596801421202	1.58679891766	..	..
Y	2662740	chrY	2794699	C	T	rs112359173	2.66274	..	c	-	twist,1240k,arbor	0	2662741	0	2662740	0	2662741	2662700	2662779	TGAGATGGTCCCTGAGACTTTAGAAGGAGGCATCCAGTGCAGGACATTGTATTAATAAATTTATGTTCTAGTTTCAAGAA	C.T	A	Ysnp_old.1240k+v14.999	..	..	..	..	..	0	0	..	13	13	12	10	1.11683848797	2.01550387597	1.2012012012	1.10253583241	212	227	34	53	0.802887382379	1.29394681584	0.338187472014	0.49470789786	0	0
Y	2662741	Y	2794700	G	A	rs897626754	2.66274	..	a	-	twist,arbor	0	2662741	0	2662740	0	2662741	2662701	2662780	GAGATGGTCCCTGAGACTTTAGAAGGAGGCATCCAGTGCCCGACATTGTATTAATAAATTTATGTTCTAGTTTCAAGAAA	G.A	C	Ysnp_v14.999	..	..	..	..	..	..	..	..	..	..	..	..	..	..	..	..	205	224	34	51	0.776376949942	1.27684619713	0.338187472014	0.476039675299	..	..
Y	2662805	chrY	2794764	T	C	rs72617603	2.66281	..	t	-	twist,1240k,arbor	0	2662805	0	2662805	0	2662805	2662765	2662844	TTCTAGTTTCAAGAAAAGGCCACAATGGCAATGTAAACAAAAACAAGAATTATTAACTGCTTTTGCCATTGTAAGCCCCC	T.C	A	Ysnp_only.1240k,Panel2_840k	..	..	..	..	..	0	0	..	13	10	8	9	1.11683848797	1.5503875969	0.800800800801	0.992282249173	40	37	16	60	0.151488185355	0.210907630776	0.159147045654	0.560046676823	0	0
Y	2662982	chrY	2794941	T	C	Y14729	2.66298	..	t	-	twist,arbor	0	2662982	176	2662805	0	2662982	2662942	2663021	TTGTCAGAATTATCTAGAATATATAAACAGCATTCAGTTAAAATAACCTGTTGCACTGGTTCTCTATTGTGCAGCAATTA	T.C	A	Ysnp_v14.999	..	..	..	..	..	0	0	..	14	0	8	8	1.20274914089	0.0	0.800800800801	0.882028665932	84	0	10	36	0.318125189245	0.0	0.0994669035337	0.336028006094	0	0
Y	2663097	Y	2795056	T	C	rs766416019	2.6631	..	t	-	twist,arbor	0	2663097	62	2663160	0	2663097	2663057	2663136	TATACATGAGGTATATTTCAGAGTTCTTTCAAGAAATACTGTGGAAACTTTCATTGAGAGCCTGCTGAATATTCTTAGTG	T.C	G	Ysnp_v14.999	..	..	..	..	..	..	..	..	..	..	..	..	..	..	..	..	111	1	6	68	0.420379714359	0.00570020623718	0.0596801421202	0.634719567066	..	..
Y	2663116	Y	2795075	G	A	ACT1	2.66312	..	g	-	twist	0	2663116	43	2663160	18	2663097	2663076	2663155	AGAGTTCTTTCAAGAAATACTTTGGAAACTTTCATTGAGATCCTGCTGAATATTCTTAGTGAGAGCTTCTACATGCCATT	G.A	T	Ysnp_v14.999	..	..	..	..	..	..	..	..	..	..	..	..	..	..	..	..	149	2	5	84	0.564293490446	0.0114004124744	0.0497334517668	0.784065347552	..	..
Y	2663171	chrY	2795130	.	.	.	..	..	t	-	..	54	2663116	10	2663160	10	2663160	..	..	..	..	..	..	..	..	..	..	..	0	0	..	12	9	6	10	1.03092783505	1.39534883721	0.600600600601	1.10253583241	34	22	12	75	0.128764957551	0.125404537218	0.11936028424	0.700058346029	0	0
Y	2663205	chrY	2795164	.	.	.	..	..	a	-	..	35	2663241	35	2663241	35	2663241	..	..	..	..	..	..	..	..	..	..	..	0	0	..	13	6	9	10	1.11683848797	0.93023255814	0.900900900901	1.10253583241	69	10	17	76	0.261317119737	0.0570020623718	0.169093736007	0.709392457309	0	0
Y	2663241	chrY	2795200	T	C	snp_24_2663241	2.66324	..	t	-	twist,1240k,arbor	0	2663241	0	2663241	0	2663241	2663201	2663280	TCCAATGAAAAATAGCTCTTGTCTAGCTATTAATCACATGAAGGAGATTAGCAGGTCTGCCAACTAAATTTGTCCATCAT	T.C	A	Ysnp_only.1240k,Panel2_840k	..	..	..	..	..	0	0	..	14	14	10	10	1.20274914089	2.17054263566	1.001001001	1.10253583241	393	88	25	91	1.48837142111	0.501618148872	0.248667258834	0.849404126515	0	0
Y	2663255	chrY	2795214	.	.	.	..	..	g	-	..	2	2663258	13	2663241	2	2663258	..	..	..	..	..	..	..	..	..	..	..	0	0	..	14	14	10	10	1.20274914089	2.17054263566	1.001001001	1.10253583241	622	163	22	119	2.35564128226	0.929133616661	0.218827187774	1.11075924237	0	0
Y	2663258	chrY	2795217	T	C	Y30276	2.66326	..	t	-	twist,arbor	0	2663258	16	2663241	0	2663258	2663218	2663297	CTTGTCTAGCTATTAATCACATGTAGGAGATTAGCAGGTCGGCCAACTAAATTTGTCCATCATCCTTGGACCCATGGAGA	T.C	G	Ysnp_v14.999	..	..	..	..	..	0	0	..	14	14	10	10	1.20274914089	2.17054263566	1.001001001	1.10253583241	640	166	23	120	2.42381096567	0.946234235373	0.228773878127	1.12009335365	0	0
Y	2663288	chrY	2795247	C	T	Z31581	2.66329	..	c	-	twist,arbor	0	2663288	46	2663241	0	2663288	2663248	2663327	TTAGCAGGTCTGCCAACTAAATTTGTCCATCATCCTTGGAACCATGGAGAACCTAAAGTGCAGCATTCTAGCCAACCTTG	C.T	A	Ysnp_v14.999	..	..	..	..	..	0	0	..	14	14	8	11	1.20274914089	2.17054263566	0.800800800801	1.21278941566	806	138	14	123	3.0524869349	0.786628460731	0.139253664947	1.14809568749	0	0
Y	2663367	chrY	2795326	.	.	.	..	..	a	-	..	51	2663419	125	2663241	51	2663419	..	..	..	..	..	..	..	..	..	..	..	0	0	..	12	3	6	9	1.03092783505	0.46511627907	0.600600600601	0.992282249173	119	3	19	151	0.45067735143	0.0171006187116	0.188987116714	1.40945080334	0	0
Y	2663419	Y	2795378	T	C	Z41246	2.66342	..	t	-	twist,arbor	0	2663419	177	2663241	0	2663419	2663379	2663458	TTGGAGCACACCAGTTTAAGCTGGATCATCAGGACCGGTCGGTAGCAAGTGAGTGCATGGCCTGCAGGATTATAATGTAT	T.C	G	Ysnp_v14.999	..	..	..	..	..	..	..	..	..	..	..	..	..	..	..	..	987	3	170	252	3.73797097362	0.0171006187116	1.69093736007	2.35219604266	..	..
Y	2663443	chrY	2795402	C	T	BY32474	2.66344	..	c	-	twist,arbor	0	2663443	201	2663241	0	2663443	2663403	2663482	ATCATCAGGACCGGTCTGTAGCAAGTGAGTGCATGGCCTGAAGGATTATAATGTATTGACGCTACTCCCAGAGTAAGGGT	C.T	A	Ysnp_v14.999	..	..	..	..	..	0	0	..	14	5	14	9	1.20274914089	0.77519379845	1.4014014014	0.992282249173	867	5	427	203	3.28350641756	0.0285010311859	4.24723678089	1.89482458992	0	0
Y	2663463	chrY	2795422	.	.	.	..	..	a	-	..	6	2663470	221	2663241	6	2663470	..	..	..	..	..	..	..	..	..	..	..	0	0	..	14	3	14	9	1.20274914089	0.46511627907	1.4014014014	0.992282249173	586	3	656	135	2.21930191544	0.0171006187116	6.52502887181	1.26010502285	0	0
Y	2663470	Y	2795429	C	T	Z35598	2.66347	..	c	-	twist,arbor	0	2663470	228	2663241	0	2663470	2663430	2663509	AGTGCATGGCCTGCAGGATTATAATGTATTGACGCTACTCACAGAGTAAGGGTGGGTTATGAGTCATGGGTGTGGTTCCC	C.T	A	Ysnp_v14.999	..	..	..	..	..	..	..	..	..	..	..	..	..	..	..	..	502	2	657	123	1.9011767262	0.0114004124744	6.53497556216	1.14809568749	..	..
Y	2663703	chrY	2795662	.	.	.	..	..	t	-	..	0	2663704	3	2663707	0	2663704	..	..	..	..	..	..	..	..	..	..	..	0	0	..	0	0	0	0	0.0	0.0	0.0	0.0	0	0	0	1	0.0	0.0	0.0	0.00933411128038	0	0
Y	2663704	Y	2795663	A	T	A4834	2.6637	..	a	-	twist,arbor	0	2663704	2	2663707	0	2663704	2663664	2663743	ATTACGCTTTTTTTATTATTGTTTATTTATTTATTTATTTGTTTATTTTTTTTGAGACAAAGTCTCGCTCTGTTGCCAGG	A.T	G	Ysnp_v14.999	..	..	..	..	..	..	..	..	..	..	..	..	..	..	..	..	0	0	0	1	0.0	0.0	0.0	0.00933411128038	..	..
Y	2663707	Y	2795666	T	A	P211	2.66371	..	t	-	twist,1240k,arbor	0	2663708	0	2663707	0	2663708	2663667	2663746	ACGCTTTTTTTATTATTGTTTATTTATTTATTTATTTATTCATTTTTTTTGAGACAAAGTCTCGCTCTGTTGCCAGGCTG	T.A	C	Ysnp_old.1240k+v14.999,miscellaneous,pheno1000000000	..	..	..	..	..	..	..	..	..	..	..	..	..	..	..	..	2	0	0	11	0.00757440926773	0.0	0.0	0.102675224084	..	..
Y	2663708	Y	2795667	A	T	rs9785985	2.66371	..	a	-	twist,arbor	0	2663708	0	2663707	0	2663708	2663668	2663747	CGCTTTTTTTATTATTGTTTATTTATTTATTTATTTATTTGTTTTTTTTGAGACAAAGTCTCGCTCTGTTGCCAGGCTGG	A.T	G	Ysnp_v14.999	..	..	..	..	..	..	..	..	..	..	..	..	..	..	..	..	2	0	0	14	0.00757440926773	0.0	0.0	0.130677557925	..	..
Y	2663711	chrY	2795670	.	.	.	..	..	-	-	..	2	2663708	3	2663707	2	2663708	..	..	..	..	..	..	..	..	..	..	..	0	0	..	5	1	0	7	0.429553264605	0.15503875969	0.0	0.77177508269	7	1	0	21	0.0265104324371	0.00570020623718	0.0	0.196016336888	0	0
Y	2663712	chrY	2795671	.	.	.	..	..	-	-	..	3	2663708	4	2663707	3	2663708	..	..	..	..	..	..	..	..	..	..	..	0	0	..	7	2	1	7	0.601374570447	0.31007751938	0.1001001001	0.77177508269	10	4	1	22	0.0378720463387	0.0228008249487	0.00994669035337	0.205350448168	0	0
Y	2663832	chrY	2795791	.	.	.	..	..	g	-	..	56	2663889	56	2663889	56	2663889	..	..	..	..	..	..	..	..	..	..	..	0	0	..	2	6	5	9	0.171821305842	0.93023255814	0.500500500501	0.992282249173	2	10	7	122	0.00757440926773	0.0570020623718	0.0696268324736	1.13876157621	0	0
Y	2663889	chrY	2795848	C	A	P210	2.66389	..	c	-	twist,1240k,arbor	0	2663889	0	2663889	0	2663889	2663849	2663928	CACCACGCCCAGCTAATTTTTTGTATTTTTAGTAGAGACCTAGTTTCACCATGTTGGCCAGGATGGTCTCAATCTCTTCA	C.A	T	Ysnp_old.1240k+v14.999	..	..	..	..	..	0	0	..	2	12	13	10	0.171821305842	1.86046511628	1.3013013013	1.10253583241	2	117	40	102	0.00757440926773	0.666924129751	0.397867614135	0.952079350599	0	0
Y	2663920	chrY	2795879	A	G	L699	2.66392	..	a	-	twist,1240k,arbor	0	2663920	0	2663920	0	2663920	2663880	2663959	GTAGAGACCCAGTTTCACCATGTTGGCCAGGATGGTCTCATTCTCTTCACCCTGTGATCCGCTCGCCTTGACCTCTCGAA	A.G	T	Ysnp_old.1240k+v14.999,miscellaneous,pheno1000000000	..	..	..	..	..	0	0	..	10	14	14	10	0.85910652921	2.17054263566	1.4014014014	1.10253583241	14	638	156	252	0.0530208648741	3.63673157932	1.55168369513	2.35219604266	0	0
Y	2663943	chrY	2795902	C	T	rs9786608	2.66394	..	c	-	twist,1240k,arbor	0	2663943	0	2663943	0	2663943	2663903	2663982	TGGCCAGGATGGTCTCAATCTCTTCACCCTGTGATCCGCTGGCCTTGACCTCTCGAAGGGCTGGGATTACAGGTGTGACC	C.T	G	Ysnp_old.1240k+v14.999	..	..	..	..	..	0	0	..	9	14	14	10	0.773195876289	2.17054263566	1.4014014014	1.10253583241	21	967	162	354	0.0795312973112	5.51209943136	1.61136383725	3.30427539325	0	0
Y	2663957	chrY	2795916	.	.	.	..	..	g	-	..	13	2663943	13	2663943	13	2663943	..	..	..	..	..	..	..	..	..	..	..	0	0	..	10	14	14	10	0.85910652921	2.17054263566	1.4014014014	1.10253583241	26	816	125	320	0.0984673204805	4.65136828954	1.24333629417	2.98691560972	0	0
Y	2664094	chrY	2796053	A	G	A14877	2.66409	..	a	-	twist,arbor	0	2664094	150	2663943	0	2664094	2664054	2664133	TCACATCATCCCCTGTCATACCAGCTAATGTGCTGTTCTATTGTTGAAGAGCTTTAATGAATGCTTTTTAAGTGTTGCCA	A.G	T	Ysnp_v14.999	..	..	..	..	..	0	0	..	14	2	13	9	1.20274914089	0.31007751938	1.3013013013	0.992282249173	285	2	59	89	1.07935332065	0.0114004124744	0.586854730849	0.830735903954	0	0
Y	2664249	chrY	2796208	C	T	rs749961315	2.66425	..	c	-	twist,arbor	0	2664249	305	2663943	0	2664249	2664209	2664288	CAGGCCTCTTCTGTAAGTTGTCAGCATAATGTTGAGCCCTATGTAGGAAGAGGTTCATTTTTCCTTTCATAGGTCAGAGA	C.T	A	Ysnp_v14.999	..	..	..	..	..	0	0	..	14	1	5	9	1.20274914089	0.15503875969	0.500500500501	0.992282249173	102	2	7	96	0.386294872654	0.0114004124744	0.0696268324736	0.896074682917	0	0
Y	2664268	chrY	2796227	.	.	.	..	..	t	-	..	18	2664249	324	2663943	18	2664249	..	..	..	..	..	..	..	..	..	..	..	0	0	..	11	1	4	9	0.945017182131	0.15503875969	0.4004004004	0.992282249173	54	2	4	91	0.204509050229	0.0114004124744	0.0397867614135	0.849404126515	0	0
Y	2664320	chrY	2796279	.	.	.	..	..	a	-	..	70	2664249	376	2663943	70	2664249	..	..	..	..	..	..	..	..	..	..	..	0	0	..	4	3	5	9	0.343642611684	0.46511627907	0.500500500501	0.992282249173	4	3	8	142	0.0151488185355	0.0171006187116	0.0795735228269	1.32544380181	0	0
Y	2664429	chrY	2796388	.	.	.	..	..	g	-	..	61	2664491	485	2663943	61	2664491	..	..	..	..	..	..	..	..	..	..	..	0	0	..	6	2	5	9	0.515463917526	0.31007751938	0.500500500501	0.992282249173	13	2	7	97	0.0492336602402	0.0114004124744	0.0696268324736	0.905408794197	0	0
Y	2664491	Y	2796450	C	T	rs949451280	2.66449	..	c	-	twist,arbor	0	2664491	547	2663943	0	2664491	2664451	2664530	GCCTGAGGGGTGAAGTTATCTATAAGCAACATCAAACAACGGTATTAAACAGCTGACCAAAGGGGCTGTATTCTGGTGTC	C.T	G	Ysnp_v14.999	..	..	..	..	..	..	..	..	..	..	..	..	..	..	..	..	157	2	16	85	0.594591127517	0.0114004124744	0.159147045654	0.793399458832	..	..
Y	2664598	chrY	2796557	.	.	.	..	..	g	-	..	106	2664491	654	2663943	106	2664491	..	..	..	..	..	..	..	..	..	..	..	0	0	..	2	0	0	9	0.171821305842	0.0	0.0	0.992282249173	5	0	0	114	0.0189360231693	0.0	0.0	1.06408868596	0	0
Y	2664607	chrY	2796566	.	.	.	..	..	c	-	..	99	2664707	663	2663943	99	2664707	..	..	..	..	..	..	..	..	..	..	..	0	0	..	3	1	0	9	0.257731958763	0.15503875969	0.0	0.992282249173	5	1	0	107	0.0189360231693	0.00570020623718	0.0	0.998749907001	0	0
Y	2664707	chrY	2796666	A	G	rs897770441	2.66471	..	a	-	twist,arbor	0	2664707	572	2665280	0	2664707	2664667	2664746	ATTGTCCTATCTCTTGGCTGAAGATCTTGGGGAATGCTGACTAACATTTGCCATTGATCTTTTACCAGCTCTGGTAGAAA	A.G	C	Ysnp_v14.999	..	..	..	..	..	0	0	..	13	2	9	9	1.11683848797	0.31007751938	0.900900900901	0.992282249173	492	4	13	123	1.86330467986	0.0228008249487	0.129306974594	1.14809568749	0	0
Y	2664736	chrY	2796695	.	.	.	..	..	t	-	..	28	2664707	543	2665280	28	2664707	..	..	..	..	..	..	..	..	..	..	..	0	0	..	13	2	5	9	1.11683848797	0.31007751938	0.500500500501	0.992282249173	186	2	6	94	0.704420061899	0.0114004124744	0.0596801421202	0.877406460356	0	0
Y	2664790	chrY	2796749	T	C	rs1048897964	2.66479	..	t	-	twist,arbor	0	2664790	489	2665280	0	2664790	2664750	2664829	GTCTCCTCGGATCTTTTTCACAACTATGGTTGATGAACTTGTTTCTGGGGTGGTCCCAAGTCATGGGTATGGTGCCAGCT	T.C	G	Ysnp_v14.999	..	..	..	..	..	0	0	..	14	1	6	9	1.20274914089	0.15503875969	0.600600600601	0.992282249173	208	1	6	109	0.787738563844	0.00570020623718	0.0596801421202	1.01741812956	0	0
Y	2664850	chrY	2796809	.	.	.	..	..	t	-	..	59	2664790	429	2665280	59	2664790	..	..	..	..	..	..	..	..	..	..	..	0	0	..	13	6	6	9	1.11683848797	0.93023255814	0.600600600601	0.992282249173	60	7	6	188	0.227232278032	0.0399014436603	0.0596801421202	1.75481292071	0	0
Y	2664926	chrY	2796885	.	.	.	..	..	c	-	..	44	2664971	353	2665280	135	2664790	..	..	..	..	..	..	..	..	..	..	..	0	0	..	5	6	7	9	0.429553264605	0.93023255814	0.700700700701	0.992282249173	7	10	9	164	0.0265104324371	0.0570020623718	0.0895202131803	1.53079424998	0	0
Y	2664971	chrY	2796930	C	T	rs778734571	2.66497	..	c	-	twist	0	2664971	308	2665280	180	2664790	2664931	2665010	GTCAGGAGGTCAAGACCAGCCTGGCCAACAGGGTGAAACCGGGTCTCTAAAAATACACAAATTAGCCGGGTGTGGTGGCA	C.T	G	Ysnp_v14.999	..	..	..	..	..	0	0	..	2	1	0	9	0.171821305842	0.15503875969	0.0	0.992282249173	2	1	0	109	0.00757440926773	0.00570020623718	0.0	1.01741812956	0	0
Y	2665050	chrY	2797009	.	.	.	..	..	c	-	..	78	2664971	229	2665280	229	2665280	..	..	..	..	..	..	..	..	..	..	..	0	0	..	3	5	6	9	0.257731958763	0.77519379845	0.600600600601	0.992282249173	3	7	8	267	0.0113616139016	0.0399014436603	0.0795735228269	2.49220771186	0	0
Y	2665266	chrY	2797225	.	.	.	..	..	g	-	..	13	2665280	13	2665280	13	2665280	..	..	..	..	..	..	..	..	..	..	..	0	0	..	7	0	2	10	0.601374570447	0.0	0.2002002002	1.10253583241	18	0	3	94	0.0681696834096	0.0	0.0298400710601	0.877406460356	0	0
Y	2665280	Y	2797239	C	T	snp_24_2665280	2.66528	..	c	-	twist,1240k,arbor	0	2665280	0	2665280	0	2665280	2665240	2665319	CAAAATGGCATTATTTTCTTTTTCTCGCTTTTTTTTTTTTGTAGTGAGACAGGGTCTCACTCTGTCACACAGGCTGGAGT	C.T	G	Ysnp_only.1240k,Panel2_840k	..	..	..	..	..	..	..	..	..	..	..	..	..	..	..	..	22	0	2	82	0.083318501945	0.0	0.0198933807067	0.765397124991	..	..
Y	2665398	chrY	2797357	C	G	Y36039	2.6654	..	c	-	twist,arbor	0	2665398	117	2665280	0	2665398	2665358	2665437	ATCCTCTCATCTCAGCTTCCCAAGCAGCTGGGTTCACAGGTTCTGCCTACGATGCCTGGCTAGTTTTTGTATTTTCTGTA	C.G	T	Ysnp_v14.999	..	..	..	..	..	0	0	..	14	2	0	9	1.20274914089	0.31007751938	0.0	0.992282249173	470	2	0	181	1.77998617792	0.0114004124744	0.0	1.68947414175	0	0
Y	2665408	Y	2797367	G	C	FT11443	2.66541	..	g	-	twist	0	2665408	127	2665280	9	2665398	2665368	2665447	CTCAGCTTCCCAAGCAGCTGGGTTCACAGGCTCTGCCTACTATGCCTGGCTAGTTTTTGTATTTTCTGTAGAGACAGCAT	G.C	T	Ysnp_v14.999	..	..	..	..	..	..	..	..	..	..	..	..	..	..	..	..	430	1	2	181	1.62849799256	0.00570020623718	0.0198933807067	1.68947414175	..	..
Y	2665485	chrY	2797444	.	.	.	..	..	c	-	..	10	2665496	51	2665537	10	2665496	..	..	..	..	..	..	..	..	..	..	..	0	0	..	11	12	4	9	0.945017182131	1.86046511628	0.4004004004	0.992282249173	90	33	7	139	0.340848417048	0.188106805827	0.0696268324736	1.29744146797	0	0
Y	2665496	Y	2797455	C	T	B410	2.6655	..	c	-	twist,arbor	0	2665496	40	2665537	0	2665496	2665456	2665535	GTTACCCAGACTAATCTTAAATTCCTGAGCTTAAGCAATCGGCCTGGCCTCCCAAAGTGCTGGGAATACAGATATGAGCC	C.T	G	Ysnp_v14.999	..	..	..	..	..	..	..	..	..	..	..	..	..	..	..	..	107	79	12	165	0.405230895824	0.450316292738	0.11936028424	1.54012836126	..	..
Y	2665537	Y	2797496	C	T	snp_24_2665537	2.66554	..	c	-	twist,1240k,arbor	0	2665537	0	2665537	0	2665537	2665497	2665576	GCCTGGCCTCCCAAAGTGCTGGGAATACAGATATGAGCCAACACGCCCGACCTTCTAAAGTAAAAAGAGTTACAGTGAGC	C.T	A	Ysnp_only.1240k,Panel2_840k	..	..	..	..	..	..	..	..	..	..	..	..	..	..	..	..	187	106	79	129	0.708207266533	0.604221861142	0.785788537916	1.20410035517	..	..
Y	2665545	chrY	2797504	.	.	.	..	..	g	-	..	7	2665537	7	2665537	7	2665537	..	..	..	..	..	..	..	..	..	..	..	0	0	..	13	13	14	10	1.11683848797	2.01550387597	1.4014014014	1.10253583241	192	74	93	119	0.727143289702	0.421815261552	0.925042202863	1.11075924237	0	0
Y	2665570	chrY	2797529	A	G	snp_24_2665570	2.66557	..	a	-	twist,1240k,arbor	0	2665570	0	2665570	0	2665570	2665530	2665609	TGAGCCACCACGCCCGACCTTCTAAAGTAAAAAGAGTTACTGTGAGCTAAGATTAATTTGTTGTTGATTAACAATTACAT	A.G	T	Ysnp_only.1240k,Panel2_840k	..	..	..	..	..	0	0	..	13	6	14	9	1.11683848797	0.93023255814	1.4014014014	0.992282249173	94	17	89	64	0.355997235583	0.0969035060321	0.88525544145	0.597383121944	0	0
Y	2665914	Y	2797873	A	G	rs746523279	2.66591	..	a	-	twist,arbor	0	2665914	343	2665570	0	2665914	2665874	2665953	GTGACAGAGCGAGACTCTGTCTCAAAATAAAAAAATAAACTTAAATTTAGTGTAGCCTAAGTGTTTGTGAAGCATACAGT	A.G	T	Ysnp_v14.999	..	..	..	..	..	..	..	..	..	..	..	..	..	..	..	..	26	0	2	31	0.0984673204805	0.0	0.0198933807067	0.289357449692	..	..
Y	2665958	chrY	2797917	.	.	.	..	..	c	-	..	8	2665967	387	2665570	8	2665967	..	..	..	..	..	..	..	..	..	..	..	0	0	..	14	1	6	9	1.20274914089	0.15503875969	0.600600600601	0.992282249173	327	1	10	101	1.23841591527	0.00570020623718	0.0994669035337	0.942745239318	0	0
Y	2665967	chrY	2797926	G	T	rs925417754	2.66597	..	g	-	twist,arbor	0	2665967	396	2665570	0	2665967	2665927	2666006	AGCCTAAGTGTTTGTGAAGCATACAGTATTACACAGTAGGCTCCTGGGCCTTCACCTTCACTCACTACTCACTCACTGGC	G.T	C	Ysnp_v14.999	..	..	..	..	..	0	0	..	14	1	10	9	1.20274914089	0.15503875969	1.001001001	0.992282249173	452	1	20	139	1.71181649451	0.00570020623718	0.198933807067	1.29744146797	0	0
Y	2665969	chrY	2797928	.	.	.	..	..	c	-	..	1	2665967	398	2665570	1	2665967	..	..	..	..	..	..	..	..	..	..	..	0	0	..	14	1	11	9	1.20274914089	0.15503875969	1.1011011011	0.992282249173	476	1	21	154	1.80270940572	0.00570020623718	0.208880497421	1.43745313718	0	0
Y	2665975	Y	2797934	C	T	B33	2.66598	..	c	-	twist,arbor	0	2665975	404	2665570	0	2665975	2665935	2666014	TGTTTGTGAAGCATACAGTATTACACAGTAGGGTCCTGGGACTTCACCTTCACTCACTACTCACTCACTGGCTCACCCAG	C.T	A	Ysnp_v14.999	..	..	..	..	..	..	..	..	..	..	..	..	..	..	..	..	521	3	26	181	1.97313361424	0.0171006187116	0.258613949188	1.68947414175	..	..
Y	2665994	chrY	2797953	.	.	.	..	..	c	-	..	18	2665975	423	2665570	18	2665975	..	..	..	..	..	..	..	..	..	..	..	0	0	..	14	3	13	9	1.20274914089	0.46511627907	1.3013013013	0.992282249173	669	4	61	212	2.53363990006	0.0228008249487	0.606748111555	1.97883159144	0	0
Y	2666020	chrY	2797979	C	T	rs990913706	2.66602	..	c	-	twist,arbor	0	2666020	449	2665570	0	2666020	2665980	2666059	ACCTTCACTCACTACTCACTCACTGGCTCACCCAGAGCAAGGTCCAGCCCGCAAGTGCTAATCATGGCAAGTATCCTACC	C.T	G	Ysnp_v14.999	..	..	..	..	..	0	0	..	14	5	13	9	1.20274914089	0.77519379845	1.3013013013	0.992282249173	613	7	74	253	2.32155644056	0.0399014436603	0.736055086149	2.36153015394	0	0
Y	2666030	chrY	2797989	.	.	.	..	..	g	-	..	9	2666020	459	2665570	9	2666020	..	..	..	..	..	..	..	..	..	..	..	0	0	..	14	5	13	9	1.20274914089	0.77519379845	1.3013013013	0.992282249173	537	9	65	247	2.03372888839	0.0513018561347	0.646534872969	2.30552548625	0	0
Y	2666058	chrY	2798017	.	.	.	..	..	c	-	..	37	2666020	487	2665570	37	2666020	..	..	..	..	..	..	..	..	..	..	..	0	0	..	14	2	6	9	1.20274914089	0.31007751938	0.600600600601	0.992282249173	131	2	9	77	0.496123807036	0.0114004124744	0.0895202131803	0.718726568589	0	0
Y	2666140	Y	2798099	C	A	BY182516	2.66614	..	c	-	twist	0	2666140	569	2665570	72	2666213	2666100	2666179	TTTTTACTGTATATTTTCCATGTTTACACACAAATACTCAGCATTGGGTTACAATTGCCAACTGGATTTCTTGCAGTAAC	C.A	G	Ysnp_v14.999	..	..	..	..	..	..	..	..	..	..	..	..	..	..	..	..	175	0	4	76	0.662760810926	0.0	0.0397867614135	0.709392457309	..	..
Y	2666213	Y	2798172	G	A	B372	2.66621	..	g	-	twist,arbor	0	2666213	633	2666847	0	2666213	2666173	2666252	CAGTAACTTGCTCTACAGGTTTGTAGCCTAGGAGTGCTAGTCTCTACCATACAGCCTAGGTGTGTAATAGGCTACACCCC	G.A	T	Ysnp_v14.999	..	..	..	..	..	..	..	..	..	..	..	..	..	..	..	..	91	1	4	81	0.344635621682	0.00570020623718	0.0397867614135	0.756063013711	..	..
Y	2666309	chrY	2798268	A	G	Z43727	2.66631	..	a	-	twist,arbor	0	2666309	537	2666847	0	2666309	2666269	2666348	ACACTTTATCATGTGCTTACAATGAGGAAATCACCTAATGCTGCATTTCTCAGTAGGTATCCCCATTATTGAGTGATTGA	A.G	C	Ysnp_v14.999	..	..	..	..	..	0	0	..	14	3	13	9	1.20274914089	0.46511627907	1.3013013013	0.992282249173	777	3	41	138	2.94265800051	0.0171006187116	0.407814304488	1.28810735669	0	0
Y	2666317	chrY	2798276	C	T	rs769244679	2.66632	..	c	-	twist,arbor	0	2666317	529	2666847	0	2666317	2666277	2666356	TCATGTGCTTACAATGAGGAAATCACCTAATGATGCATTTGTCAGTAGGTATCCCCATTATTGAGTGATTGATGCAGGAC	C.T	G	Ysnp_v14.999	..	..	..	..	..	0	0	..	14	3	13	9	1.20274914089	0.46511627907	1.3013013013	0.992282249173	749	3	37	135	2.83661627076	0.0171006187116	0.368027543075	1.26010502285	0	0
Y	2666494	chrY	2798453	.	.	.	..	..	t	-	..	1	2666496	352	2666847	1	2666496	..	..	..	..	..	..	..	..	..	..	..	0	0	..	12	12	12	9	1.03092783505	1.86046511628	1.2012012012	0.992282249173	82	39	59	220	0.310550779977	0.22230804325	0.586854730849	2.05350448168	0	0
Y	2666496	chrY	2798455	G	A	Z41193	2.6665	..	g	-	twist,arbor	0	2666496	350	2666847	0	2666496	2666456	2666535	ACACACACACACACACACACTCCTGTTAGATAAAAACCTTCTCTCTGGCTGAGTGCGGTGGCTCATGCCTGTAATCCCAG	G.A	C	Ysnp_v14.999	..	..	..	..	..	0	0	..	12	12	13	9	1.03092783505	1.86046511628	1.3013013013	0.992282249173	90	47	57	216	0.340848417048	0.267909693148	0.566961350142	2.01616803656	0	0
Y	2666521	Y	2798480	T	C	Z40469	2.66652	..	t	-	twist,arbor	0	2666521	325	2666847	0	2666521	2666481	2666560	TTAGATAAAAACCTTGTCTCTGGCTGAGTGCGGTGGCTCAAGCCTGTAATCCCAGCACTTTGGGGGGCCAAGGCAGGGAG	T.C	A	Ysnp_v14.999	..	..	..	..	..	..	..	..	..	..	..	..	..	..	..	..	95	86	39	212	0.359784440217	0.490217736398	0.387920923781	1.97883159144	..	..
Y	2666579	Y	2798538	C	T	rs762470317	2.66658	..	c	-	twist,arbor	0	2666579	267	2666847	0	2666579	2666539	2666618	TTTGGGGGGCCAAGGCAGGGAGATCACAAGGGCAGAAGTTAGAGACCAGCCTGGCCAACATGGTGAAACCCCGTCTCTAC	C.T	A	Ysnp_v14.999	..	..	..	..	..	..	..	..	..	..	..	..	..	..	..	..	10	21	13	162	0.0378720463387	0.119704330981	0.129306974594	1.51212602742	..	..
Y	2666769	Y	2798728	T	A	FT112449	2.66677	..	t	-	twist	0	2666769	77	2666847	77	2666847	2666729	2666808	ATTGCACCACTGCATTCCAGTCTGGGTAACAGAGCAAGACGCCATCTCAAAAACACAAAACAAAACAAAACAAAAAACTG	T.A	G	Ysnp_v14.999	..	..	..	..	..	..	..	..	..	..	..	..	..	..	..	..	6	6	13	113	0.0227232278032	0.0342012374231	0.129306974594	1.05475457468	..	..
Y	2666811	chrY	2798770	.	.	.	..	..	t	-	..	35	2666847	35	2666847	35	2666847	..	..	..	..	..	..	..	..	..	..	..	0	0	..	12	5	14	8	1.03092783505	0.77519379845	1.4014014014	0.882028665932	39	8	54	54	0.147700980721	0.0456016498975	0.537121279082	0.504042009141	0	0
Y	2666847	chrY	2798806	T	C	snp_24_2666847	2.66685	..	t	-	twist,1240k,arbor	0	2666847	0	2666847	0	2666847	2666807	2666886	TGTCTCTGTCTATATTTTGTCTGGGCTCACCTTTTCTTATATGAGATGCTTATAAATTCATTGTGTGATTTTGTTTTGCT	T.C	A	Ysnp_only.1240k,Panel2_840k	..	..	..	..	..	0	0	..	12	3	13	10	1.03092783505	0.46511627907	1.3013013013	1.10253583241	45	4	70	40	0.170424208524	0.0228008249487	0.696268324736	0.373364451215	0	0
Y	2667009	Y	2798968	T	C	FT106451	2.66701	..	t	-	twist	0	2667009	161	2666847	161	2666847	2666969	2667048	ACAGTGTGGTCATCAGTATGTCTGATGAACAAACACAAGCATTAAGATTTTATAAAAGAAAAAGAGAAATGGTGTATTGT	T.C	A	Ysnp_v14.999	..	..	..	..	..	..	..	..	..	..	..	..	..	..	..	..	23	2	0	29	0.0871057065789	0.0114004124744	0.0	0.270689227131	..	..
Y	2667249	chrY	2799208	T	C	Y34120	2.66725	..	t	-	twist	0	2667249	288	2667538	288	2667538	2667209	2667288	TTGAGAGAGAGTCTAGCTCTGTCCCCAGGCTGGAGTGCAGAGGTGCAATTTTGGCTCACTGCAACCTCTGCCTCCCAGGT	T.C	A	Ysnp_v14.999	..	..	..	..	..	0	0	..	9	7	10	10	0.773195876289	1.08527131783	1.001001001	1.10253583241	20	17	22	124	0.0757440926773	0.0969035060321	0.218827187774	1.15742979877	0	0
Y	2667331	chrY	2799290	.	.	.	..	..	c	-	..	81	2667249	206	2667538	206	2667538	..	..	..	..	..	..	..	..	..	..	..	0	0	..	4	10	9	9	0.343642611684	1.5503875969	0.900900900901	0.992282249173	4	14	12	226	0.0151488185355	0.0798028873206	0.11936028424	2.10950914937	0	0
Y	2667427	chrY	2799386	.	.	.	..	..	g	-	..	110	2667538	110	2667538	110	2667538	..	..	..	..	..	..	..	..	..	..	..	0	0	..	12	9	9	9	1.03092783505	1.39534883721	0.900900900901	0.992282249173	33	29	15	160	0.124977752918	0.165305980878	0.149200355301	1.49345780486	0	0
Y	2667452	chrY	2799411	.	.	.	..	..	g	-	..	85	2667538	85	2667538	85	2667538	..	..	..	..	..	..	..	..	..	..	..	0	0	..	13	11	9	9	1.11683848797	1.70542635659	0.900900900901	0.992282249173	73	92	21	132	0.276465938272	0.524418973821	0.208880497421	1.23210268901	0	0
Y	2667503	chrY	2799462	.	.	.	..	..	g	-	..	34	2667538	34	2667538	34	2667538	..	..	..	..	..	..	..	..	..	..	..	0	0	..	13	14	12	10	1.11683848797	2.17054263566	1.2012012012	1.10253583241	221	404	67	152	0.836972224084	2.30288331982	0.666428253676	1.41878491462	0	0
Y	2667538	Y	2799497	C	T	snp_24_2667538	2.66754	..	c	-	twist,1240k,arbor	0	2667538	0	2667538	0	2667538	2667498	2667577	GTTATGTAACCTGTTTCCTCACCCATTATGGCCCCACAAAACCCAGCCTTTCAACTCTGTTTCAGTTGGCTATCACGAGT	C.T	A	Ysnp_only.1240k,Panel2_840k	..	..	..	..	..	..	..	..	..	..	..	..	..	..	..	..	585	992	264	219	2.21551471081	5.65460458729	2.62592625329	2.0441703704	..	..
Y	2667592	Y	2799551	A	G	Z46081	2.66759	..	a	-	twist,arbor	0	2667592	53	2667538	0	2667592	2667552	2667631	CTCTGTTTCAGTTGGCTATCACGAGTGACCCAACTTGTATCATCAACTTTTACGTTTTTCCATTTTGATAAAGACCTTTC	A.G	C	Ysnp_v14.999	..	..	..	..	..	..	..	..	..	..	..	..	..	..	..	..	151	86	61	78	0.571867899714	0.490217736398	0.606748111555	0.72806067987	..	..
Y	2667652	chrY	2799611	A	G	snp_24_2667652	2.66765	..	a	-	twist,1240k,arbor	0	2667652	0	2667652	0	2667652	2667612	2667691	CATTTTGATAAAGACCTTTCTCTGAAAGCATTGCTGATCATCCATTTTGAAGTTAGGCTTAATTGTCCATTAATATCTGG	A.G	T	Ysnp_old.1240k+v14.999	..	..	..	..	..	0	0	..	14	13	14	10	1.20274914089	2.01550387597	1.4014014014	1.10253583241	222	32	59	97	0.840759428718	0.18240659959	0.586854730849	0.905408794197	0	0
Y	2667728	Y	2799687	G	A	Z35615	2.66773	..	g	-	twist,arbor	0	2667728	54	2667783	0	2667728	2667688	2667767	CTGGATGGACCTGTCCTGGTTGCTTTCAGTCATGTTGAGGTGAACATTATGGAGGTCACATTTGAGGCCAGAAGGGAACA	G.A	T	Ysnp_v14.999	..	..	..	..	..	..	..	..	..	..	..	..	..	..	..	..	425	39	558	175	1.60956196939	0.22230804325	5.55025321718	1.63346947407	..	..
Y	2667733	chrY	2799692	.	.	.	..	..	a	-	..	4	2667728	49	2667783	4	2667728	..	..	..	..	..	..	..	..	..	..	..	0	0	..	14	13	14	9	1.20274914089	2.01550387597	1.4014014014	0.992282249173	500	61	577	195	1.89360231693	0.347712580468	5.73924033389	1.82015169967	0	0
Y	2667783	chrY	2799742	C	T	snp_24_2667783	2.66778	..	c	-	twist,1240k,arbor	0	2667783	0	2667783	0	2667783	2667743	2667822	TCACATTTGAGGCCAGAAGGGAACATTTTCTCAAGCAAATATGTCTGGAGTCCAGCATCAAGTTCTGTCTTATTAGTCGA	C.T	A	Ysnp_old.1240k+v14.999	..	..	..	..	..	0	0	..	14	14	14	10	1.20274914089	2.17054263566	1.4014014014	1.10253583241	591	255	347	124	2.23823793861	1.45355259048	3.45150155262	1.15742979877	0	0
Y	2667821	chrY	2799780	.	.	.	..	..	N	-	..	37	2667783	37	2667783	37	2667783	..	..	..	..	..	..	..	..	..	..	..	0	0	..	14	14	13	10	1.20274914089	2.17054263566	1.3013013013	1.10253583241	192	70	64	96	0.727143289702	0.399014436603	0.636588182616	0.896074682917	0	0
Y	2667926	chrY	2799885	T	C	snp_24_2667926	2.66793	..	t	-	twist,1240k,arbor	0	2667926	0	2667926	0	2667926	2667886	2667965	GTTTCACTCTTGTTGCCCAGGCTGGAGTGTAATGGCACAAACTTGGCTCACTGAAACCTGCACCTCCCAGGTTCAAGTGA	T.C	A	Ysnp_old.1240k+v14.999	..	..	..	..	..	0	0	..	3	14	6	10	0.257731958763	2.17054263566	0.600600600601	1.10253583241	4	701	11	178	0.0151488185355	3.99584457227	0.109413593887	1.66147180791	0	0
Y	2668007	chrY	2799966	T	A	snp_24_2668007	2.66801	..	t	-	twist,1240k,arbor	0	2668007	0	2668007	0	2668007	2667967	2668046	TCTCCTGCTTCACCCTCCCAAGTAGTTGGGATTACAGGCAGGATCCACTATGCCCAGCTAATTTTTTGTATTTAGTAAAA	T.A	G	Ysnp_only.1240k,Panel2_840k	..	..	..	..	..	0	0	..	5	11	8	10	0.429553264605	1.70542635659	0.800800800801	1.10253583241	5	58	10	101	0.0189360231693	0.330611961757	0.0994669035337	0.942745239318	0	0
Y	2668224	Y	2800183	A	G	snp_24_2668224	2.66822	..	a	-	twist,1240k,arbor	0	2668224	0	2668224	0	2668224	2668184	2668263	GGCTTTACGAGGATTAGACAGGCAATAAAAACAAAGTTTACAAAAATATATAAAAATAATTAATAGTAATATTATAAATT	A.G	C	Ysnp_old.1240k+v14.999	..	..	..	..	..	..	..	..	..	..	..	..	..	..	..	..	5	1	12	6	0.0189360231693	0.00570020623718	0.11936028424	0.0560046676823	..	..
Y	2668269	chrY	2800228	T	G	Z38875	2.66827	..	t	-	twist,arbor	0	2668269	44	2668224	0	2668269	2668229	2668308	ATATATAAAAATAATTAATAGTAATATTATAAATTTAGTTAGTTTAACGGTTTTAAACTAAGATCCTAAGACTAAGAGCA	T.G	A	Ysnp_v14.999	..	..	..	..	..	0	0	..	0	0	0	5	0.0	0.0	0.0	0.551267916207	0	0	0	8	0.0	0.0	0.0	0.074672890243	0	0
Y	2668276	chrY	2800235	.	.	.	..	..	c	-	..	6	2668269	51	2668224	6	2668269	..	..	..	..	..	..	..	..	..	..	..	0	0	..	0	0	0	5	0.0	0.0	0.0	0.551267916207	0	0	0	12	0.0	0.0	0.0	0.112009335365	0	0
Y	2668329	chrY	2800288	.	.	.	..	..	g	-	..	59	2668269	65	2668395	59	2668269	..	..	..	..	..	..	..	..	..	..	..	0	0	..	0	0	3	10	0.0	0.0	0.3003003003	1.10253583241	0	0	3	103	0.0	0.0	0.0298400710601	0.961413461879	0	0
Y	2668400	chrY	2800359	.	.	.	..	..	a	-	..	55	2668456	4	2668395	4	2668395	..	..	..	..	..	..	..	..	..	..	..	0	0	..	8	12	14	10	0.687285223368	1.86046511628	1.4014014014	1.10253583241	13	51	61	54	0.0492336602402	0.290710518096	0.606748111555	0.504042009141	0	0
Y	2668456	chrY	2800415	T	C	rs2058276	2.66846	..	N	-	twist,1240k,arbor	0	2668456	0	2668456	0	2668456	2668416	2668495	ATAAAAAGGGACCCACTAGTATGATTTGAACAAAAAGTTGGGATACTGGTATTTTCAGTTGGCCACTAGGTGGACTAAAA	T.C	G	Ysnp_old.1240k+v14.999	..	..	..	..	..	0	0	..	14	10	14	10	1.20274914089	1.5503875969	1.4014014014	1.10253583241	193	66	75	62	0.730930494336	0.376213611654	0.746001776503	0.578714899384	0	0
Y	2668459	chrY	2800418	.	.	.	..	..	t	-	..	2	2668456	2	2668456	2	2668456	..	..	..	..	..	..	..	..	..	..	..	0	0	..	14	11	14	10	1.20274914089	1.70542635659	1.4014014014	1.10253583241	212	60	73	65	0.802887382379	0.342012374231	0.726108395796	0.606717233225	0	0
Y	2668496	Y	2800455	G	T	BY205007	2.6685	..	g	-	twist	0	2668496	36	2668533	21	2668518	2668456	2668535	TGATACTGGTATTTTCAGTTGGCCACTAGGTGGACTAAAACGATTCCTTATGCCAGGTTTTGTTGAATTACCGATAGCAG	G.T	C	Ysnp_v14.999	..	..	..	..	..	..	..	..	..	..	..	..	..	..	..	..	466	30	91	97	1.76483735938	0.171006187116	0.905148822156	0.905408794197	..	..
Y	2668518	chrY	2800477	T	C	BY31354	2.66852	..	t	-	twist,arbor	0	2668518	14	2668533	0	2668518	2668478	2668557	CCACTAGGTGGACTAAAAGGATTCCTTATGCCAGGTTTTGATGAATTACCGATAGCAGTTACTGACTGGAAAATTTTATC	T.C	A	Ysnp_v14.999	..	..	..	..	..	0	0	..	14	10	13	10	1.20274914089	1.5503875969	1.3013013013	1.10253583241	562	33	221	112	2.12840900423	0.188106805827	2.19821856809	1.0454204634	0	0
Y	2668527	chrY	2800486	C	T	Y14344	2.66853	..	c	-	twist,arbor	0	2668527	5	2668533	0	2668527	2668487	2668566	GGACTAAAAGGATTCCTTATGCCAGGTTTTGTTGAATTACGGATAGCAGTTACTGACTGGAAAATTTTATCCTGCCAAAT	C.T	G	Ysnp_v14.999	..	..	..	..	..	0	0	..	14	10	14	10	1.20274914089	1.5503875969	1.4014014014	1.10253583241	601	30	273	113	2.27610998495	0.171006187116	2.71544646647	1.05475457468	0	0
Y	2668533	chrY	2800492	C	A	rs113328317	2.66853	..	c	-	twist,1240k,arbor	0	2668533	0	2668533	0	2668533	2668493	2668572	AAAGGATTCCTTATGCCAGGTTTTGTTGAATTACCGATAGGAGTTACTGACTGGAAAATTTTATCCTGCCAAATGAAGAA	C.A	G	Ysnp_old.1240k+v14.999	..	..	..	..	..	0	0	..	14	7	14	10	1.20274914089	1.08527131783	1.4014014014	1.10253583241	601	24	317	113	2.27610998495	0.136804949692	3.15310084202	1.05475457468	0	0
Y	2668557	chrY	2800516	C	G	rs778709969	2.66856	..	c	-	twist,arbor	0	2668557	23	2668533	0	2668557	2668517	2668596	GTTGAATTACCGATAGCAGTTACTGACTGGAAAATTTTATACTGCCAAATGAAGAAGAAGGTAGCATTAGCGGGGTGATA	C.G	A	Ysnp_v14.999	..	..	..	..	..	0	0	..	14	8	14	10	1.20274914089	1.24031007752	1.4014014014	1.10253583241	579	19	406	114	2.19279148301	0.108303918506	4.03835628347	1.06408868596	0	0
Y	2668572	chrY	2800531	A	G	Y17860	2.66857	..	a	-	twist,arbor	0	2668572	38	2668533	0	2668572	2668532	2668611	GCAGTTACTGACTGGAAAATTTTATCCTGCCAAATGAAGATGAAGGTAGCATTAGCGGGGTGATAGTCTCATTCTGATTT	A.G	T	Ysnp_v14.999	..	..	..	..	..	0	0	..	14	9	14	9	1.20274914089	1.39534883721	1.4014014014	0.992282249173	595	21	377	132	2.25338675715	0.119704330981	3.74990226322	1.23210268901	0	0
Y	2668587	chrY	2800546	.	.	.	..	..	c	-	..	14	2668572	53	2668533	14	2668572	..	..	..	..	..	..	..	..	..	..	..	0	0	..	14	6	14	9	1.20274914089	0.93023255814	1.4014014014	0.992282249173	481	13	252	126	1.82164542889	0.0741026810834	2.50656596905	1.17609802133	0	0
Y	2668588	chrY	2800547	.	.	.	..	..	g	-	..	15	2668572	54	2668533	15	2668572	..	..	..	..	..	..	..	..	..	..	..	0	0	..	14	6	14	9	1.20274914089	0.93023255814	1.4014014014	0.992282249173	466	13	234	125	1.76483735938	0.0741026810834	2.32752554269	1.16676391005	0	0
Y	2668707	chrY	2800666	.	.	.	..	..	g	-	..	101	2668809	101	2668809	101	2668809	..	..	..	..	..	..	..	..	..	..	..	0	0	..	1	6	3	9	0.085910652921	0.93023255814	0.3003003003	0.992282249173	1	6	3	165	0.00378720463387	0.0342012374231	0.0298400710601	1.54012836126	0	0
Y	2668802	chrY	2800761	.	.	.	..	..	t	-	..	6	2668809	6	2668809	6	2668809	..	..	..	..	..	..	..	..	..	..	..	0	0	..	13	14	11	10	1.11683848797	2.17054263566	1.1011011011	1.10253583241	28	73	20	145	0.106041729748	0.416115055314	0.198933807067	1.35344613566	0	0
Y	2668809	chrY	2800768	G	A	snp_24_2668809	2.66881	..	g	-	twist,1240k,arbor	0	2668809	0	2668809	0	2668809	2668769	2668848	ATGTATCATGCAGAAGACTTGTTTTTAAAAACATGTGTCTCGGCCAGGCACAGTGGTTCATGCCTGTAATCCCAGCACTT	G.A	C	Ysnp_old.1240k+v14.999	..	..	..	..	..	0	0	..	14	14	11	10	1.20274914089	2.17054263566	1.1011011011	1.10253583241	41	90	22	139	0.155275389988	0.513018561347	0.218827187774	1.29744146797	0	0
Y	2668823	chrY	2800782	.	.	.	..	..	g	-	..	13	2668809	13	2668809	13	2668809	..	..	..	..	..	..	..	..	..	..	..	0	0	..	14	13	10	10	1.20274914089	2.01550387597	1.001001001	1.10253583241	44	80	15	112	0.16663700389	0.456016498975	0.149200355301	1.0454204634	0	0
Y	2668830	chrY	2800789	.	.	.	..	..	g	-	..	20	2668809	20	2668809	20	2668809	..	..	..	..	..	..	..	..	..	..	..	0	0	..	14	13	9	10	1.20274914089	2.01550387597	0.900900900901	1.10253583241	48	80	15	101	0.181785822426	0.456016498975	0.149200355301	0.942745239318	0	0
Y	2668844	chrY	2800803	.	.	.	..	..	c	-	..	34	2668809	34	2668809	34	2668809	..	..	..	..	..	..	..	..	..	..	..	0	0	..	13	13	8	9	1.11683848797	2.01550387597	0.800800800801	0.992282249173	34	62	13	83	0.128764957551	0.353412786705	0.129306974594	0.774731236272	0	0
Y	2668848	chrY	2800807	.	.	.	..	..	t	-	..	38	2668809	38	2668809	38	2668809	..	..	..	..	..	..	..	..	..	..	..	0	0	..	12	13	8	9	1.03092783505	2.01550387597	0.800800800801	0.992282249173	31	54	14	76	0.11740334365	0.307811136808	0.139253664947	0.709392457309	0	0
Y	2668894	chrY	2800853	C	A	rs984143678	2.66889	..	c	-	twist,arbor	0	2668894	84	2668809	0	2668894	2668854	2668933	GGCCAAGGCGGGCAGATCACCTGAGGTCCAGAGTTCGAGATCAGCCTGACCAACATGGAGAAACCCCACCTCTACTAAAA	C.A	T	Ysnp_v14.999	..	..	..	..	..	0	0	..	8	7	6	9	0.687285223368	1.08527131783	0.600600600601	0.992282249173	10	15	11	68	0.0378720463387	0.0855030935578	0.109413593887	0.634719567066	0	0
Y	2668922	chrY	2800881	.	.	.	..	..	c	-	..	27	2668894	112	2668809	27	2668894	..	..	..	..	..	..	..	..	..	..	..	0	0	..	1	1	1	9	0.085910652921	0.15503875969	0.1001001001	0.992282249173	1	4	3	57	0.00378720463387	0.0228008249487	0.0298400710601	0.532044342982	0	0
Y	2668947	chrY	2800906	.	.	.	..	..	t	-	..	52	2668894	137	2668809	52	2668894	..	..	..	..	..	..	..	..	..	..	..	0	0	..	0	1	2	9	0.0	0.15503875969	0.2002002002	0.992282249173	0	2	2	110	0.0	0.0114004124744	0.0198933807067	1.02675224084	0	0
Y	2669032	chrY	2800991	.	.	.	..	..	g	-	..	137	2668894	222	2668809	137	2668894	..	..	..	..	..	..	..	..	..	..	..	0	0	..	1	8	5	9	0.085910652921	1.24031007752	0.500500500501	0.992282249173	1	11	11	153	0.00378720463387	0.062702268609	0.109413593887	1.4281190259	0	0
Y	2669090	chrY	2801049	.	.	.	..	..	t	-	..	86	2669177	280	2668809	86	2669177	..	..	..	..	..	..	..	..	..	..	..	0	0	..	0	0	0	9	0.0	0.0	0.0	0.992282249173	0	1	0	29	0.0	0.00570020623718	0.0	0.270689227131	0	0
Y	2669177	Y	2801136	C	T	Z45845	2.66918	..	c	-	twist,arbor	0	2669177	238	2669416	0	2669177	2669137	2669216	TATATATGTATATAATCAGCTTATAAGACTTCAGGAACACAGCAATTTCTGTTTCCGTGTTTTATGGAACCAATGTGGAT	C.T	A	Ysnp_v14.999	..	..	..	..	..	..	..	..	..	..	..	..	..	..	..	..	336	2	143	102	1.27250075698	0.0114004124744	1.42237672053	0.952079350599	..	..
Y	2669193	Y	2801152	G	A	rs974692629	2.66919	..	g	-	twist,arbor	0	2669193	222	2669416	0	2669193	2669153	2669232	CAGCTTATAAGACTTCAGGAACACCGCAATTTCTGTTTCCCTGTTTTATGGAACCAATGTGGATTGGAGGGCTCTAGACA	G.A	C	Ysnp_v14.999	..	..	..	..	..	..	..	..	..	..	..	..	..	..	..	..	383	2	153	136	1.45049937477	0.0114004124744	1.52184362407	1.26943913413	..	..
Y	2669367	Y	2801326	A	T	FT47046	2.66937	..	a	-	twist	0	2669367	48	2669416	47	2669415	2669327	2669406	GGCTAGAAACCCAAACCAAGGCAGACTTTAGGTTTTGCTTGCAGCTTTAGGGATCATGAACCTGACAAGAAGTGACAGTT	A.T	G	Ysnp_v14.999	..	..	..	..	..	..	..	..	..	..	..	..	..	..	..	..	284	10	16	122	1.07556611602	0.0570020623718	0.159147045654	1.13876157621	..	..
Y	2669399	chrY	2801358	.	.	.	..	..	t	-	..	15	2669415	16	2669416	15	2669415	..	..	..	..	..	..	..	..	..	..	..	0	0	..	14	14	13	10	1.20274914089	2.17054263566	1.3013013013	1.10253583241	360	78	58	106	1.36339366819	0.4446160865	0.576908040495	0.98941579572	0	0
Y	2669415	Y	2801374	C	A	Z35983	2.66941	..	c	-	twist,arbor	0	2669416	0	2669416	0	2669416	2669375	2669454	AGGGATCATGAACCTGACAAGAAGTGACAGTTTTTATTTAGGTATTGCAAGACCCTCAAAGTCACACATTTTATGTATAC	C.A	G	Ysnp_v14.999	..	..	..	..	..	..	..	..	..	..	..	..	..	..	..	..	236	72	59	68	0.893780293592	0.410414849077	0.586854730849	0.634719567066	..	..
Y	2669416	chrY	2801375	G	A	snp_24_2669416	2.66942	..	a	-	twist,1240k,arbor	0	2669416	0	2669416	0	2669416	2669376	2669455	GGGATCATGAACCTGACAAGAAGTGACAGTTTTTATTTACCTATTGCAAGACCCTCAAAGTCACACATTTTATGTATACT	G.A	C	Ysnp_old.1240k+v14.999	..	..	..	..	..	0	0	..	14	14	13	10	1.20274914089	2.17054263566	1.3013013013	1.10253583241	232	72	59	67	0.878631475057	0.410414849077	0.586854730849	0.625385455785	0	0
Y	2669542	chrY	2801501	.	.	.	..	..	g	-	..	0	2669543	125	2669416	125	2669416	..	..	..	..	..	..	..	..	..	..	..	0	0	..	14	0	0	9	1.20274914089	0.0	0.0	0.992282249173	62	0	0	45	0.2348066873	0.0	0.0	0.420035007617	0	0
Y	2669543	Y	2801502	C	T	FT62339	2.66954	..	c	-	twist	0	2669543	126	2669416	126	2669416	2669503	2669582	TTCTGCTACAAAGAGAGAGCACATTTTTATTAGACTTAGGAAAATAACCATATTTCCATAGGACTATTCATAAATAGTTT	C.T	A	Ysnp_v14.999	..	..	..	..	..	..	..	..	..	..	..	..	..	..	..	..	62	0	0	45	0.2348066873	0.0	0.0	0.420035007617	..	..
Y	2669552	chrY	2801511	.	.	.	..	..	a	-	..	8	2669543	135	2669416	135	2669416	..	..	..	..	..	..	..	..	..	..	..	0	0	..	14	0	0	9	1.20274914089	0.0	0.0	0.992282249173	61	0	0	41	0.231019482666	0.0	0.0	0.382698562496	0	0
Y	2669583	Y	2801542	G	A	FT71356	2.66958	..	g	-	twist	0	2669583	132	2669716	132	2669716	2669543	2669622	CAAATAACCATATTTCCATAGGACTATTCATAAATAGTTTTAAATTTTCAGGAATCAAAATAGAAAAGGGAAAAGAAAAT	G.A	T	Ysnp_v14.999	..	..	..	..	..	..	..	..	..	..	..	..	..	..	..	..	2	0	1	13	0.00757440926773	0.0	0.00994669035337	0.121343446645	..	..
Y	2669644	chrY	2801603	.	.	.	..	..	a	-	..	60	2669583	71	2669716	71	2669716	..	..	..	..	..	..	..	..	..	..	..	0	0	..	0	0	0	5	0.0	0.0	0.0	0.551267916207	0	0	0	11	0.0	0.0	0.0	0.102675224084	0	0
Y	2669716	chrY	2801675	C	T	snp_24_2669716	2.66972	..	c	-	twist,1240k,arbor	0	2669716	0	2669716	0	2669716	2669676	2669755	ATAGGTTAAGATAGAAAATTTCTTTAAGTCTGAGTAAAAAAATTTGAGTAAAGGATCATTGATGTCTCAAATAACAGTCA	C.T	A	Ysnp_old.1240k+v14.999	..	..	..	..	..	0	0	..	8	1	13	10	0.687285223368	0.15503875969	1.3013013013	1.10253583241	18	1	33	41	0.0681696834096	0.00570020623718	0.328240781661	0.382698562496	0	0
Y	2669805	chrY	2801764	A	C	rs754524559	2.66981	..	a	-	twist,arbor	0	2669805	88	2669716	0	2669805	2669765	2669844	TGTCAGTTATTCTTTTTTTAAAAAATTACTTTTTACTTTAGGTTCTGGGATACATGTGCAGAATGTGCAGGTTTGTTACA	A.C	G	Ysnp_v14.999	..	..	..	..	..	0	0	..	0	2	0	4	0.0	0.31007751938	0.0	0.441014332966	0	2	0	7	0.0	0.0114004124744	0.0	0.0653387789627	0	0
Y	2669832	Y	2801791	C	T	Z36289	2.66983	..	c	-	twist,arbor	0	2669832	115	2669716	0	2669832	2669792	2669871	ACTTTTTACTTTAAGTTCTGGGATACATGTGCAGAATGTGAAGGTTTGTTACATAGGTATATGTGTGCCATGGTGGTTTG	C.T	A	Ysnp_v14.999	..	..	..	..	..	..	..	..	..	..	..	..	..	..	..	..	1	13	2	29	0.00378720463387	0.0741026810834	0.0198933807067	0.270689227131	..	..
Y	2669896	chrY	2801855	.	.	.	..	..	g	-	..	63	2669832	179	2669716	63	2669832	..	..	..	..	..	..	..	..	..	..	..	0	0	..	9	11	5	9	0.773195876289	1.70542635659	0.500500500501	0.992282249173	14	30	7	83	0.0530208648741	0.171006187116	0.0696268324736	0.774731236272	0	0
Y	2669922	chrY	2801881	.	.	.	..	..	a	-	..	89	2669832	191	2670114	89	2669832	..	..	..	..	..	..	..	..	..	..	..	0	0	..	8	12	7	9	0.687285223368	1.86046511628	0.700700700701	0.992282249173	15	39	12	150	0.056808069508	0.22230804325	0.11936028424	1.40011669206	0	0
Y	2669956	chrY	2801915	.	.	.	..	..	c	-	..	123	2669832	157	2670114	123	2669832	..	..	..	..	..	..	..	..	..	..	..	0	0	..	6	11	8	9	0.515463917526	1.70542635659	0.800800800801	0.992282249173	8	20	11	209	0.0302976370709	0.114004124744	0.109413593887	1.9508292576	0	0
Y	2669991	chrY	2801950	.	.	.	..	..	c	-	..	122	2670114	122	2670114	122	2670114	..	..	..	..	..	..	..	..	..	..	..	0	0	..	0	2	7	9	0.0	0.31007751938	0.700700700701	0.992282249173	0	3	9	136	0.0	0.0171006187116	0.0895202131803	1.26943913413	0	0
Y	2670114	Y	2802073	G	T	snp_24_2670114	2.67011	..	g	-	twist,1240k,arbor	0	2670114	0	2670114	0	2670114	2670074	2670153	TGCTGATGATGATGGCTTCCAGCTTCATCCATGACCCTGTCAAGGACAAAATCTCATTCCCTTTTGTGGCTGCATAGTAT	G.T	C	Ysnp_only.1240k,Panel2_840k	..	..	..	..	..	..	..	..	..	..	..	..	..	..	..	..	10	409	40	212	0.0378720463387	2.33138435101	0.397867614135	1.97883159144	..	..
Y	2670219	chrY	2802178	C	A	rs773580905	2.67022	..	c	-	twist,arbor	0	2670219	104	2670114	0	2670219	2670179	2670258	TCTTTATCAAGTCTATCATTATGGGCATTTGGGTTGGTTCTGTCTCTTTGCCCTTGTGAATACTGCTGTGAAAAACATAT	C.A	T	Ysnp_v14.999	..	..	..	..	..	0	0	..	14	1	6	9	1.20274914089	0.15503875969	0.600600600601	0.992282249173	362	1	6	105	1.37096807746	0.00570020623718	0.0596801421202	0.98008168444	0	0
Y	2670263	chrY	2802222	.	.	.	..	..	a	-	..	43	2670219	148	2670114	43	2670219	..	..	..	..	..	..	..	..	..	..	..	0	0	..	11	0	0	9	0.945017182131	0.0	0.0	0.992282249173	53	0	0	29	0.200721845595	0.0	0.0	0.270689227131	0	0
Y	2670454	chrY	2802413	G	A	rs749649877	2.67045	..	a	-	twist,arbor	0	2670454	339	2670114	0	2670454	2670414	2670493	CAATGTAAAAGCATTCCTATTTCTTCACAGCCTCACCAGCCTCTGTTGTTTCTTGACTTTTTAAAAATTGCCATTCTGAC	A.G	C	Ysnp_v14.999	..	..	..	..	..	0	0	..	0	2	14	9	0.0	0.31007751938	1.4014014014	0.992282249173	0	3	150	118	0.0	0.0171006187116	1.49200355301	1.10142513108	0	0
Y	2670540	chrY	2802499	.	.	.	..	..	a	-	..	85	2670454	425	2670114	85	2670454	..	..	..	..	..	..	..	..	..	..	..	0	0	..	2	2	7	9	0.171821305842	0.31007751938	0.700700700701	0.992282249173	4	3	9	103	0.0151488185355	0.0171006187116	0.0895202131803	0.961413461879	0	0
Y	2670709	chrY	2802668	.	.	.	..	..	a	-	..	254	2670454	594	2670114	254	2670454	..	..	..	..	..	..	..	..	..	..	..	0	0	..	0	1	1	7	0.0	0.15503875969	0.1001001001	0.77177508269	0	1	1	30	0.0	0.00570020623718	0.00994669035337	0.280023338411	0	0
Y	2670971	Y	2802930	G	T	rs1047071877	2.67097	..	g	-	twist,arbor	0	2670971	856	2670114	0	2670971	2670931	2671010	TGACATTTAAGTATTTAATCCCCATCTTGAGTTAATTTTTATATAAGGTGTAAGGAAGGGTTCCAGTTTTAGTTTCCTGC	G.T	A	Ysnp_v14.999	..	..	..	..	..	..	..	..	..	..	..	..	..	..	..	..	29	1	19	48	0.109828934382	0.00570020623718	0.188987116714	0.448037341458	..	..
Y	2670995	chrY	2802954	.	.	.	..	..	a	-	..	23	2670971	856	2671852	23	2670971	..	..	..	..	..	..	..	..	..	..	..	0	0	..	11	0	11	9	0.945017182131	0.0	1.1011011011	0.992282249173	55	0	18	96	0.208296254863	0.0	0.179040426361	0.896074682917	0	0
Y	2671010	chrY	2802969	.	.	.	..	..	c	-	..	38	2670971	841	2671852	38	2670971	..	..	..	..	..	..	..	..	..	..	..	0	0	..	11	0	9	9	0.945017182131	0.0	0.900900900901	0.992282249173	52	0	11	106	0.196934640961	0.0	0.109413593887	0.98941579572	0	0
Y	2671177	Y	2803136	A	G	B369	2.67118	..	a	-	twist,arbor	0	2671177	674	2671852	0	2671177	2671137	2671216	GTTCTGTTCCATTGGTCTATATGACTGTTTTGGTACCAATCCCATGCTCTTTTGGTTACTGTAGCCTTGTAGTATTGCTT	A.G	C	Ysnp_v14.999	..	..	..	..	..	..	..	..	..	..	..	..	..	..	..	..	1	6	7	101	0.00378720463387	0.0342012374231	0.0696268324736	0.942745239318	..	..
Y	2671229	chrY	2803188	C	T	rs202112724	2.67123	..	c	-	twist,arbor	0	2671229	622	2671852	0	2671229	2671189	2671268	TGGTTACTGTAGCCTTGTAGTATTGCTTGAAGTCAGGTAGAGTGATGCCTCCAGCTTTGTTCTTTTTGCTTAGGATTATC	C.T	A	Ysnp_v14.999	..	..	..	..	..	0	0	..	2	3	6	8	0.171821305842	0.46511627907	0.600600600601	0.882028665932	2	4	8	46	0.00757440926773	0.0228008249487	0.0795735228269	0.429369118897	0	0
Y	2671245	Y	2803204	T	C	Z32794	2.67125	..	t	-	twist,arbor	0	2671245	606	2671852	0	2671245	2671205	2671284	GTAGTATTGCTTGAAGTCAGGTAGCGTGATGCCTCCAGCTGTGTTCTTTTTGCTTAGGATTATCTTGGCTATATGGGCTC	T.C	G	Ysnp_v14.999	..	..	..	..	..	..	..	..	..	..	..	..	..	..	..	..	1	4	3	38	0.00378720463387	0.0228008249487	0.0298400710601	0.354696228654	..	..
Y	2671688	Y	2803647	T	A	Z34888	2.67169	..	t	-	twist,arbor	0	2671688	163	2671852	0	2671688	2671648	2671727	TCCTGAGACTTTGCTGAAGTTGCTTATCAGCTTAAGGAGTGCTTAGGCTGAGATGATGGGGTTTTCTAAATATAGGATCA	T.A	G	Ysnp_v14.999	..	..	..	..	..	..	..	..	..	..	..	..	..	..	..	..	3	4	55	106	0.0113616139016	0.0228008249487	0.547067969435	0.98941579572	..	..
Y	2671773	chrY	2803732	G	A	rs750191737	2.67177	..	a	-	twist,arbor	0	2671773	78	2671852	0	2671773	2671733	2671812	TCTGCAAACAGGGACAATTTCACTTCCTCTCTTCCTGTTCTAATACCTTTATTTCTTTCACTTGCCTGAGTGCCCTGGCC	G.A	T	Ysnp_v14.999	..	..	..	..	..	0	0	..	13	5	13	9	1.11683848797	0.77519379845	1.3013013013	0.992282249173	84	6	323	95	0.318125189245	0.0342012374231	3.21278098414	0.886740571636	0	0
Y	2671852	chrY	2803811	C	T	snp_24_2671852	2.67185	..	t	-	twist,1240k,arbor	0	2671852	0	2671852	0	2671852	2671812	2671891	CAGAACCACCAATTCGATATTGAACAGGAATGATGAGAGAAGACATACTTGTCTTGTCCTAGTTTTCAAAGGGAATGCTT	C.T	A	Ysnp_old.1240k+v14.999	..	..	..	..	..	0	0	..	14	14	11	10	1.20274914089	2.17054263566	1.1011011011	1.10253583241	323	107	34	142	1.22326709674	0.609922067379	0.338187472014	1.32544380181	0	0
Y	2671949	Y	2803908	T	G	FT6735	2.67195	..	t	-	twist	0	2671949	96	2671852	96	2671852	2671909	2671988	AGTATGATATTGGCTGTGGGTTTGTCATAGCTTTTATTATATTGAGATATGTTCCACCAATATCTAGTTGATTGACAGTT	T.G	A	Ysnp_v14.999	..	..	..	..	..	..	..	..	..	..	..	..	..	..	..	..	0	0	2	42	0.0	0.0	0.0198933807067	0.392032673776	..	..
Y	2672037	chrY	2803996	.	.	.	..	..	a	-	..	49	2672087	49	2672087	49	2672087	..	..	..	..	..	..	..	..	..	..	..	0	0	..	8	5	14	10	0.687285223368	0.77519379845	1.4014014014	1.10253583241	23	6	168	54	0.0871057065789	0.0342012374231	1.67104397937	0.504042009141	0	0
Y	2672086	chrY	2804045	.	.	.	..	..	a	-	..	0	2672087	0	2672087	0	2672087	..	..	..	..	..	..	..	..	..	..	..	0	0	..	13	2	14	10	1.11683848797	0.31007751938	1.4014014014	1.10253583241	152	3	325	71	0.575655104347	0.0171006187116	3.23267436484	0.662721900907	0	0
Y	2672087	chrY	2804046	T	C	snp_24_2672087	2.67209	..	t	-	twist,1240k,arbor	0	2672087	0	2672087	0	2672087	2672047	2672126	TCATGTGGTTTTTGTCAATGGTTGTTTATGGGATGGAATAAATTTATTGACTTGCATATGTTGAAACAGGCTTGCATCCC	T.C	A	Ysnp_old.1240k+v14.999	..	..	..	..	..	0	0	..	13	2	14	10	1.11683848797	0.31007751938	1.4014014014	1.10253583241	159	3	314	73	0.602165536785	0.0171006187116	3.12326077096	0.681390123468	0	0
Y	2672123	chrY	2804082	T	A	rs947692045	2.67212	..	t	-	twist	0	2672123	35	2672087	35	2672087	2672083	2672162	AATATATTTATTGACTTGCATATGTTGAAACAGGCTTGCAGCCCAGGGATGACACCGACTTGATCATGGGATAAGTGTTT	T.A	G	Ysnp_v14.999	..	..	..	..	..	0	0	..	14	4	12	10	1.20274914089	0.62015503876	1.2012012012	1.10253583241	375	6	93	142	1.4202017377	0.0342012374231	0.925042202863	1.32544380181	0	0
Y	2672293	Y	2804252	G	T	Z34867	2.67229	..	g	-	twist,arbor	0	2672293	120	2672414	0	2672293	2672253	2672332	GTGTGTGTGTCTGCCAGATTTTGGTATCAGAGTAATGCTGCCCTCATAAAATGAGTTAGGGAGGAGTTCGTTCTTCTCAA	G.T	C	Ysnp_v14.999	..	..	..	..	..	..	..	..	..	..	..	..	..	..	..	..	102	6	27	144	0.386294872654	0.0342012374231	0.268560639541	1.34411202437	..	..
Y	2672386	chrY	2804345	T	C	rs747684355	2.67239	..	t	-	twist	0	2672386	27	2672414	27	2672414	2672346	2672425	TTTCTGAAGGAATGGTACCATCTCCTCTTTGTACCTCTCGAAGAATTCAGCTGTGAATCCATCTATCTGGTCCTGTGCTT	T.C	A	Ysnp_v14.999	..	..	..	..	..	0	0	..	14	14	14	9	1.20274914089	2.17054263566	1.4014014014	0.992282249173	338	262	169	128	1.28007516625	1.49345403414	1.68099066972	1.19476624389	0	0
Y	2672414	Y	2804373	G	T	snp_24_2672414	2.67241	..	g	-	twist,1240k,arbor	0	2672414	0	2672414	0	2672414	2672374	2672453	TTGTACCTCTCGTAGAATTCAGCTGTGAATCCATCTATCTAGTCCTGTGCTTTTTTTGTTTGGTAGGCTATTTCTTGCTG	G.T	A	Ysnp_old.1240k+v14.999	..	..	..	..	..	..	..	..	..	..	..	..	..	..	..	..	520	544	309	130	1.96934640961	3.10091219303	3.07352731919	1.21343446645	..	..
Y	2672415	chrY	2804374	.	.	.	..	..	g	-	..	0	2672414	0	2672414	0	2672414	..	..	..	..	..	..	..	..	..	..	..	0	0	..	14	14	14	10	1.20274914089	2.17054263566	1.4014014014	1.10253583241	523	546	311	130	1.98070802351	3.1123126055	3.0934206999	1.21343446645	0	0
Y	2672425	chrY	2804384	T	G	Z3029	2.67243	..	t	-	twist,1240k,arbor	0	2672425	0	2672425	0	2672425	2672385	2672464	GTAGAATTCAGCTGTGAATCCATCTATCTGGTCCTGTGCTATTTTTGTTTGGTAGGCTATTTCTTGCTGCCTCAATTTCA	T.G	A	Ysnp_old.1240k+v14.999,miscellaneous,pheno1000000000	..	..	..	..	..	0	0	..	14	14	14	10	1.20274914089	2.17054263566	1.4014014014	1.10253583241	479	537	302	124	1.81407101962	3.06101074937	3.00390048672	1.15742979877	0	0
Y	2672454	chrY	2804413	C	A	snp_24_2672454	2.67245	..	c	-	twist,1240k,arbor	0	2672454	0	2672454	0	2672454	2672414	2672493	GGTCCTGTGCTTTTTTTGTTTGGTAGGCTATTTCTTGCTGGCTCAATTTCAGAACTTGTTATTGGTCTATCCACAAATTT	C.A	G	Ysnp_old.1240k+v14.999	..	..	..	..	..	0	0	..	14	14	14	11	1.20274914089	2.17054263566	1.4014014014	1.21278941566	295	316	110	122	1.11722536699	1.80126517095	1.09413593887	1.13876157621	0	0
Y	2672494	chrY	2804453	.	.	.	..	..	t	-	..	39	2672454	39	2672454	39	2672454	..	..	..	..	..	..	..	..	..	..	..	0	0	..	9	9	9	10	0.773195876289	1.39534883721	0.900900900901	1.10253583241	28	22	13	88	0.106041729748	0.125404537218	0.129306974594	0.821401792673	0	0
Y	2672582	Y	2804541	G	A	Z33756	2.67258	..	g	-	twist,arbor	0	2672582	127	2672454	0	2672582	2672542	2672621	ATCCATTTCTTCTAGATTTTCTAGGGTTTTTTTGCCTAGATACACTTATTGTATTCTCTGGTGGTAGTTTATATTTCTGT	G.A	T	Ysnp_v14.999	..	..	..	..	..	..	..	..	..	..	..	..	..	..	..	..	57	1	8	59	0.21587066413	0.00570020623718	0.0795735228269	0.550712565542	..	..
Y	2672583	chrY	2804542	.	.	.	..	..	a	-	..	0	2672582	128	2672454	0	2672582	..	..	..	..	..	..	..	..	..	..	..	0	0	..	12	1	6	9	1.03092783505	0.15503875969	0.600600600601	0.992282249173	57	1	8	60	0.21587066413	0.00570020623718	0.0795735228269	0.560046676823	0	0
Y	2672625	chrY	2804584	.	.	.	..	..	g	-	..	42	2672582	170	2672454	42	2672582	..	..	..	..	..	..	..	..	..	..	..	0	0	..	5	1	1	9	0.429553264605	0.15503875969	0.1001001001	0.992282249173	8	1	1	49	0.0302976370709	0.00570020623718	0.00994669035337	0.457371452739	0	0
Y	2672757	chrY	2804716	.	.	.	..	..	a	-	..	170	2672928	302	2672454	170	2672928	..	..	..	..	..	..	..	..	..	..	..	0	0	..	0	0	1	9	0.0	0.0	0.1001001001	0.992282249173	0	1	1	62	0.0	0.00570020623718	0.00994669035337	0.578714899384	0	0
Y	2672928	Y	2804887	G	A	Z34528	2.67293	..	g	-	twist,arbor	0	2672928	473	2672454	0	2672928	2672888	2672967	TCTAATTGTGATGTTAGGGTGTTCATTTGAGATCTTTCTATCTTTCTGATGTGGGCATTTAGTGCTGTAAGTTTCCCTTT	G.A	T	Ysnp_v14.999	..	..	..	..	..	..	..	..	..	..	..	..	..	..	..	..	1	3	33	106	0.00378720463387	0.0171006187116	0.328240781661	0.98941579572	..	..
Y	2672942	chrY	2804901	.	.	.	..	..	g	-	..	13	2672928	487	2672454	13	2672928	..	..	..	..	..	..	..	..	..	..	..	0	0	..	1	1	11	9	0.085910652921	0.15503875969	1.1011011011	0.992282249173	1	1	30	108	0.00378720463387	0.00570020623718	0.298400710601	1.00808401828	0	0
Y	2673297	chrY	2805256	.	.	.	..	..	g	-	..	7	2673305	142	2673440	7	2673305	..	..	..	..	..	..	..	..	..	..	..	0	0	..	1	2	12	9	0.085910652921	0.31007751938	1.2012012012	0.992282249173	3	2	28	103	0.0113616139016	0.0114004124744	0.278507329894	0.961413461879	0	0
Y	2673305	chrY	2805264	C	T	rs746019622	2.67331	..	c	-	twist,arbor	0	2673305	134	2673440	0	2673305	2673265	2673344	GCACTGAGAAGAATGTATATTCTGTTGATTTGGGGTGGAGAGTTCTGTAGATATCTGCTAGGTCCAATTGGTACAGAGCT	C.T	A	Ysnp_v14.999	..	..	..	..	..	0	0	..	1	2	12	9	0.085910652921	0.31007751938	1.2012012012	0.992282249173	3	2	28	114	0.0113616139016	0.0114004124744	0.278507329894	1.06408868596	0	0
Y	2673331	chrY	2805290	.	.	.	..	..	a	-	..	25	2673305	108	2673440	25	2673305	..	..	..	..	..	..	..	..	..	..	..	0	0	..	1	3	8	9	0.085910652921	0.46511627907	0.800800800801	0.992282249173	3	3	12	142	0.0113616139016	0.0171006187116	0.11936028424	1.32544380181	0	0
Y	2673437	chrY	2805396	.	.	.	..	..	g	-	..	5	2673443	2	2673440	2	2673440	..	..	..	..	..	..	..	..	..	..	..	0	0	..	13	14	14	10	1.11683848797	2.17054263566	1.4014014014	1.10253583241	329	348	310	81	1.24599032454	1.98367177054	3.08347400954	0.756063013711	0	0
Y	2673443	Y	2805402	G	T	snp_24_2673443	2.67344	..	g	-	twist,1240k,arbor	0	2673443	0	2673443	0	2673443	2673403	2673482	ACAATGGGGCGTTAAAGTCTGGTATTGCTGTGTGGGAATTAAACTCTCTTGGTTGGTCTCTAATAACTTGTTTTATAAAT	G.T	A	Ysnp_only.1240k,Panel2_840k	..	..	..	..	..	..	..	..	..	..	..	..	..	..	..	..	298	339	289	75	1.12858698089	1.93236991441	2.87459351212	0.700058346029	..	..
Y	2673806	chrY	2805765	.	.	.	..	..	c	-	..	362	2673443	359	2673446	359	2673446	..	..	..	..	..	..	..	..	..	..	..	0	0	..	6	13	7	9	0.515463917526	2.01550387597	0.700700700701	0.992282249173	6	50	10	182	0.0227232278032	0.285010311859	0.0994669035337	1.69880825303	0	0
Y	2673908	chrY	2805867	.	.	.	..	..	t	-	..	331	2674240	461	2673446	331	2674240	..	..	..	..	..	..	..	..	..	..	..	0	0	..	0	3	6	9	0.0	0.46511627907	0.600600600601	0.992282249173	0	3	8	61	0.0	0.0171006187116	0.0795735228269	0.569380788103	0	0
Y	2674175	chrY	2806134	.	.	.	..	..	g	-	..	64	2674240	728	2673446	64	2674240	..	..	..	..	..	..	..	..	..	..	..	0	0	..	2	3	5	9	0.171821305842	0.46511627907	0.500500500501	0.992282249173	2	3	5	58	0.00757440926773	0.0171006187116	0.0497334517668	0.541378454262	0	0
Y	2674240	chrY	2806199	G	A	rs893700076	2.67424	..	g	-	twist,arbor	0	2674240	793	2673446	0	2674240	2674200	2674279	AACTAGTTTACACTTCCACTAACAGTGTAAAAGTGTTCCTCTTTCTCCACATCCTCTCCAGCATCTGGTATTTCCTGACT	G.A	C	Ysnp_v14.999	..	..	..	..	..	0	0	..	1	3	9	9	0.085910652921	0.46511627907	0.900900900901	0.992282249173	1	4	21	109	0.00378720463387	0.0228008249487	0.208880497421	1.01741812956	0	0
Y	2674548	chrY	2806507	.	.	.	..	..	t	-	..	259	2674808	1101	2673446	259	2674808	..	..	..	..	..	..	..	..	..	..	..	0	0	..	0	3	3	9	0.0	0.46511627907	0.3003003003	0.992282249173	0	3	5	109	0.0	0.0171006187116	0.0497334517668	1.01741812956	0	0
Y	2674615	chrY	2806574	.	.	.	..	..	c	-	..	192	2674808	1168	2673446	192	2674808	..	..	..	..	..	..	..	..	..	..	..	0	0	..	0	0	5	9	0.0	0.0	0.500500500501	0.992282249173	0	0	8	45	0.0	0.0	0.0795735228269	0.420035007617	0	0
Y	2674808	Y	2806767	A	T	ZS3627	2.67481	..	a	-	twist,arbor	0	2674808	1361	2673446	0	2674808	2674768	2674847	ATTAATTTTTGTATAAGGTGTAAGGAAGGGAGGCAGTTTCCGCTTTCTACATATGGCTAGCCAGGTTTCCCAGCACCATT	A.T	C	Ysnp_v14.999	..	..	..	..	..	..	..	..	..	..	..	..	..	..	..	..	0	0	6	43	0.0	0.0	0.0596801421202	0.401366785056	..	..
Y	2675268	chrY	2807227	.	.	.	..	..	a	-	..	138	2675407	1821	2673446	188	2675457	..	..	..	..	..	..	..	..	..	..	..	0	0	..	1	2	10	9	0.085910652921	0.31007751938	1.001001001	0.992282249173	1	2	15	77	0.00378720463387	0.0114004124744	0.149200355301	0.718726568589	0	0
Y	2675407	chrY	2807366	T	A	rs976074414	2.67541	..	t	-	twist	0	2675407	1960	2673446	49	2675457	2675367	2675446	TTTTGAATGGGAGTTCACTCGTGATTTGGCTCTCTGTTTGCCTGTTATTTCTGTATAGGAATGCTTGTGATTTTTGCACT	T.A	C	Ysnp_v14.999	..	..	..	..	..	0	0	..	0	4	4	9	0.0	0.62015503876	0.4004004004	0.992282249173	0	4	6	93	0.0	0.0228008249487	0.0596801421202	0.868072349075	0	0
Y	2675457	chrY	2807416	A	T	rs370507216	2.67546	..	a	-	twist,arbor	0	2675457	2010	2673446	0	2675457	2675417	2675496	CTGTATAGGAATGCTTGTGATTTTTGCACTTTGATTTTGTGTCCTGAGACTTTGCTGAAGTTGCTTATCAGCTTGAGACT	A.T	G	Ysnp_v14.999	..	..	..	..	..	0	0	..	0	2	4	9	0.0	0.31007751938	0.4004004004	0.992282249173	0	2	5	37	0.0	0.0114004124744	0.0497334517668	0.345362117374	0	0
Y	2675483	chrY	2807442	A	C	rs12314322	2.67548	..	a	-	twist,arbor	0	2675483	2036	2673446	0	2675483	2675443	2675522	CACTTTGATTTTGTATCCTGAGACTTTGCTGAAGTTGCTTTTCAGCTTGAGACTTTGGGCTGAGATGATGGGGTTTTCTA	A.C	T	Ysnp_v14.999	..	..	..	..	..	0	0	..	0	5	7	9	0.0	0.77519379845	0.700700700701	0.992282249173	0	5	10	72	0.0	0.0285010311859	0.0994669035337	0.672056012187	0	0
Y	2675514	chrY	2807473	.	.	.	..	..	g	-	..	30	2675483	2067	2673446	30	2675483	..	..	..	..	..	..	..	..	..	..	..	0	0	..	0	2	6	8	0.0	0.31007751938	0.600600600601	0.882028665932	0	2	8	41	0.0	0.0114004124744	0.0795735228269	0.382698562496	0	0
Y	2675599	chrY	2807558	.	.	.	..	..	c	-	..	115	2675483	2152	2673446	115	2675483	..	..	..	..	..	..	..	..	..	..	..	0	0	..	0	1	6	9	0.0	0.15503875969	0.600600600601	0.992282249173	0	1	8	78	0.0	0.00570020623718	0.0795735228269	0.72806067987	0	0
Y	2675605	chrY	2807564	.	.	.	..	..	c	-	..	121	2675483	2158	2673446	121	2675483	..	..	..	..	..	..	..	..	..	..	..	0	0	..	1	1	8	9	0.085910652921	0.15503875969	0.800800800801	0.992282249173	1	1	10	111	0.00378720463387	0.00570020623718	0.0994669035337	1.03608635212	0	0
Y	2675615	chrY	2807574	.	.	.	..	..	c	-	..	131	2675483	2168	2673446	131	2675483	..	..	..	..	..	..	..	..	..	..	..	0	0	..	1	1	6	9	0.085910652921	0.15503875969	0.600600600601	0.992282249173	1	1	7	117	0.00378720463387	0.00570020623718	0.0696268324736	1.0920910198	0	0
Y	2676064	chrY	2808023	.	.	.	..	..	t	-	..	84	2676149	2114	2678179	84	2676149	..	..	..	..	..	..	..	..	..	..	..	0	0	..	0	1	1	5	0.0	0.15503875969	0.1001001001	0.551267916207	0	1	1	7	0.0	0.00570020623718	0.00994669035337	0.0653387789627	0	0
Y	2676079	chrY	2808038	.	.	.	..	..	g	-	..	69	2676149	2099	2678179	69	2676149	..	..	..	..	..	..	..	..	..	..	..	0	0	..	1	1	3	9	0.085910652921	0.15503875969	0.3003003003	0.992282249173	3	1	3	20	0.0113616139016	0.00570020623718	0.0298400710601	0.186682225608	0	0
Y	2676149	chrY	2808108	G	T	Z8284	2.67615	..	g	-	twist,arbor	0	2676149	2029	2678179	0	2676149	2676109	2676188	CTTGTAAAATGAATTAGGGAGGATTCCCTCTTTTTCTGCTAATTGGAATAGTTTCAGAAGTAATGGTATCAGCTCCTCTT	G.T	A	Ysnp_v14.999	..	..	..	..	..	0	0	..	1	3	11	9	0.085910652921	0.46511627907	1.1011011011	0.992282249173	1	3	13	67	0.00378720463387	0.0171006187116	0.129306974594	0.625385455785	0	0
Y	2677901	chrY	2809860	T	C	rs372190751	2.6779	..	t	-	twist,arbor	0	2677901	277	2678179	0	2677901	2677861	2677940	GGCCTGGTGGTGACAAAATCTCTCAGCATTTGCTTGTTTGGAAAGGATTTTATTTTTCCTTCACTTATGAAGCTTAGTTT	T.C	G	Ysnp_v14.999	..	..	..	..	..	0	0	..	0	0	1	8	0.0	0.0	0.1001001001	0.882028665932	0	0	1	18	0.0	0.0	0.00994669035337	0.168014003047	0	0
Y	2678127	chrY	2810086	.	.	.	..	..	a	-	..	51	2678179	51	2678179	51	2678179	..	..	..	..	..	..	..	..	..	..	..	0	0	..	11	5	14	9	0.945017182131	0.77519379845	1.4014014014	0.992282249173	31	9	63	128	0.11740334365	0.0513018561347	0.626641492262	1.19476624389	0	0
Y	2678128	chrY	2810087	.	.	.	..	..	a	-	..	50	2678179	50	2678179	50	2678179	..	..	..	..	..	..	..	..	..	..	..	0	0	..	12	5	14	9	1.03092783505	0.77519379845	1.4014014014	0.992282249173	32	9	71	128	0.121190548284	0.0513018561347	0.706215015089	1.19476624389	0	0
Y	2678179	chrY	2810138	T	G	snp_24_2678179	2.67818	..	t	-	twist,1240k,arbor	0	2678179	0	2678179	0	2678179	2678139	2678218	GTTGCTCTTCTTGAGGAATATCATTGGGTGTTCTCCATATCTCTTGAATTTGAATGTTGGCCTGACTTGCTAGGTTGGAG	T.G	C	Ysnp_old.1240k+v14.999	..	..	..	..	..	0	0	..	14	11	14	10	1.20274914089	1.70542635659	1.4014014014	1.10253583241	105	30	201	149	0.397656486556	0.171006187116	1.99928476103	1.39078258078	0	0
Y	2678231	chrY	2810190	.	.	.	..	..	a	-	..	51	2678179	51	2678179	51	2678179	..	..	..	..	..	..	..	..	..	..	..	0	0	..	12	6	11	9	1.03092783505	0.93023255814	1.1011011011	0.992282249173	25	10	17	121	0.0946801158466	0.0570020623718	0.169093736007	1.12942746493	0	0
Y	2678240	chrY	2810199	.	.	.	..	..	t	-	..	60	2678179	60	2678179	60	2678179	..	..	..	..	..	..	..	..	..	..	..	0	0	..	6	1	8	9	0.515463917526	0.15503875969	0.800800800801	0.992282249173	11	3	12	117	0.0416592509725	0.0171006187116	0.11936028424	1.0920910198	0	0
Y	2678260	chrY	2810219	.	.	.	..	..	t	-	..	80	2678179	80	2678179	80	2678179	..	..	..	..	..	..	..	..	..	..	..	0	0	..	3	4	4	9	0.257731958763	0.62015503876	0.4004004004	0.992282249173	4	6	6	92	0.0151488185355	0.0342012374231	0.0596801421202	0.858738237795	0	0
Y	2678287	chrY	2810246	.	.	.	..	..	c	-	..	107	2678179	107	2678179	107	2678179	..	..	..	..	..	..	..	..	..	..	..	0	0	..	1	3	6	9	0.085910652921	0.46511627907	0.600600600601	0.992282249173	1	5	7	48	0.00378720463387	0.0285010311859	0.0696268324736	0.448037341458	0	0
Y	2678305	chrY	2810264	.	.	.	..	..	t	-	..	125	2678179	125	2678179	125	2678179	..	..	..	..	..	..	..	..	..	..	..	0	0	..	0	1	6	9	0.0	0.15503875969	0.600600600601	0.992282249173	0	1	7	53	0.0	0.00570020623718	0.0696268324736	0.49470789786	0	0
Y	2678509	chrY	2810468	.	.	.	..	..	g	-	..	20	2678530	329	2678179	20	2678530	..	..	..	..	..	..	..	..	..	..	..	0	0	..	0	3	14	9	0.0	0.46511627907	1.4014014014	0.992282249173	0	3	73	92	0.0	0.0171006187116	0.726108395796	0.858738237795	0	0
Y	2678530	chrY	2810489	A	G	rs72617604	2.67853	..	a	-	twist,arbor	0	2678530	350	2678179	0	2678530	2678490	2678569	TGGTTTTTAGCTCCTTCAGGTCATTTAAGCTATTCTCTACTCTGTTTGTTCTAGTTAGCCATTTGTCTAATCTTTTTTCA	A.G	T	Ysnp_v14.999	..	..	..	..	..	0	0	..	0	3	13	9	0.0	0.46511627907	1.3013013013	0.992282249173	0	3	79	68	0.0	0.0171006187116	0.785788537916	0.634719567066	0	0
Y	2678588	chrY	2810547	C	T	rs866868670	2.67859	..	c	-	twist,arbor	0	2678588	408	2678179	0	2678588	2678548	2678627	CCATTTGTCTAATCTTTTTTCAAGGTTTTTAGCTTCCTTGAGATGGGTTCGAATATCCTCCTTTAGCTCAGAGAAGTTTG	C.T	A	Ysnp_v14.999	..	..	..	..	..	0	0	..	0	0	4	9	0.0	0.0	0.4004004004	0.992282249173	0	0	6	42	0.0	0.0	0.0596801421202	0.392032673776	0	0
Y	2678638	chrY	2810597	.	.	.	..	..	c	-	..	49	2678588	458	2678179	49	2678588	..	..	..	..	..	..	..	..	..	..	..	0	0	..	0	2	5	8	0.0	0.31007751938	0.500500500501	0.882028665932	0	3	8	44	0.0	0.0171006187116	0.0795735228269	0.410700896337	0	0
Y	2678748	chrY	2810707	.	.	.	..	..	t	-	..	159	2678588	568	2678179	159	2678588	..	..	..	..	..	..	..	..	..	..	..	0	0	..	0	3	7	9	0.0	0.46511627907	0.700700700701	0.992282249173	0	4	8	86	0.0	0.0228008249487	0.0795735228269	0.802733570113	0	0
Y	2678779	chrY	2810738	.	.	.	..	..	c	-	..	190	2678588	599	2678179	190	2678588	..	..	..	..	..	..	..	..	..	..	..	0	0	..	0	3	5	9	0.0	0.46511627907	0.500500500501	0.992282249173	0	4	5	76	0.0	0.0228008249487	0.0497334517668	0.709392457309	0	0
Y	2678977	chrY	2810936	A	G	rs962393374	2.67898	..	a	-	twist,arbor	0	2678977	797	2678179	0	2678977	2678937	2679016	AGTTTCCTGGAGGTTCACTCCAGACCCTGTTTCCCTGGGTTTCACCAGCAGAGACTGCAGAACAGCAAATATTGCAGGAC	A.G	T	Ysnp_v14.999	..	..	..	..	..	0	0	..	4	8	6	9	0.343642611684	1.24031007752	0.600600600601	0.992282249173	7	14	7	135	0.0265104324371	0.0798028873206	0.0696268324736	1.26010502285	0	0
Y	2679621	chrY	2811580	.	.	.	..	..	c	-	..	282	2679904	1098	2680720	282	2679904	..	..	..	..	..	..	..	..	..	..	..	0	0	..	10	4	4	9	0.85910652921	0.62015503876	0.4004004004	0.992282249173	25	5	5	195	0.0946801158466	0.0285010311859	0.0497334517668	1.82015169967	0	0
Y	2679787	chrY	2811746	.	.	.	..	..	c	-	..	116	2679904	932	2680720	116	2679904	..	..	..	..	..	..	..	..	..	..	..	0	0	..	5	5	2	9	0.429553264605	0.77519379845	0.2002002002	0.992282249173	9	7	2	103	0.0340848417048	0.0399014436603	0.0198933807067	0.961413461879	0	0
Y	2679804	chrY	2811763	.	.	.	..	..	a	-	..	99	2679904	915	2680720	99	2679904	..	..	..	..	..	..	..	..	..	..	..	0	0	..	1	3	0	9	0.085910652921	0.46511627907	0.0	0.992282249173	1	4	0	82	0.00378720463387	0.0228008249487	0.0	0.765397124991	0	0
Y	2679855	chrY	2811814	.	.	.	..	..	a	-	..	48	2679904	864	2680720	48	2679904	..	..	..	..	..	..	..	..	..	..	..	0	0	..	9	1	3	9	0.773195876289	0.15503875969	0.3003003003	0.992282249173	19	2	5	126	0.0719568880434	0.0114004124744	0.0497334517668	1.17609802133	0	0
Y	2679904	Y	2811863	A	C	B109	2.6799	..	a	-	twist,arbor	0	2679904	815	2680720	0	2679904	2679864	2679943	CTGCTTTCCATTTGCTTGATACATTTTCCTTTATCCTTTTTTTCTGAGTAAAGTGTGTACTCTTGAATACAGTACACCGA	A.C	T	Ysnp_v14.999	..	..	..	..	..	..	..	..	..	..	..	..	..	..	..	..	41	3	4	62	0.155275389988	0.0171006187116	0.0397867614135	0.578714899384	..	..
Y	2680013	chrY	2811972	.	.	.	..	..	g	-	..	108	2679904	706	2680720	108	2679904	..	..	..	..	..	..	..	..	..	..	..	0	0	..	0	0	1	9	0.0	0.0	0.1001001001	0.992282249173	0	0	1	40	0.0	0.0	0.00994669035337	0.373364451215	0	0
Y	2680096	chrY	2812055	.	.	.	..	..	a	-	..	191	2679904	623	2680720	191	2679904	..	..	..	..	..	..	..	..	..	..	..	0	0	..	0	2	2	9	0.0	0.31007751938	0.2002002002	0.992282249173	0	3	2	101	0.0	0.0171006187116	0.0198933807067	0.942745239318	0	0
Y	2680101	chrY	2812060	.	.	.	..	..	g	-	..	196	2679904	618	2680720	196	2679904	..	..	..	..	..	..	..	..	..	..	..	0	0	..	0	2	1	9	0.0	0.31007751938	0.1001001001	0.992282249173	0	3	1	94	0.0	0.0171006187116	0.00994669035337	0.877406460356	0	0
Y	2680227	chrY	2812186	.	.	.	..	..	a	-	..	322	2679904	492	2680720	322	2679904	..	..	..	..	..	..	..	..	..	..	..	0	0	..	2	1	0	9	0.171821305842	0.15503875969	0.0	0.992282249173	3	1	0	98	0.0113616139016	0.00570020623718	0.0	0.914742905477	0	0
Y	2680472	chrY	2812431	.	.	.	..	..	t	-	..	247	2680720	247	2680720	247	2680720	..	..	..	..	..	..	..	..	..	..	..	0	0	..	0	2	1	9	0.0	0.31007751938	0.1001001001	0.992282249173	0	3	1	84	0.0	0.0171006187116	0.00994669035337	0.784065347552	0	0
Y	2680599	chrY	2812558	.	.	.	..	..	g	-	..	120	2680720	120	2680720	120	2680720	..	..	..	..	..	..	..	..	..	..	..	0	0	..	0	0	0	7	0.0	0.0	0.0	0.77177508269	0	0	0	23	0.0	0.0	0.0	0.214684559449	0	0
Y	2680720	chrY	2812679	C	T	rs9785893	2.68072	..	c	-	twist,1240k,arbor	0	2680720	0	2680720	0	2680720	2680680	2680759	TATAATTTTGAATTTTTTTTTTTTGAGATGGAGTCTCACTGTGTCACCCAGGCTGGAATACAGTGTCACAGTCTTGGCTC	C.T	G	Ysnp_old.1240k+v14.999	..	..	..	..	..	0	0	..	4	12	4	9	0.343642611684	1.86046511628	0.4004004004	0.992282249173	4	31	4	60	0.0151488185355	0.176706393353	0.0397867614135	0.560046676823	0	0
Y	2680737	chrY	2812696	.	.	.	..	..	a	-	..	16	2680720	16	2680720	16	2680720	..	..	..	..	..	..	..	..	..	..	..	0	0	..	4	12	6	10	0.343642611684	1.86046511628	0.600600600601	1.10253583241	4	73	6	118	0.0151488185355	0.416115055314	0.0596801421202	1.10142513108	0	0
Y	2680767	chrY	2812726	.	.	.	..	..	g	-	..	46	2680720	46	2680720	46	2680720	..	..	..	..	..	..	..	..	..	..	..	0	0	..	4	13	8	10	0.343642611684	2.01550387597	0.800800800801	1.10253583241	5	70	15	180	0.0189360231693	0.399014436603	0.149200355301	1.68014003047	0	0
Y	2680813	chrY	2812772	.	.	.	..	..	g	-	..	92	2680720	92	2680720	92	2680720	..	..	..	..	..	..	..	..	..	..	..	0	0	..	2	4	4	10	0.171821305842	0.62015503876	0.4004004004	1.10253583241	3	8	5	48	0.0113616139016	0.0456016498975	0.0497334517668	0.448037341458	0	0
Y	2680842	chrY	2812801	.	.	.	..	..	c	-	..	116	2680959	121	2680720	116	2680959	..	..	..	..	..	..	..	..	..	..	..	0	0	..	0	1	3	9	0.0	0.15503875969	0.3003003003	0.992282249173	0	1	3	32	0.0	0.00570020623718	0.0298400710601	0.298691560972	0	0
Y	2680871	chrY	2812830	.	.	.	..	..	N	-	..	87	2680959	150	2680720	87	2680959	..	..	..	..	..	..	..	..	..	..	..	0	0	..	0	1	2	9	0.0	0.15503875969	0.2002002002	0.992282249173	0	1	2	45	0.0	0.00570020623718	0.0198933807067	0.420035007617	0	0
Y	2680959	Y	2812918	T	C	B108	2.68096	..	N	-	twist,arbor	0	2680959	238	2680720	0	2680959	2680919	2680998	TGTGATCCACCCATCTTGGCTTCCCAAAGTTCTGGGATTAAAGGCTTGAGCCACCGTGCCCAGCCTAATTTTGAAATATT	T.C	A	Ysnp_v14.999	..	..	..	..	..	..	..	..	..	..	..	..	..	..	..	..	18	13	3	120	0.0681696834096	0.0741026810834	0.0298400710601	1.12009335365	..	..
Y	2680994	chrY	2812953	.	.	.	..	..	a	-	..	34	2680959	273	2680720	34	2680959	..	..	..	..	..	..	..	..	..	..	..	0	0	..	4	2	1	9	0.343642611684	0.31007751938	0.1001001001	0.992282249173	5	2	1	32	0.0189360231693	0.0114004124744	0.00994669035337	0.298691560972	0	0
Y	2681128	chrY	2813087	.	.	.	..	..	a	-	..	143	2681272	143	2681272	143	2681272	..	..	..	..	..	..	..	..	..	..	..	0	0	..	0	4	1	9	0.0	0.62015503876	0.1001001001	0.992282249173	0	4	1	102	0.0	0.0228008249487	0.00994669035337	0.952079350599	0	0
Y	2681272	chrY	2813231	C	T	snp_24_2681272	2.68127	..	c	-	twist,1240k,arbor	0	2681272	0	2681272	0	2681272	2681232	2681311	AAGAATCGCCTGAACCCAGGGGGAGAAGGTTGCAGTGAGCGGATATCTTACCACTCTACTCCAGCCTGAGAGACACATTG	C.T	G	Ysnp_old.1240k+v14.999	..	..	..	..	..	0	0	..	14	13	7	10	1.20274914089	2.01550387597	0.700700700701	1.10253583241	131	287	8	165	0.496123807036	1.63595919007	0.0795735228269	1.54012836126	0	0
Y	2681382	chrY	2813341	A	G	Z29426	2.68138	..	a	-	twist,arbor	0	2681382	14	2681367	0	2681382	2681342	2681421	TATTACATATTTCTGTCTCAGTGCAGTTGTGTTGCTGTAACGGCATATCTGATTCTGTGTAACTTACAAAGAGGTTCATG	A.G	C	Ysnp_v14.999	..	..	..	..	..	0	0	..	13	7	14	10	1.11683848797	1.08527131783	1.4014014014	1.10253583241	173	13	109	81	0.655186401659	0.0741026810834	1.08418924852	0.756063013711	0	0
Y	2681536	Y	2813495	T	C	BY176358	2.68154	..	t	-	twist,arbor	0	2681536	168	2681367	0	2681536	2681496	2681575	CCACTCATGGAAAGGAAAGGGGAGGCAGCCTCTGAAGAGAATATATGGCCAGAGAGGGAACTAGAGAAATGACAGGGGCA	T.C	A	Ysnp_v14.999	..	..	..	..	..	..	..	..	..	..	..	..	..	..	..	..	422	2	90	164	1.59820035549	0.0114004124744	0.895202131803	1.53079424998	..	..
Y	2681554	chrY	2813513	A	T	ZS6829	2.68155	..	a	-	twist,arbor	0	2681554	185	2681740	0	2681554	2681514	2681593	GGGGAGGCAGCCTCTGAAGAGATTATATGGCCAGAGAGGGCACTAGAGAAATGACAGGGGCAAGGGGAAAGAGAGGGAGG	A.T	C	Ysnp_v14.999	..	..	..	..	..	0	0	..	14	2	14	9	1.20274914089	0.31007751938	1.4014014014	0.992282249173	423	2	96	170	1.60198756012	0.0114004124744	0.954882273923	1.58679891766	0	0
Y	2681740	chrY	2813699	G	A	snp_24_2681740	2.68174	..	g	-	twist,1240k,arbor	0	2681740	0	2681740	0	2681740	2681700	2681779	TCCATGACCCAAAGATGATCCATTAGGCTGCACCTCCAGCTTTGGGGATAATATTTCAACAGGAGGTTTGGAGGGTCAAA	G.A	T	Ysnp_old.1240k+v14.999	..	..	..	..	..	0	0	..	14	14	3	10	1.20274914089	2.17054263566	0.3003003003	1.10253583241	280	756	3	168	1.06041729748	4.30935591531	0.0298400710601	1.5681306951	0	0
Y	2681879	chrY	2813838	.	.	.	..	..	g	-	..	4	2681884	138	2681740	4	2681884	..	..	..	..	..	..	..	..	..	..	..	0	0	..	14	2	5	9	1.20274914089	0.31007751938	0.500500500501	0.992282249173	219	3	6	78	0.829397814816	0.0171006187116	0.0596801421202	0.72806067987	0	0
Y	2681884	chrY	2813843	A	G	Y33340	2.68188	..	a	-	twist,arbor	0	2681884	143	2681740	0	2681884	2681844	2681923	AAGGTGAGAGATATGTCTTTTGAGTCTTTTCAGGGGCCCATCTGGAAAATTCAAACATTAATTCTAGGTTAAAGGGATTT	A.G	T	Ysnp_v14.999	..	..	..	..	..	0	0	..	14	3	5	9	1.20274914089	0.46511627907	0.500500500501	0.992282249173	200	4	6	81	0.757440926773	0.0228008249487	0.0596801421202	0.756063013711	0	0
Y	2681985	chrY	2813944	.	.	.	..	..	N	-	..	12	2681998	244	2681740	12	2681998	..	..	..	..	..	..	..	..	..	..	..	0	0	..	14	0	7	9	1.20274914089	0.0	0.700700700701	0.992282249173	118	0	13	80	0.446890146796	0.0	0.129306974594	0.74672890243	0	0
Y	2681997	chrY	2813956	.	.	.	..	..	c	-	..	0	2681998	256	2681740	0	2681998	..	..	..	..	..	..	..	..	..	..	..	0	0	..	14	0	7	9	1.20274914089	0.0	0.700700700701	0.992282249173	113	0	13	61	0.427954123627	0.0	0.129306974594	0.569380788103	0	0
Y	2681998	chrY	2813957	G	A	Z19045	2.682	..	g	-	twist,arbor	0	2681998	257	2681740	0	2681998	2681958	2682037	AGATGTTAAAAGGCACAGAACACTTGATTGAAACAAACTCTTAGGTCACTTAAAAAAAAAAGTAGTCATTTTTTAACCAG	G.A	T	Ysnp_v14.999	..	..	..	..	..	0	0	..	14	0	7	9	1.20274914089	0.0	0.700700700701	0.992282249173	111	0	13	61	0.420379714359	0.0	0.129306974594	0.569380788103	0	0
Y	2682031	chrY	2813990	T	C	rs1381661176	2.68203	..	t	-	twist,arbor	0	2682031	290	2681740	0	2682031	2681991	2682070	CAAACTCGTAGGTCACTTAAAAAAAAAAGTAGTCATTTTTGAACCAGAAGGATAATCAAAAAACAAATTTACCAGAGTTA	T.C	G	Ysnp_v14.999	..	..	..	..	..	0	0	..	12	1	10	9	1.03092783505	0.15503875969	1.001001001	0.992282249173	26	1	15	33	0.0984673204805	0.00570020623718	0.149200355301	0.308025672253	0	0
Y	2682059	Y	2814018	T	C	Z20571	2.68206	..	t	-	twist,arbor	0	2682059	318	2681740	0	2682059	2682019	2682098	GTAGTCATTTTTTAACCAGAAGGATAATCAAAAAACAAATATACCAGAGTTAGCCATGGTATCATGGCTATCCACATTAT	T.C	A	Ysnp_v14.999	..	..	..	..	..	..	..	..	..	..	..	..	..	..	..	..	29	2	31	56	0.109828934382	0.0114004124744	0.308347400954	0.522710231701	..	..
Y	2682129	chrY	2814088	G	A	rs970515735	2.68213	..	g	-	twist,arbor	0	2682129	388	2681740	0	2682129	2682089	2682168	TCCACATTATCCACAAAAAATACCAAAACACATTATCTGCCAAAAACACAAAAATTAGCCAGGTGTGGTGTGTGCACCTG	G.A	C	Ysnp_v14.999	..	..	..	..	..	0	0	..	15	2	15	9	1.28865979381	0.31007751938	1.5015015015	0.992282249173	135	2	316	118	0.511272625572	0.0114004124744	3.14315415166	1.10142513108	0	0
Y	2682163	chrY	2814122	.	.	.	..	..	c	-	..	33	2682129	422	2681740	33	2682129	..	..	..	..	..	..	..	..	..	..	..	0	0	..	14	5	13	10	1.20274914089	0.77519379845	1.3013013013	1.10253583241	66	8	100	143	0.249955505835	0.0456016498975	0.994669035337	1.33477791309	0	0
Y	2682253	chrY	2814212	.	.	.	..	..	c	-	..	123	2682129	512	2681740	123	2682129	..	..	..	..	..	..	..	..	..	..	..	0	0	..	1	6	5	9	0.085910652921	0.93023255814	0.500500500501	0.992282249173	2	7	5	186	0.00757440926773	0.0399014436603	0.0497334517668	1.73614469815	0	0
Y	2682254	chrY	2814213	.	.	.	..	..	g	-	..	124	2682129	513	2681740	124	2682129	..	..	..	..	..	..	..	..	..	..	..	0	0	..	1	6	5	9	0.085910652921	0.93023255814	0.500500500501	0.992282249173	2	7	5	184	0.00757440926773	0.0399014436603	0.0497334517668	1.71747647559	0	0
Y	2682290	chrY	2814249	.	.	.	..	..	c	-	..	108	2682399	549	2681740	108	2682399	..	..	..	..	..	..	..	..	..	..	..	0	0	..	0	2	0	9	0.0	0.31007751938	0.0	0.992282249173	0	2	0	22	0.0	0.0114004124744	0.0	0.205350448168	0	0
Y	2682399	chrY	2814358	G	T	rs908484203	2.6824	..	g	-	twist,arbor	0	2682399	658	2681740	0	2682399	2682359	2682438	CAACTTTTATTTTAGGTTCAAGGGGTACGTGGGCAAGCTGCTTACATAGGTAAGTTGCATGTCATGGGTATTTTGTGTAC	G.T	C	Ysnp_v14.999	..	..	..	..	..	0	0	..	14	3	13	9	1.20274914089	0.46511627907	1.3013013013	0.992282249173	300	4	162	82	1.13616139016	0.0228008249487	1.61136383725	0.765397124991	0	0
Y	2682492	chrY	2814451	.	.	.	..	..	a	-	..	92	2682399	734	2683227	92	2682399	..	..	..	..	..	..	..	..	..	..	..	0	0	..	1	0	2	9	0.085910652921	0.0	0.2002002002	0.992282249173	2	0	2	111	0.00757440926773	0.0	0.0198933807067	1.03608635212	0	0
Y	2682647	chrY	2814606	.	.	.	..	..	t	-	..	247	2682399	579	2683227	247	2682399	..	..	..	..	..	..	..	..	..	..	..	0	0	..	1	2	0	9	0.085910652921	0.31007751938	0.0	0.992282249173	1	3	0	69	0.00378720463387	0.0171006187116	0.0	0.644053678346	0	0
Y	2682735	chrY	2814694	.	.	.	..	..	g	-	..	335	2682399	491	2683227	335	2682399	..	..	..	..	..	..	..	..	..	..	..	0	0	..	3	3	6	9	0.257731958763	0.46511627907	0.600600600601	0.992282249173	4	5	11	169	0.0151488185355	0.0285010311859	0.109413593887	1.57746480638	0	0
Y	2682790	chrY	2814749	.	.	.	..	..	t	-	..	297	2683088	436	2683227	297	2683088	..	..	..	..	..	..	..	..	..	..	..	0	0	..	0	2	5	9	0.0	0.31007751938	0.500500500501	0.992282249173	0	4	5	50	0.0	0.0228008249487	0.0497334517668	0.466705564019	0	0
Y	2683014	chrY	2814973	.	.	.	..	..	g	-	..	73	2683088	212	2683227	73	2683088	..	..	..	..	..	..	..	..	..	..	..	0	0	..	4	1	2	9	0.343642611684	0.15503875969	0.2002002002	0.992282249173	5	1	3	70	0.0189360231693	0.00570020623718	0.0298400710601	0.653387789627	0	0
Y	2683088	Y	2815047	A	G	rs780217870	2.68309	..	a	-	twist,arbor	0	2683088	138	2683227	0	2683088	2683048	2683127	GCAGTTCCCTAATGATTAGTGATAATGAGCATTTTTTTGTCTATGTCTTGTTGGCCATGTATATGTCTTCTTTTGAGAAG	A.G	C	Ysnp_v14.999	..	..	..	..	..	..	..	..	..	..	..	..	..	..	..	..	86	0	65	53	0.325699598512	0.0	0.646534872969	0.49470789786	..	..
Y	2683220	chrY	2815179	.	.	.	..	..	c	-	..	6	2683227	6	2683227	6	2683227	..	..	..	..	..	..	..	..	..	..	..	0	0	..	7	13	6	10	0.601374570447	2.01550387597	0.600600600601	1.10253583241	11	58	10	232	0.0416592509725	0.330611961757	0.0994669035337	2.16551381705	0	0
Y	2683227	Y	2815186	T	C	snp_24_2683227	2.68323	..	t	-	twist,1240k,arbor	0	2683227	0	2683227	0	2683227	2683187	2683266	TTCGCTCTTATTGCTTAGGCTGGAGTGCAATGGCGCTATCACAGCTCACTGCAACCGCTGCCTCCTGGGTTCAAGTGATT	T.C	A	Ysnp_old.1240k+v14.999	..	..	..	..	..	..	..	..	..	..	..	..	..	..	..	..	10	58	12	238	0.0378720463387	0.330611961757	0.11936028424	2.22151848473	..	..
Y	2683242	chrY	2815201	C	T	rs112356704	2.68324	..	t	-	twist,arbor	0	2683242	14	2683227	0	2683242	2683202	2683281	TAGGCTGGAGTGCAATGGCGCTATCTCAGCTCACTGCAACGGCTGCCTCCTGGGTTCAAGTGATTCTCCTGCCTCAGCCT	C.T	G	Ysnp_v14.999	..	..	..	..	..	0	0	..	8	13	7	10	0.687285223368	2.01550387597	0.700700700701	1.10253583241	12	59	12	193	0.0454464556064	0.336312167994	0.11936028424	1.80148347711	0	0
Y	2683243	chrY	2815202	.	.	.	..	..	g	-	..	0	2683242	15	2683227	0	2683242	..	..	..	..	..	..	..	..	..	..	..	0	0	..	8	13	7	10	0.687285223368	2.01550387597	0.700700700701	1.10253583241	12	61	12	191	0.0454464556064	0.347712580468	0.11936028424	1.78281525455	0	0
Y	2683353	chrY	2815312	.	.	.	..	..	g	-	..	19	2683373	125	2683227	19	2683373	..	..	..	..	..	..	..	..	..	..	..	0	0	..	1	2	4	9	0.085910652921	0.31007751938	0.4004004004	0.992282249173	1	2	5	48	0.00378720463387	0.0114004124744	0.0497334517668	0.448037341458	0	0
Y	2683373	Y	2815332	T	C	rs983426655	2.68337	..	t	-	twist,arbor	0	2683373	145	2683227	0	2683373	2683333	2683412	ATATTTAGTAGAGACTTTTAGTAGAGATGGGATTTCTCCAAGTTGGTCAGGCTGGTCTTGAACTCTCGACCTCAAGTGAT	T.C	A	Ysnp_v14.999	..	..	..	..	..	..	..	..	..	..	..	..	..	..	..	..	4	9	7	70	0.0151488185355	0.0513018561347	0.0696268324736	0.653387789627	..	..
Y	2683415	chrY	2815374	.	.	.	..	..	g	-	..	41	2683373	187	2683227	41	2683373	..	..	..	..	..	..	..	..	..	..	..	0	0	..	10	11	6	9	0.85910652921	1.70542635659	0.600600600601	0.992282249173	49	36	9	150	0.185573027059	0.205207424539	0.0895202131803	1.40011669206	0	0
Y	2683427	chrY	2815386	.	.	.	..	..	c	-	..	34	2683462	199	2683227	34	2683462	..	..	..	..	..	..	..	..	..	..	..	0	0	..	12	11	10	9	1.03092783505	1.70542635659	1.001001001	0.992282249173	83	63	18	139	0.314337984611	0.359112992943	0.179040426361	1.29744146797	0	0
Y	2683432	chrY	2815391	.	.	.	..	..	a	-	..	29	2683462	204	2683227	29	2683462	..	..	..	..	..	..	..	..	..	..	..	0	0	..	13	12	12	9	1.11683848797	1.86046511628	1.2012012012	0.992282249173	136	71	27	138	0.515059830206	0.40471464284	0.268560639541	1.28810735669	0	0
Y	2683461	chrY	2815420	.	.	.	..	..	c	-	..	0	2683462	233	2683227	0	2683462	..	..	..	..	..	..	..	..	..	..	..	0	0	..	14	13	13	9	1.20274914089	2.01550387597	1.3013013013	0.992282249173	441	78	39	189	1.67015724353	0.4446160865	0.387920923781	1.76414703199	0	0
Y	2683462	chrY	2815421	G	A	rs919750102	2.68346	..	g	-	twist,arbor	0	2683463	234	2683227	0	2683463	2683422	2683501	TCAGCCTCCCAAAGTGCTGGGATTACAGGCATGAGCCACCTCGCCCACCCCTTTGCCCAGTTTTTAATGAAGCGTGCCCA	G.A	T	Ysnp_v14.999	..	..	..	..	..	0	0	..	14	13	13	9	1.20274914089	2.01550387597	1.3013013013	0.992282249173	453	78	39	191	1.71560369914	0.4446160865	0.387920923781	1.78281525455	0	0
Y	2683463	Y	2815422	C	T	Z42293	2.68346	..	c	-	twist,arbor	0	2683463	235	2683227	0	2683463	2683423	2683502	CAGCCTCCCAAAGTGCTGGGATTACAGGCATGAGCCACCGGGCCCACCCCTTTGCCCAGTTTTTAATGAAGCGTGCCCAG	C.T	G	Ysnp_v14.999	..	..	..	..	..	..	..	..	..	..	..	..	..	..	..	..	477	78	39	195	1.80649661035	0.4446160865	0.387920923781	1.82015169967	..	..
Y	2683469	chrY	2815428	.	.	.	..	..	c	-	..	5	2683463	241	2683227	5	2683463	..	..	..	..	..	..	..	..	..	..	..	0	0	..	14	13	13	9	1.20274914089	2.01550387597	1.3013013013	0.992282249173	576	74	38	206	2.18142986911	0.421815261552	0.377974233428	1.92282692376	0	0
Y	2683861	chrY	2815820	T	C	rs762743242	2.68386	..	t	-	twist,arbor	0	2683861	633	2683227	0	2683861	2683821	2683900	CCATCTGGGGTAACTTTTGCATATGGCTAATAAAAAGAGAACTAGTTTTGTTTGTTTGTTTGAGACAGAGTGTCATTCTG	T.C	A	Ysnp_v14.999	..	..	..	..	..	0	0	..	2	2	14	9	0.171821305842	0.31007751938	1.4014014014	0.992282249173	3	2	400	79	0.0113616139016	0.0114004124744	3.97867614135	0.73739479115	0	0
Y	2683869	Y	2815828	T	C	rs770924552	2.68387	..	t	-	twist,arbor	0	2683869	641	2683227	0	2683869	2683829	2683908	GGTAACTTTTGCATATGGCTAATAAAAAGAGATCTAGTTTAGTTTGTTTGTTTGAGACAGAGTGTCATTCTGTCGCCCTG	T.C	A	Ysnp_v14.999	..	..	..	..	..	..	..	..	..	..	..	..	..	..	..	..	9	3	402	102	0.0340848417048	0.0171006187116	3.99856952205	0.952079350599	..	..
Y	2683891	chrY	2815850	T	A	FGC4702	2.68389	..	t	-	twist,arbor	0	2683891	663	2683227	0	2683891	2683851	2683930	TAAAAAGAGATCTAGTTTTGTTTGTTTGTTTGAGACAGAGGGTCATTCTGTCGCCCTGGCTGGAGTGCAGTGGCGCAATC	T.A	G	Ysnp_v14.999	..	..	..	..	..	0	0	..	10	5	14	9	0.85910652921	0.77519379845	1.4014014014	0.992282249173	23	9	257	177	0.0871057065789	0.0513018561347	2.55629942082	1.65213769663	0	0
Y	2683956	chrY	2815915	.	.	.	..	..	t	-	..	10	2683967	728	2683227	10	2683967	..	..	..	..	..	..	..	..	..	..	..	0	0	..	11	5	13	9	0.945017182131	0.77519379845	1.3013013013	0.992282249173	17	8	27	199	0.0643824787757	0.0456016498975	0.268560639541	1.8574881448	0	0
Y	2683964	chrY	2815923	.	.	.	..	..	c	-	..	2	2683967	736	2683227	2	2683967	..	..	..	..	..	..	..	..	..	..	..	0	0	..	12	4	13	9	1.03092783505	0.62015503876	1.3013013013	0.992282249173	18	7	23	190	0.0681696834096	0.0399014436603	0.228773878127	1.77348114327	0	0
Y	2683967	chrY	2815926	C	T	rs960082032	2.68397	..	t	-	twist,arbor	0	2683967	739	2683227	0	2683967	2683927	2684006	AATCTGGGCTCACTGCAAGTTCCACCTCCCGGGTTCACGCAGTTCTCCTACCTCAGCATCCTGAGTAGCTGGGACTACAG	C.T	A	Ysnp_v14.999	..	..	..	..	..	0	0	..	11	4	12	9	0.945017182131	0.62015503876	1.2012012012	0.992282249173	17	7	23	189	0.0643824787757	0.0399014436603	0.228773878127	1.76414703199	0	0
Y	2684440	chrY	2816399	.	.	.	..	..	c	-	..	239	2684680	787	2685228	239	2684680	..	..	..	..	..	..	..	..	..	..	..	0	0	..	0	2	1	9	0.0	0.31007751938	0.1001001001	0.992282249173	0	2	1	79	0.0	0.0114004124744	0.00994669035337	0.73739479115	0	0
Y	2684460	chrY	2816419	.	.	.	..	..	t	-	..	219	2684680	767	2685228	219	2684680	..	..	..	..	..	..	..	..	..	..	..	0	0	..	0	1	1	9	0.0	0.15503875969	0.1001001001	0.992282249173	0	1	1	33	0.0	0.00570020623718	0.00994669035337	0.308025672253	0	0
Y	2684508	chrY	2816467	.	.	.	..	..	c	-	..	171	2684680	719	2685228	171	2684680	..	..	..	..	..	..	..	..	..	..	..	0	0	..	0	0	0	5	0.0	0.0	0.0	0.551267916207	0	0	0	7	0.0	0.0	0.0	0.0653387789627	0	0
Y	2684680	Y	2816639	C	G	rs767472728	2.68468	..	c	-	twist,arbor	0	2684680	547	2685228	0	2684680	2684640	2684719	TTGTGTCTGCTCTGATTCCTCTGAGCAGTGTTTTGTAATTATCATGTAAAGACCTTTCATCTCCCTGGTTAGCTGTATTC	C.G	A	Ysnp_v14.999	..	..	..	..	..	..	..	..	..	..	..	..	..	..	..	..	154	2	29	87	0.583229513615	0.0114004124744	0.288454020248	0.812067681393	..	..
Y	2684747	chrY	2816706	.	.	.	..	..	t	-	..	66	2684680	480	2685228	66	2684680	..	..	..	..	..	..	..	..	..	..	..	0	0	..	3	1	6	9	0.257731958763	0.15503875969	0.600600600601	0.992282249173	5	1	7	108	0.0189360231693	0.00570020623718	0.0696268324736	1.00808401828	0	0
Y	2684876	chrY	2816835	.	.	.	..	..	c	-	..	7	2684884	351	2685228	7	2684884	..	..	..	..	..	..	..	..	..	..	..	0	0	..	14	0	2	9	1.20274914089	0.0	0.2002002002	0.992282249173	87	0	2	106	0.329486803146	0.0	0.0198933807067	0.98941579572	0	0
Y	2684884	Y	2816843	C	T	rs377425369	2.68488	..	c	-	twist,arbor	0	2684884	343	2685228	0	2684884	2684844	2684923	AGTTTGCTGAAGTTGTTTATCAGATCTAGGAGCCTTTGGGGAGAGACTATGTGGCCTCTAGGCATAAAATCATATCGTCA	C.T	G	Ysnp_v14.999	..	..	..	..	..	..	..	..	..	..	..	..	..	..	..	..	91	0	2	120	0.344635621682	0.0	0.0198933807067	1.12009335365	..	..
Y	2685043	chrY	2817002	.	.	.	..	..	g	-	..	90	2685134	184	2685228	90	2685134	..	..	..	..	..	..	..	..	..	..	..	0	0	..	3	1	4	9	0.257731958763	0.15503875969	0.4004004004	0.992282249173	3	2	4	121	0.0113616139016	0.0114004124744	0.0397867614135	1.12942746493	0	0
Y	2685134	Y	2817093	C	T	rs763443682	2.68513	..	c	-	twist,arbor	0	2685134	93	2685228	0	2685134	2685094	2685173	ATTCATTACAATTTTGGCTATGGGTCTGTTATGTATTGCTGATTATTTTGAGATATGATCCTTCAATGCCTAGTTTGTTG	C.T	G	Ysnp_v14.999	..	..	..	..	..	..	..	..	..	..	..	..	..	..	..	..	122	0	15	70	0.462038965332	0.0	0.149200355301	0.653387789627	..	..
Y	2685228	Y	2817187	A	G	snp_24_2685228	2.68523	..	a	-	twist,1240k,arbor	0	2685228	0	2685228	0	2685228	2685188	2685267	GAAGGGATGTTGAATGTTATCAAAAGTCTTCTCAGTATCTCTTGAGATGATCATGTGGTTTTTCTTGTTTATGGCAAGAA	A.G	C	Ysnp_only.1240k,Panel2_840k	..	..	..	..	..	..	..	..	..	..	..	..	..	..	..	..	106	4	164	56	0.40144369119	0.0228008249487	1.63125721795	0.522710231701	..	..
Y	2685264	chrY	2817223	A	T	FGC4358	2.68526	..	a	-	twist,arbor	0	2685264	35	2685228	0	2685264	2685224	2685303	ATCTATTGAGATGATCATGTGGTTTTTCTTGTTTATGGCAGGAATCACATTTGTTTATTTGCATATGCTGAGTCAACCTT	A.T	G	Ysnp_v14.999	..	..	..	..	..	0	0	..	14	3	13	9	1.20274914089	0.46511627907	1.3013013013	0.992282249173	206	4	107	73	0.780164154576	0.0228008249487	1.06429586781	0.681390123468	0	0
Y	2685331	chrY	2817290	.	.	.	..	..	t	-	..	1	2685333	102	2685228	1	2685333	..	..	..	..	..	..	..	..	..	..	..	0	0	..	14	1	14	9	1.20274914089	0.15503875969	1.4014014014	0.992282249173	290	1	30	121	1.09828934382	0.00570020623718	0.298400710601	1.12942746493	0	0
Y	2685333	chrY	2817292	T	C	rs1052842146	2.68533	..	t	-	twist,arbor	0	2685333	104	2685228	0	2685333	2685293	2685372	GAGTCAACCTTGCTTCTCAGGAATAAAGCCTACTTGACCGAGGTAGATTAGCTTTTTGGTTTGCTGCTGAATTTGGTTTG	T.C	A	Ysnp_v14.999	..	..	..	..	..	0	0	..	14	1	14	9	1.20274914089	0.15503875969	1.4014014014	0.992282249173	302	1	31	126	1.14373579943	0.00570020623718	0.308347400954	1.17609802133	0	0
Y	2685742	Y	2817701	C	T	Z41747	2.68574	..	c	-	twist,arbor	0	2685742	513	2685228	0	2685742	2685702	2685781	TGTGGTGGCGCAATCTCGGCTCACTGCAAGCTCCGCCTGCAGGGTTCACGCCATTCTTCTGCCTCAGGCTTCTGGGTAGC	C.T	A	Ysnp_v14.999	..	..	..	..	..	..	..	..	..	..	..	..	..	..	..	..	15	16	6	209	0.056808069508	0.0912032997949	0.0596801421202	1.9508292576	..	..
Y	2685791	chrY	2817750	.	.	.	..	..	a	-	..	48	2685742	562	2685228	48	2685742	..	..	..	..	..	..	..	..	..	..	..	0	0	..	5	1	3	9	0.429553264605	0.15503875969	0.3003003003	0.992282249173	7	2	4	111	0.0265104324371	0.0114004124744	0.0397867614135	1.03608635212	0	0
Y	2685861	chrY	2817820	.	.	.	..	..	g	-	..	118	2685742	560	2686422	118	2685742	..	..	..	..	..	..	..	..	..	..	..	0	0	..	6	7	4	9	0.515463917526	1.08527131783	0.4004004004	0.992282249173	9	16	6	73	0.0340848417048	0.0912032997949	0.0596801421202	0.681390123468	0	0
Y	2685934	chrY	2817893	.	.	.	..	..	c	-	..	132	2686067	487	2686422	132	2686067	..	..	..	..	..	..	..	..	..	..	..	0	0	..	13	12	9	9	1.11683848797	1.86046511628	0.900900900901	0.992282249173	93	34	19	267	0.352210030949	0.193807012064	0.188987116714	2.49220771186	0	0
Y	2686067	Y	2818026	G	A	FGC43310	2.68607	..	g	-	twist,arbor	0	2686067	354	2686422	0	2686067	2686027	2686106	GCTGATACACATTGCTTATTTGGAGTGTGTAATTTTATACTTGTCATCTTTTAGTGTAGTTGTAAGGATGATAGACTGTT	G.A	T	Ysnp_v14.999	..	..	..	..	..	..	..	..	..	..	..	..	..	..	..	..	76	4	114	72	0.287827552174	0.0228008249487	1.13392270028	0.672056012187	..	..
Y	2686207	chrY	2818166	.	.	.	..	..	t	-	..	139	2686067	214	2686422	139	2686067	..	..	..	..	..	..	..	..	..	..	..	0	0	..	1	0	2	9	0.085910652921	0.0	0.2002002002	0.992282249173	1	0	2	93	0.00378720463387	0.0	0.0198933807067	0.868072349075	0	0
Y	2686290	chrY	2818249	.	.	.	..	..	t	-	..	90	2686381	131	2686422	90	2686381	..	..	..	..	..	..	..	..	..	..	..	0	0	..	5	4	4	9	0.429553264605	0.62015503876	0.4004004004	0.992282249173	9	8	5	101	0.0340848417048	0.0456016498975	0.0497334517668	0.942745239318	0	0
Y	2686381	chrY	2818340	C	T	rs368623271	2.68638	..	c	-	twist,arbor	0	2686381	40	2686422	0	2686381	2686341	2686420	TAATCCCAGCACTTTGGGAGGAGGCCAAGGCAGGGAACCAGGAGGTCAGGAGATCGAGACCATCCTGGCGAACTTGGTGA	C.T	G	Ysnp_v14.999	..	..	..	..	..	0	0	..	8	11	10	10	0.687285223368	1.70542635659	1.001001001	1.10253583241	20	87	20	219	0.0757440926773	0.495917942635	0.198933807067	2.0441703704	0	0
Y	2686382	chrY	2818341	.	.	.	..	..	g	-	..	0	2686381	39	2686422	0	2686381	..	..	..	..	..	..	..	..	..	..	..	0	0	..	8	11	9	10	0.687285223368	1.70542635659	0.900900900901	1.10253583241	17	89	19	212	0.0643824787757	0.507318355109	0.188987116714	1.97883159144	0	0
Y	2686396	chrY	2818355	G	A	rs780452602	2.6864	..	g	-	twist,arbor	0	2686396	25	2686422	0	2686396	2686356	2686435	GGGAGGAGGCCAAGGCAGGGAACCACGAGGTCAGGAGATCTAGACCATCCTGGCGAACTTGGTGAAACCCGGTCTCCACC	G.A	T	Ysnp_v14.999	..	..	..	..	..	0	0	..	6	11	12	10	0.515463917526	1.70542635659	1.2012012012	1.10253583241	9	69	28	160	0.0340848417048	0.393314230366	0.278507329894	1.49345780486	0	0
Y	2686422	chrY	2818381	A	T	snp_24_2686422	2.68642	..	a	-	twist,1240k,arbor	0	2686422	0	2686422	0	2686422	2686382	2686461	GAGGTCAGGAGATCGAGACCATCCTGGCGAACTTGGTGAACCCCGGTCTCCACCAAAAAAAAAAAAATACAAAAATTAGC	A.T	C	Ysnp_old.1240k+v14.999	..	..	..	..	..	0	0	..	2	10	12	10	0.171821305842	1.5503875969	1.2012012012	1.10253583241	3	38	45	101	0.0113616139016	0.216607837013	0.447601065902	0.942745239318	0	0
Y	2686476	chrY	2818435	.	.	.	..	..	c	-	..	53	2686422	53	2686422	53	2686422	..	..	..	..	..	..	..	..	..	..	..	0	0	..	9	5	0	9	0.773195876289	0.77519379845	0.0	0.992282249173	22	8	0	152	0.083318501945	0.0456016498975	0.0	1.41878491462	0	0
Y	2686554	chrY	2818513	.	.	.	..	..	c	-	..	0	2686555	87	2686642	0	2686555	..	..	..	..	..	..	..	..	..	..	..	0	0	..	9	9	7	9	0.773195876289	1.39534883721	0.700700700701	0.992282249173	15	14	10	99	0.056808069508	0.0798028873206	0.0994669035337	0.924077016758	0	0
Y	2686555	Y	2818514	A	G	rs113881366	2.68655	..	N	-	twist,arbor	0	2686555	86	2686642	0	2686555	2686515	2686594	AGAATCACTTGAAATTGGGAGGCAGAGGTTGCAGTGAGCCCAGATTGCACCACTGCACTCCAGCCTGGTGACAGAGTGAG	G.A	C	Ysnp_v14.999	..	..	..	..	..	..	..	..	..	..	..	..	..	..	..	..	16	15	10	100	0.0605952741418	0.0855030935578	0.0994669035337	0.933411128038	..	..
Y	2686642	Y	2818601	C	A	snp_24_2686642	2.68664	..	c	-	twist,1240k,arbor	0	2686642	0	2686642	0	2686642	2686602	2686681	CTAAAAAAAAAAAAAAAAGAAGAAGGAATTTTTTTTTTAAGAAAAACTCAATCCAAAGGGAACAGTTCTTTCACCTGGAC	C.A	G	Ysnp_only.1240k,Panel2_840k	..	..	..	..	..	..	..	..	..	..	..	..	..	..	..	..	25	6	2	22	0.0946801158466	0.0342012374231	0.0198933807067	0.205350448168	..	..
Y	2686725	chrY	2818684	.	.	.	..	..	N	-	..	1	2686727	1	2686727	1	2686727	..	..	..	..	..	..	..	..	..	..	..	0	0	..	13	14	13	10	1.11683848797	2.17054263566	1.3013013013	1.10253583241	108	394	102	144	0.409018100457	2.24588125745	1.01456241604	1.34411202437	0	0
Y	2686727	chrY	2818686	A	G	rs67960559	2.68673	..	-	-	twist,1240k,arbor	0	2686727	0	2686727	0	2686727	2686687	2686766	GACTGAAGTCAACCAGGAATAGAAGAGTCCTCACAAACAACAGATCTCCCACCTGAGGGGCAAGACCCCTCTCTATCCAG	A.G	C	Ysnp_old.1240k+v14.999	..	..	..	..	..	0	0	..	13	14	13	10	1.11683848797	2.17054263566	1.3013013013	1.10253583241	108	393	101	148	0.409018100457	2.24018105121	1.00461572569	1.3814484695	0	0
Y	2686767	chrY	2818726	.	.	.	..	..	g	-	..	39	2686727	39	2686727	39	2686727	..	..	..	..	..	..	..	..	..	..	..	0	0	..	8	13	7	9	0.687285223368	2.01550387597	0.700700700701	0.992282249173	20	62	15	88	0.0757440926773	0.353412786705	0.149200355301	0.821401792673	0	0
Y	2686789	chrY	2818748	.	.	.	..	..	c	-	..	61	2686727	61	2686727	61	2686727	..	..	..	..	..	..	..	..	..	..	..	0	0	..	4	5	5	9	0.343642611684	0.77519379845	0.500500500501	0.992282249173	7	7	5	76	0.0265104324371	0.0399014436603	0.0497334517668	0.709392457309	0	0
Y	2686875	Y	2818834	G	A	Z22424.1	2.68688	..	g	-	twist,arbor	0	2686875	147	2686727	0	2686875	2686835	2686914	TCATGGGTGGTGACTCACACTTGTATAATCTCAGCACTTCTGGAGGTTGAGATGTACAAGTTACATGAGTGTCATGAGTT	G.A	T	Ysnp_v14.999	..	..	..	..	..	..	..	..	..	..	..	..	..	..	..	..	223	4	11	133	0.844546633352	0.0228008249487	0.109413593887	1.24143680029	..	..
Y	2687091	Y	2819050	T	C	F14832	2.68709	..	t	-	twist	0	2687091	106	2687198	106	2687198	2687051	2687130	AGATGAAAATGAAATGAGATTACACCACTGTATTGCAGCCAGGGTGACAGAATGAGACTCTGTCTCAAAAAAAGTGACAT	T.C	A	Ysnp_v14.999	..	..	..	..	..	..	..	..	..	..	..	..	..	..	..	..	170	1	10	136	0.643824787757	0.00570020623718	0.0994669035337	1.26943913413	..	..
Y	2687198	chrY	2819157	G	C	snp_24_2687198	2.6872	..	g	-	twist,1240k,arbor	0	2687198	0	2687198	0	2687198	2687158	2687237	ATGTTTTCAATTGTATTTTGGTATAGAGAATATTTTAATTAAACTTATGTAAATAATCCTAATTTTATAAGAATACTGAG	G.C	A	Ysnp_old.1240k+v14.999	..	..	..	..	..	0	0	..	0	0	1	3	0.0	0.0	0.1001001001	0.330760749724	0	0	1	4	0.0	0.0	0.00994669035337	0.0373364451215	0	0
Y	2687335	chrY	2819294	.	.	.	..	..	g	-	..	136	2687198	136	2687198	136	2687198	..	..	..	..	..	..	..	..	..	..	..	0	0	..	0	1	1	9	0.0	0.15503875969	0.1001001001	0.992282249173	0	1	1	104	0.0	0.00570020623718	0.00994669035337	0.97074757316	0	0
Y	2687476	chrY	2819435	T	C	rs779043852	2.68748	..	t	-	twist,arbor	0	2687476	277	2687198	0	2687476	2687436	2687515	AATATAGAGATATGGAGAGAATATAATATTTCAACTTCTCAGAAATTAAAACACTCTATTTGGGAAGAACGAATTGCTAT	T.C	A	Ysnp_v14.999	..	..	..	..	..	0	0	..	9	1	1	7	0.773195876289	0.15503875969	0.1001001001	0.77177508269	22	1	1	27	0.083318501945	0.00570020623718	0.00994669035337	0.25202100457	0	0
Y	2687664	chrY	2819623	.	.	.	..	..	g	-	..	72	2687737	465	2687198	72	2687737	..	..	..	..	..	..	..	..	..	..	..	0	0	..	6	5	3	9	0.515463917526	0.77519379845	0.3003003003	0.992282249173	7	5	3	114	0.0265104324371	0.0285010311859	0.0298400710601	1.06408868596	0	0
Y	2687673	chrY	2819632	.	.	.	..	..	t	-	..	63	2687737	474	2687198	63	2687737	..	..	..	..	..	..	..	..	..	..	..	0	0	..	7	6	3	9	0.601374570447	0.93023255814	0.3003003003	0.992282249173	14	7	3	121	0.0530208648741	0.0399014436603	0.0298400710601	1.12942746493	0	0
Y	2687737	chrY	2819696	T	C	rs771992059	2.68774	..	t	-	twist,arbor	0	2687737	538	2687198	0	2687737	2687697	2687776	AATTCATATTAGTTTAGCAGCAGGTTGTCTCAGCAGCTGAGACATAAAACTGGACTGTGCTTACAGCAGGCAGAAATAAT	T.C	G	Ysnp_v14.999	..	..	..	..	..	0	0	..	14	2	8	9	1.20274914089	0.31007751938	0.800800800801	0.992282249173	213	3	16	130	0.806674587013	0.0171006187116	0.159147045654	1.21343446645	0	0
Y	2687865	chrY	2819824	.	.	.	..	..	c	-	..	4	2687870	576	2688442	4	2687870	..	..	..	..	..	..	..	..	..	..	..	0	0	..	5	4	4	9	0.429553264605	0.62015503876	0.4004004004	0.992282249173	5	7	5	67	0.0189360231693	0.0399014436603	0.0497334517668	0.625385455785	0	0
Y	2687870	chrY	2819829	C	G	Y140815	2.68787	..	c	-	twist,arbor	0	2687870	571	2688442	0	2687870	2687830	2687909	GGCAAATCACCTGAGGTCGGGTGTTCGAGACCAGCCTGACTAACATGGAGAAACCCCATCTCTACTAAAAATACAAAATC	C.G	T	Ysnp_v14.999	..	..	..	..	..	0	0	..	2	3	4	9	0.171821305842	0.46511627907	0.4004004004	0.992282249173	3	4	6	56	0.0113616139016	0.0228008249487	0.0596801421202	0.522710231701	0	0
Y	2687941	chrY	2819900	C	T	ZS9168	2.68794	..	c	-	twist,arbor	0	2687941	500	2688442	0	2687941	2687901	2687980	TACAAAATCAGCCAGGTGTGGTGGCACGTACCTGTAATCCGAGCTACTTGGGAGGCTGAGGCAGAAGAATTGCTTGAACC	C.T	G	Ysnp_v14.999	..	..	..	..	..	0	0	..	7	6	9	9	0.601374570447	0.93023255814	0.900900900901	0.992282249173	7	9	11	76	0.0265104324371	0.0513018561347	0.109413593887	0.709392457309	0	0
Y	2687942	chrY	2819901	.	.	.	..	..	a	-	..	0	2687941	499	2688442	0	2687941	..	..	..	..	..	..	..	..	..	..	..	0	0	..	7	6	8	9	0.601374570447	0.93023255814	0.800800800801	0.992282249173	7	9	11	77	0.0265104324371	0.0513018561347	0.109413593887	0.718726568589	0	0
Y	2687993	chrY	2819952	.	.	.	..	..	g	-	..	51	2687941	448	2688442	51	2687941	..	..	..	..	..	..	..	..	..	..	..	0	0	..	4	7	4	9	0.343642611684	1.08527131783	0.4004004004	0.992282249173	5	11	7	79	0.0189360231693	0.062702268609	0.0696268324736	0.73739479115	0	0
Y	2688051	chrY	2820010	.	.	.	..	..	c	-	..	44	2688096	390	2688442	77	2688129	..	..	..	..	..	..	..	..	..	..	..	0	0	..	1	1	3	9	0.085910652921	0.15503875969	0.3003003003	0.992282249173	1	1	4	23	0.00378720463387	0.00570020623718	0.0397867614135	0.214684559449	0	0
Y	2688096	chrY	2820055	A	G	BY205504	2.6881	..	a	-	twist	0	2688096	345	2688442	32	2688129	2688056	2688135	TCAAAAAATAAATAAGTAAATAAATAAATAAATAAAAAGATAGAATAGTATGTGTCCTGAGTGATGGGTGTGACAAGAAT	A.G	T	Ysnp_v14.999	..	..	..	..	..	0	0	..	13	0	2	6	1.11683848797	0.0	0.2002002002	0.661521499449	107	0	3	11	0.405230895824	0.0	0.0298400710601	0.102675224084	0	0
Y	2688129	Y	2820088	C	T	BY32133	2.68813	..	c	-	twist,arbor	0	2688129	312	2688442	0	2688129	2688089	2688168	AAAAAGAAAGAATAGTATGTGTCCTGAGTGATGGGTGTGAGAAGAATGCCCCAATTGATATAACTGACTTTCACAGACTT	C.T	G	Ysnp_v14.999	..	..	..	..	..	..	..	..	..	..	..	..	..	..	..	..	486	1	41	74	1.84058145206	0.00570020623718	0.407814304488	0.690724234748	..	..
Y	2688210	chrY	2820169	C	T	FGC58102	2.68821	..	g	-	twist,arbor	0	2688210	231	2688442	0	2688210	2688170	2688249	TAGCTGCATGTATTTATTTTTACTTTATGAGTAAATAATAAGTATATATATTTATGAGATACATGAGATATTGTGATACA	C.T	A	Ysnp_v14.999	..	..	..	..	..	0	0	..	0	0	0	3	0.0	0.0	0.0	0.330760749724	0	0	0	5	0.0	0.0	0.0	0.0466705564019	0	0
Y	2688215	Y	2820174	A	T	Z46334	2.68822	..	a	-	twist,arbor	0	2688215	226	2688442	0	2688215	2688175	2688254	GCATGTATTTATTTTTACTTTATGAGTAAATAATACGTATCTATATTTATGAGATACATGAGATATTGTGATACACGCAT	A.T	C	Ysnp_v14.999	..	..	..	..	..	..	..	..	..	..	..	..	..	..	..	..	0	0	1	7	0.0	0.0	0.00994669035337	0.0653387789627	..	..
Y	2688254	chrY	2820213	T	G	Y7240	2.68825	..	t	-	twist,arbor	0	2688254	187	2688442	0	2688254	2688214	2688293	TATATATTTATGAGATACATGAGATATTGTGATACACGCAAACAATGTATAATAATTACATCAGAGTAAATTGGGTTTCC	T.G	A	Ysnp_v14.999	..	..	..	..	..	0	0	..	6	0	5	4	0.515463917526	0.0	0.500500500501	0.441014332966	9	0	9	15	0.0340848417048	0.0	0.0895202131803	0.140011669206	0	0
Y	2688333	chrY	2820292	C	T	BY353	2.68833	..	c	-	twist,arbor	0	2688333	108	2688442	0	2688333	2688293	2688372	CATCATCTCAAGTATTTATCATTTCTTTATTGTTATCATCACCCTCCCACTACCCTCCCTAGCCTCTGGTAAGGATTTTC	C.T	A	Ysnp_v14.999	..	..	..	..	..	0	0	..	14	2	14	9	1.20274914089	0.31007751938	1.4014014014	0.992282249173	352	2	371	84	1.33309603112	0.0114004124744	3.6902221211	0.784065347552	0	0
Y	2688349	Y	2820308	C	T	Z36760	2.68835	..	c	-	twist,arbor	0	2688349	92	2688442	0	2688349	2688309	2688388	TATCATTTCTTTATTGTTATCATCCCCCTCCCACTACCCTACCTAGCCTCTGGTAAGGATTTTCCCATCTCCATGAGTTC	C.T	A	Ysnp_v14.999	..	..	..	..	..	..	..	..	..	..	..	..	..	..	..	..	548	3	375	133	2.07538813936	0.0171006187116	3.73000888251	1.24143680029	..	..
Y	2688442	chrY	2820401	T	A	snp_24_2688442	2.68844	..	t	-	twist,1240k,arbor	0	2688442	0	2688442	0	2688442	2688402	2688481	TTTAGCTCTCGCAAATGTGTGAGAACATGAAAAATCTGCCCGGCTGATTTCCATAACATAATGTCCTCTAGTTTTATACA	T.A	C	Ysnp_old.1240k+v14.999	..	..	..	..	..	0	0	..	14	10	5	11	1.20274914089	1.5503875969	0.500500500501	1.21278941566	503	245	9	100	1.90496393083	1.39655052811	0.0895202131803	0.933411128038	0	0
Y	2688700	Y	2820659	G	A	Z27083	2.6887	..	g	-	twist,arbor	0	2688700	10	2688711	0	2688700	2688660	2688739	ACAGAGTCTTACACTGTTGTCCAGGCTGGAGTGCAGTGGCCTGATCTCTGCTTCCCAGGTTCAAGCGATTCTCCTCCCTC	G.A	C	Ysnp_v14.999	..	..	..	..	..	..	..	..	..	..	..	..	..	..	..	..	17	331	13	255	0.0643824787757	1.88676826451	0.129306974594	2.3801983765	..	..
Y	2688711	Y	2820670	T	C	snp_24_2688711	2.68871	..	t	-	twist,1240k,arbor	0	2688711	0	2688711	0	2688711	2688671	2688750	CACTGTTGTCCAGGCTGGAGTGCAGTGGCGTGATCTCTGCGTCCCAGGTTCAAGCGATTCTCCTCCCTCAGCCTTCTGAG	T.C	G	Ysnp_only.1240k,Panel2_840k	..	..	..	..	..	..	..	..	..	..	..	..	..	..	..	..	4	360	17	293	0.0151488185355	2.05207424539	0.169093736007	2.73489460515	..	..
Y	2688791	chrY	2820750	.	.	.	..	..	t	-	..	79	2688711	79	2688711	79	2688711	..	..	..	..	..	..	..	..	..	..	..	0	0	..	0	1	1	10	0.0	0.15503875969	0.1001001001	1.10253583241	0	2	1	39	0.0	0.0114004124744	0.00994669035337	0.364030339935	0	0
Y	2688833	chrY	2820792	.	.	.	..	..	c	-	..	121	2688711	121	2688711	121	2688711	..	..	..	..	..	..	..	..	..	..	..	0	0	..	5	4	6	9	0.429553264605	0.62015503876	0.600600600601	0.992282249173	5	5	8	54	0.0189360231693	0.0285010311859	0.0795735228269	0.504042009141	0	0
Y	2688917	chrY	2820876	.	.	.	..	..	c	-	..	104	2689022	104	2689022	104	2689022	..	..	..	..	..	..	..	..	..	..	..	0	0	..	14	13	10	9	1.20274914089	2.01550387597	1.001001001	0.992282249173	94	86	28	158	0.355997235583	0.490217736398	0.278507329894	1.4747895823	0	0
Y	2689022	chrY	2820981	C	T	snp_24_2689022	2.68902	..	c	-	twist,1240k,arbor	0	2689022	0	2689022	0	2689022	2688982	2689061	GCTTTAATAAACATGGGGATGACAGTATGTCTTCGACATGATGATTTCCTTTCTTTCAGGTATATACTTGGCAGTGAGAT	C.T	A	Ysnp_only.1240k,Panel2_840k	..	..	..	..	..	0	0	..	14	13	13	9	1.20274914089	2.01550387597	1.3013013013	0.992282249173	149	27	70	106	0.564293490446	0.153905568404	0.696268324736	0.98941579572	0	0
Y	2689128	chrY	2821087	.	.	.	..	..	N	-	..	105	2689022	105	2689022	105	2689022	..	..	..	..	..	..	..	..	..	..	..	0	0	..	0	1	2	9	0.0	0.15503875969	0.2002002002	0.992282249173	0	1	3	30	0.0	0.00570020623718	0.0298400710601	0.280023338411	0	0
Y	2689176	chrY	2821135	.	.	.	..	..	c	-	..	115	2689292	153	2689022	153	2689022	..	..	..	..	..	..	..	..	..	..	..	0	0	..	0	1	3	9	0.0	0.15503875969	0.3003003003	0.992282249173	0	1	5	81	0.0	0.00570020623718	0.0497334517668	0.756063013711	0	0
Y	2689292	Y	2821251	A	G	Y44738.2	2.68929	..	a	-	twist	0	2689292	269	2689022	209	2689502	2689252	2689331	CATTTCATTGTAATTTTGGTTTTAATTTCTCTGATAATCACTAATAATGAACACGTATTCATAAACCCATTTGCCATTAC	A.G	C	Ysnp_v14.999	..	..	..	..	..	..	..	..	..	..	..	..	..	..	..	..	25	0	0	26	0.0946801158466	0.0	0.0	0.24268689329	..	..
Y	2689361	chrY	2821320	.	.	.	..	..	g	-	..	68	2689292	338	2689022	140	2689502	..	..	..	..	..	..	..	..	..	..	..	0	0	..	2	0	1	9	0.171821305842	0.0	0.1001001001	0.992282249173	3	0	1	73	0.0113616139016	0.0	0.00994669035337	0.681390123468	0	0
Y	2689502	chrY	2821461	T	C	rs763826289	2.6895	..	-	-	twist,arbor	0	2689502	479	2689022	0	2689502	2689462	2689541	TTTTGTGGGTTGCCTCTTCTCTTTATTGGCTCCTTAGGGAATGCTGTGCAAAAGCTTTTTATTTTTATTTATTTTTTATT	T.C	A	Ysnp_v14.999	..	..	..	..	..	0	0	..	14	0	2	9	1.20274914089	0.0	0.2002002002	0.992282249173	150	0	2	54	0.56808069508	0.0	0.0198933807067	0.504042009141	0	0
Y	2689600	Y	2821559	G	A	rs775961076	2.6896	..	g	-	twist,arbor	0	2689600	577	2689022	0	2689600	2689560	2689639	CAGAGTTTTACTCTTGTTGCCCAGGCTGGAGTGCAATGGCTCAATGTTGGCTCACCGCAACCTTTGCCTCCTGGATTCAA	G.A	T	Ysnp_v14.999	..	..	..	..	..	..	..	..	..	..	..	..	..	..	..	..	12	14	9	162	0.0454464556064	0.0798028873206	0.0895202131803	1.51212602742	..	..
Y	2689614	chrY	2821573	.	.	.	..	..	c	-	..	0	2689615	591	2689022	0	2689615	..	..	..	..	..	..	..	..	..	..	..	0	0	..	12	6	6	9	1.03092783505	0.93023255814	0.600600600601	0.992282249173	18	14	7	191	0.0681696834096	0.0798028873206	0.0696268324736	1.78281525455	0	0
Y	2689615	Y	2821574	C	T	B76	2.68962	..	c	-	twist,arbor	0	2689615	592	2689022	0	2689615	2689575	2689654	GTTGCCCAGGCTGGAGTGCAATGGCGCAATGTTGGCTCACGGCAACCTTTGCCTCCTGGATTCAAGTGATTCTCCTGTCT	C.T	G	Ysnp_v14.999	..	..	..	..	..	..	..	..	..	..	..	..	..	..	..	..	18	14	7	197	0.0681696834096	0.0798028873206	0.0696268324736	1.83881992223	..	..
Y	2689621	chrY	2821580	.	.	.	..	..	c	-	..	5	2689615	598	2689022	5	2689615	..	..	..	..	..	..	..	..	..	..	..	0	0	..	10	6	6	9	0.85910652921	0.93023255814	0.600600600601	0.992282249173	16	14	7	206	0.0605952741418	0.0798028873206	0.0696268324736	1.92282692376	0	0
Y	2689665	chrY	2821624	.	.	.	..	..	a	-	..	49	2689615	642	2689022	49	2689615	..	..	..	..	..	..	..	..	..	..	..	0	0	..	5	6	6	9	0.429553264605	0.93023255814	0.600600600601	0.992282249173	8	8	8	110	0.0302976370709	0.0456016498975	0.0795735228269	1.02675224084	0	0
Y	2689860	chrY	2821819	.	.	.	..	..	g	-	..	180	2690041	816	2690677	244	2689615	..	..	..	..	..	..	..	..	..	..	..	0	0	..	4	5	7	9	0.343642611684	0.77519379845	0.700700700701	0.992282249173	4	9	8	117	0.0151488185355	0.0513018561347	0.0795735228269	1.0920910198	0	0
Y	2690029	chrY	2821988	.	.	.	..	..	g	-	..	11	2690041	647	2690677	131	2690161	..	..	..	..	..	..	..	..	..	..	..	0	0	..	12	0	0	9	1.03092783505	0.0	0.0	0.992282249173	57	0	0	62	0.21587066413	0.0	0.0	0.578714899384	0	0
Y	2690041	Y	2822000	G	A	FT31911	2.69004	..	g	-	twist	0	2690041	635	2690677	119	2690161	2690001	2690080	AATACATTTTGATTTGATTTTTGTTTATGGTGAGAAACAGTAGCCTAGTTTCATTTTTATGCATATGAATATCCAGTTTT	G.A	T	Ysnp_v14.999	..	..	..	..	..	..	..	..	..	..	..	..	..	..	..	..	61	0	0	66	0.231019482666	0.0	0.0	0.616051344505	..	..
Y	2690161	chrY	2822120	C	T	rs1036501787	2.69016	..	t	-	twist,arbor	0	2690161	515	2690677	0	2690161	2690121	2690200	ATGTTCTTAACACCTTTGTCAAAAATGAGTTCATTATAGAAGTATGGATTTATTTCTGGTTGTCTATTCTGTTACATTGG	C.T	A	Ysnp_v14.999	..	..	..	..	..	0	0	..	12	0	12	9	1.03092783505	0.0	1.2012012012	0.992282249173	45	0	59	59	0.170424208524	0.0	0.586854730849	0.550712565542	0	0
Y	2690210	chrY	2822169	.	.	.	..	..	c	-	..	48	2690161	466	2690677	48	2690161	..	..	..	..	..	..	..	..	..	..	..	0	0	..	8	1	8	9	0.687285223368	0.15503875969	0.800800800801	0.992282249173	11	1	15	68	0.0416592509725	0.00570020623718	0.149200355301	0.634719567066	0	0
Y	2690309	chrY	2822268	.	.	.	..	..	g	-	..	147	2690161	367	2690677	147	2690161	..	..	..	..	..	..	..	..	..	..	..	0	0	..	1	2	2	9	0.085910652921	0.31007751938	0.2002002002	0.992282249173	1	3	2	85	0.00378720463387	0.0171006187116	0.0198933807067	0.793399458832	0	0
Y	2690328	chrY	2822287	.	.	.	..	..	g	-	..	166	2690161	348	2690677	166	2690161	..	..	..	..	..	..	..	..	..	..	..	0	0	..	0	1	1	9	0.0	0.15503875969	0.1001001001	0.992282249173	0	1	1	57	0.0	0.00570020623718	0.00994669035337	0.532044342982	0	0
Y	2690484	chrY	2822443	.	.	.	..	..	a	-	..	192	2690677	192	2690677	192	2690677	..	..	..	..	..	..	..	..	..	..	..	0	0	..	3	0	8	9	0.257731958763	0.0	0.800800800801	0.992282249173	4	0	11	161	0.0151488185355	0.0	0.109413593887	1.50279191614	0	0
Y	2690533	chrY	2822492	.	.	.	..	..	N	-	..	143	2690677	143	2690677	143	2690677	..	..	..	..	..	..	..	..	..	..	..	0	0	..	5	2	5	9	0.429553264605	0.31007751938	0.500500500501	0.992282249173	6	2	8	157	0.0227232278032	0.0114004124744	0.0795735228269	1.46545547102	0	0
Y	2690677	chrY	2822636	C	A	rs186277588	2.69068	..	c	-	twist,1240k,arbor	0	2690677	0	2690677	0	2690677	2690637	2690716	TTTTATTTTTTTGAGATGGAATCTCACTCTGTCACCCAGGGTGGAGTGCAGTGGCACAGTCTCAGCTCAGTACAACCTCC	C.A	G	Ysnp_old.1240k+v14.999	..	..	..	..	..	0	0	..	9	10	4	10	0.773195876289	1.5503875969	0.4004004004	1.10253583241	26	26	7	131	0.0984673204805	0.148205362167	0.0696268324736	1.22276857773	0	0
Y	2690837	Y	2822796	C	T	rs751977646	2.69084	..	c	-	twist,arbor	0	2690837	159	2690677	0	2690837	2690797	2690876	TTTTTGTATTTTTAGTAGAGATGGGGTTTCACCATGTTGGACAGGCTGGTCTCAAACTCCCAATCTCATGTGATCCACCC	C.T	A	Ysnp_v14.999	..	..	..	..	..	..	..	..	..	..	..	..	..	..	..	..	10	46	17	129	0.0378720463387	0.26220948691	0.169093736007	1.20410035517	..	..
Y	2690863	chrY	2822822	C	T	rs1050980546	2.69086	..	c	-	twist,arbor	0	2690863	138	2691002	0	2690863	2690823	2690902	TTTCACCATGTTGGCCAGGCTGGTCTCAAACTCCCAATCTGATGTGATCCACCCACCTCAGCCTCCCAAAGTGCTGGGAT	C.T	G	Ysnp_v14.999	..	..	..	..	..	0	0	..	12	14	10	9	1.03092783505	2.17054263566	1.001001001	0.992282249173	21	71	32	213	0.0795312973112	0.40471464284	0.318294091308	1.98816570272	0	0
Y	2690893	chrY	2822852	G	C	rs889104877	2.69089	..	g	-	twist,arbor	0	2690893	108	2691002	0	2690893	2690853	2690932	CTCCCAATCTCATGTGATCCACCCACCTCAGCCTCCCAAAATGCTGGGATTACAGGTGTGAGCCACTGTGCCCTGCCAAC	G.C	A	Ysnp_v14.999	..	..	..	..	..	0	0	..	12	13	11	9	1.03092783505	2.01550387597	1.1011011011	0.992282249173	25	72	29	124	0.0946801158466	0.410414849077	0.288454020248	1.15742979877	0	0
Y	2690932	chrY	2822891	.	.	.	..	..	c	-	..	38	2690893	69	2691002	38	2690893	..	..	..	..	..	..	..	..	..	..	..	0	0	..	14	13	10	9	1.20274914089	2.01550387597	1.001001001	0.992282249173	37	49	15	86	0.140126571453	0.279310105622	0.149200355301	0.802733570113	0	0
Y	2691100	chrY	2823059	C	A	S788	2.6911	..	c	-	twist,arbor	0	2691100	97	2691002	0	2691100	2691060	2691139	AAGAGATCTATTGTACAACATGGTGACTATAGTTAATAACTAATTTCATGCTTGAAAATTGTGAAGAGAAAACCTAACTC	C.A	T	Ysnp_v14.999	..	..	..	..	..	0	0	..	10	0	9	9	0.85910652921	0.0	0.900900900901	0.992282249173	40	0	13	35	0.151488185355	0.0	0.129306974594	0.326693894813	0	0
Y	2691148	chrY	2823107	.	.	.	..	..	a	-	..	47	2691100	109	2691258	47	2691100	..	..	..	..	..	..	..	..	..	..	..	0	0	..	6	1	2	9	0.515463917526	0.15503875969	0.2002002002	0.992282249173	17	1	2	59	0.0643824787757	0.00570020623718	0.0198933807067	0.550712565542	0	0
Y	2691174	chrY	2823133	.	.	.	..	..	a	-	..	42	2691217	83	2691258	42	2691217	..	..	..	..	..	..	..	..	..	..	..	0	0	..	13	1	2	8	1.11683848797	0.15503875969	0.2002002002	0.882028665932	30	1	2	65	0.113616139016	0.00570020623718	0.0198933807067	0.606717233225	0	0
Y	2691217	chrY	2823176	C	T	rs755115994	2.69122	..	c	-	twist,arbor	0	2691217	40	2691258	0	2691217	2691177	2691256	ATAATTTATCTAAGGGATGCAAGGGTGGAGTATGCAGCCAGAGCCAAGGAATGGCAGCAAGCACAAGATGCTAAAGAGAA	C.T	G	Ysnp_v14.999	..	..	..	..	..	0	0	..	14	14	12	10	1.20274914089	2.17054263566	1.2012012012	1.10253583241	431	413	35	226	1.6322851972	2.35418517596	0.348134162368	2.10950914937	0	0
Y	2691258	chrY	2823217	T	C	snp_24_2691258	2.69126	..	t	-	twist,1240k,arbor	0	2691258	0	2691258	0	2691258	2691218	2691297	AGCCAAGGAATGGCAGCAAGCACAAGATGCTAAAGAGAAAAGGAATAGATTCTCTCCTAGAGCCTCTGAAAGGAGCATAG	T.C	A	Ysnp_old.1240k+v14.999	..	..	..	..	..	0	0	..	14	13	10	10	1.20274914089	2.01550387597	1.001001001	1.10253583241	231	288	20	144	0.874844270423	1.64165939631	0.198933807067	1.34411202437	0	0
Y	2691450	chrY	2823409	T	C	rs748371422	2.69145	..	t	-	twist,arbor	0	2691450	191	2691258	0	2691450	2691410	2691489	ATTACAGCAAACACAAGAATCTATACATCCTCCTAAGTATATTCCTGTATGTAACTCCTTGTTTTTTTTCACAGAAGCAC	T.C	A	Ysnp_v14.999	..	..	..	..	..	0	0	..	14	1	14	9	1.20274914089	0.15503875969	1.4014014014	0.992282249173	106	1	228	71	0.40144369119	0.00570020623718	2.26784540057	0.662721900907	0	0
Y	2691487	chrY	2823446	.	.	.	..	..	c	-	..	36	2691450	228	2691258	36	2691450	..	..	..	..	..	..	..	..	..	..	..	0	0	..	13	3	14	9	1.11683848797	0.46511627907	1.4014014014	0.992282249173	82	5	134	113	0.310550779977	0.0285010311859	1.33285650735	1.05475457468	0	0
Y	2691553	chrY	2823512	G	A	rs1034128821	2.69155	..	g	-	twist,arbor	0	2691553	242	2691796	0	2691553	2691513	2691592	AATGAATAGGTCCTGCATGTTTCCCTGCTCCTTTATAGAACAGTCCAACACTTGGATTCTAAACATATGGAATAGTGCCA	G.A	C	Ysnp_v14.999	..	..	..	..	..	0	0	..	14	2	13	9	1.20274914089	0.31007751938	1.3013013013	0.992282249173	235	3	29	75	0.889993088958	0.0171006187116	0.288454020248	0.700058346029	0	0
Y	2691574	chrY	2823533	.	.	.	..	..	a	-	..	20	2691553	221	2691796	20	2691553	..	..	..	..	..	..	..	..	..	..	..	0	0	..	14	1	13	9	1.20274914089	0.15503875969	1.3013013013	0.992282249173	163	2	28	81	0.61731435532	0.0114004124744	0.278507329894	0.756063013711	0	0
Y	2691780	chrY	2823739	.	.	.	..	..	a	-	..	15	2691796	15	2691796	15	2691796	..	..	..	..	..	..	..	..	..	..	..	0	0	..	1	10	10	10	0.085910652921	1.5503875969	1.001001001	1.10253583241	1	29	15	114	0.00378720463387	0.165305980878	0.149200355301	1.06408868596	0	0
Y	2691796	chrY	2823755	G	A	rs191277640	2.6918	..	g	-	twist,1240k,arbor	0	2691796	0	2691796	0	2691796	2691756	2691835	CAATTCTCCAGGCTCAGCCTCCCAAGTAGCTGGGATTACATGCATGCACTACCAGGCCTGGCTAATTTTTGTATTTTTAG	G.A	T	Ysnp_old.1240k+v14.999	..	..	..	..	..	0	0	..	1	9	11	10	0.085910652921	1.39534883721	1.1011011011	1.10253583241	1	23	13	97	0.00378720463387	0.131104743455	0.129306974594	0.905408794197	0	0
Y	2691881	chrY	2823840	.	.	.	..	..	t	-	..	84	2691796	84	2691796	84	2691796	..	..	..	..	..	..	..	..	..	..	..	0	0	..	5	6	5	9	0.429553264605	0.93023255814	0.500500500501	0.992282249173	12	9	7	167	0.0454464556064	0.0513018561347	0.0696268324736	1.55879658382	0	0
Y	2691968	Y	2823927	T	C	rs778069375	2.69197	..	t	-	twist,arbor	0	2691968	171	2691796	0	2691968	2691928	2692007	TACAGGTATGAGCCACTGTGCCTGGTCAAGTTTTTGCTTTGAAGTCAACCTCAGGGAGTTTGGGAAATGCCACTAAAAGA	T.C	G	Ysnp_v14.999	..	..	..	..	..	..	..	..	..	..	..	..	..	..	..	..	209	6	16	145	0.791525768478	0.0342012374231	0.159147045654	1.35344613566	..	..
Y	2692016	Y	2823975	C	T	Z36835	2.69202	..	c	-	twist,arbor	0	2692016	125	2692142	0	2692016	2691976	2692055	CCTCAGGGAGTTTGGGAAATGCCACTAAAAGATAATCACTAATATTTGAGCAGAGGAAGAAGCCATATTATATTCCAGGA	C.T	A	Ysnp_v14.999	..	..	..	..	..	..	..	..	..	..	..	..	..	..	..	..	177	0	34	97	0.670335220194	0.0	0.338187472014	0.905408794197	..	..
Y	2692142	chrY	2824101	T	C	snp_24_2692142	2.69214	..	t	-	twist,1240k,arbor	0	2692142	0	2692142	0	2692142	2692102	2692181	TTATTTCCCAATATAAATTTGGAGGACACAGATTATGTAAGTTCTGCAAGCTTCACATTTTGTAAATAAAATATCAATTA	T.C	G	Ysnp_old.1240k+v14.999	..	..	..	..	..	0	0	..	11	0	4	10	0.945017182131	0.0	0.4004004004	1.10253583241	29	0	6	43	0.109828934382	0.0	0.0596801421202	0.401366785056	0	0
Y	2692201	chrY	2824160	T	C	rs756720328	2.6922	..	t	-	twist,arbor	0	2692201	58	2692142	0	2692201	2692161	2692240	TTGTAAATAAAATATCAATTAACATTTCACACTGTATTTAGTGATGGAACTTAAGCAAGAAAACAAATTTTCAGAAGTAA	T.C	G	Ysnp_v14.999	..	..	..	..	..	0	0	..	9	0	7	8	0.773195876289	0.0	0.700700700701	0.882028665932	17	0	9	30	0.0643824787757	0.0	0.0895202131803	0.280023338411	0	0
Y	2692249	chrY	2824208	G	C	rs769111638	2.69225	..	g	-	twist	0	2692249	106	2692142	47	2692201	2692209	2692288	ACTTAAGCAAGAAAACAAATTTTCAGAAGTAAGTTCTTCTTTGTTATTTTAATTGGCCCTTAGACAAACAAAATCCCCAT	G.C	T	Ysnp_v14.999	..	..	..	..	..	0	0	..	11	0	4	9	0.945017182131	0.0	0.4004004004	0.992282249173	42	0	4	45	0.159062594622	0.0	0.0397867614135	0.420035007617	0	0
Y	2692311	chrY	2824270	.	.	.	..	..	t	-	..	50	2692362	168	2692142	50	2692362	..	..	..	..	..	..	..	..	..	..	..	0	0	..	3	1	1	8	0.257731958763	0.15503875969	0.1001001001	0.882028665932	3	2	1	41	0.0113616139016	0.0114004124744	0.00994669035337	0.382698562496	0	0
Y	2692362	Y	2824321	C	T	Z26841	2.69236	..	c	-	twist,arbor	0	2692362	219	2692142	0	2692362	2692322	2692401	GTTGCATTTTAGAAAGTAATAAGTTTAATCTTATCTCTTTAAGTACAAAAACCTCTAAGAGTAACCAAGTTTGTATTCTA	C.T	A	Ysnp_v14.999	..	..	..	..	..	..	..	..	..	..	..	..	..	..	..	..	13	0	2	25	0.0492336602402	0.0	0.0198933807067	0.23335278201	..	..
Y	2692442	chrY	2824401	T	C	Y6265	2.69244	..	t	-	twist,arbor	0	2692442	299	2692142	0	2692442	2692402	2692481	CCAGGTTGTGTTAACAAGGTGAATAGGCAAAATTTACTTAGGGTTTTGTCACATGTTGTTAATATCAGAGGTCAGTGTTA	T.C	G	Ysnp_v14.999	..	..	..	..	..	0	0	..	14	1	13	9	1.20274914089	0.15503875969	1.3013013013	0.992282249173	199	1	116	65	0.753653722139	0.00570020623718	1.15381608099	0.606717233225	0	0
Y	2692482	chrY	2824441	T	C	rs1050518070	2.69248	..	N	-	twist,arbor	0	2692482	339	2692142	0	2692482	2692442	2692521	TGGTTTTGTCACATGTTGTTAATATCAGAGGTCAGTGTTAAGCATATCACTCTACTGCTTCTTTTGCTTATGGATTTATT	T.C	A	Ysnp_v14.999	..	..	..	..	..	0	0	..	14	2	11	9	1.20274914089	0.31007751938	1.1011011011	0.992282249173	237	4	49	80	0.897567498226	0.0228008249487	0.487387827315	0.74672890243	0	0
Y	2692520	chrY	2824479	.	.	.	..	..	t	-	..	8	2692529	377	2692142	8	2692529	..	..	..	..	..	..	..	..	..	..	..	0	0	..	14	1	10	9	1.20274914089	0.15503875969	1.001001001	0.992282249173	111	2	23	77	0.420379714359	0.0114004124744	0.228773878127	0.718726568589	0	0
Y	2692529	chrY	2824488	C	G	Y18620	2.69253	..	c	-	twist,arbor	0	2692529	386	2692142	0	2692529	2692489	2692568	CACTCTACTGCTTCTTTTGCTTATGGATTTATTAGGCACAACAGTAAAAGTTAGAAGATAAAGGATATCATTTTAAGTTG	C.G	A	Ysnp_v14.999	..	..	..	..	..	0	0	..	13	0	10	9	1.11683848797	0.0	1.001001001	0.992282249173	90	0	22	63	0.340848417048	0.0	0.218827187774	0.588049010664	0	0
Y	2692593	Y	2824552	C	G	rs775094117	2.69259	..	c	-	twist,arbor	0	2692593	450	2692142	0	2692593	2692553	2692632	ATATCATTTTAAGTTGTGACAAAGTAGCAGATGTAAGTAGACAGGCTTGCTTATTCTGCTTGCCTGCAGAAGTTTACGAA	C.G	A	Ysnp_v14.999	..	..	..	..	..	..	..	..	..	..	..	..	..	..	..	..	332	2	5	110	1.25735193844	0.0114004124744	0.0497334517668	1.02675224084	..	..
Y	2692601	chrY	2824560	G	A	GG162	2.6926	..	g	-	twist,arbor	0	2692601	458	2692142	0	2692601	2692561	2692640	TTAAGTTGTGACAAAGTAGCAGATGTAAGTAGCCAGGCTTCCTTATTCTGCTTGCCTGCAGAAGTTTACGAAGCCCCTCA	G.A	C	Ysnp_v14.999	..	..	..	..	..	0	0	..	14	1	5	9	1.20274914089	0.15503875969	0.500500500501	0.992282249173	389	1	7	134	1.47322260257	0.00570020623718	0.0696268324736	1.25077091157	0	0
Y	2692629	Y	2824588	C	T	Z34884	2.69263	..	c	-	twist,arbor	0	2692629	486	2692142	0	2692629	2692589	2692668	GTAGCCAGGCTTGCTTATTCTGCTTGCCTGCAGAAGTTTAAGAAGCCCCTCATATCGTGATGGAATGCAGCCCTCCGGAA	C.T	A	Ysnp_v14.999	..	..	..	..	..	..	..	..	..	..	..	..	..	..	..	..	445	2	6	179	1.68530606207	0.0114004124744	0.0596801421202	1.67080591919	..	..
Y	2692733	chrY	2824692	.	.	.	..	..	c	-	..	103	2692629	590	2692142	103	2692629	..	..	..	..	..	..	..	..	..	..	..	0	0	..	9	0	0	9	0.773195876289	0.0	0.0	0.992282249173	12	0	0	94	0.0454464556064	0.0	0.0	0.877406460356	0	0
Y	2692886	chrY	2824845	A	T	Y81219	2.69289	..	t	-	twist	0	2692886	743	2692142	76	2692963	2692846	2692925	CAAACTTTTGATGATATTTTGCTTTAGTGGTAACTTTTATGAAAAAATTAGATAAAATTTCTGAGCACACACAGATGCAC	A.T	G	Ysnp_v14.999	..	..	..	..	..	0	0	..	3	1	0	6	0.257731958763	0.15503875969	0.0	0.661521499449	6	2	0	9	0.0227232278032	0.0114004124744	0.0	0.0840070015234	0	0
Y	2692963	Y	2824922	C	T	Z16582	2.69296	..	c	-	twist,arbor	0	2692963	820	2692142	0	2692963	2692923	2693002	CACCACCACCTGGGTATGGTGATCGCTCTTGGTTGAATCAGCGTGTTGGAGTAGTCTAACAAAAACTTTCCAAAAGACTT	C.T	G	Ysnp_v14.999	..	..	..	..	..	..	..	..	..	..	..	..	..	..	..	..	181	0	9	124	0.68548403873	0.0	0.0895202131803	1.15742979877	..	..
Y	2693173	Y	2825132	A	G	BY196903	2.69317	..	a	-	twist	0	2693173	718	2693892	117	2693291	2693133	2693212	GGAGAAAAATAGCCAAAATATTAAGAAATAGTAAATAATATGCATCACTTATCATATAATTGCAAAAGATATTATAAAAG	A.G	T	Ysnp_v14.999	..	..	..	..	..	..	..	..	..	..	..	..	..	..	..	..	0	1	0	6	0.0	0.00570020623718	0.0	0.0560046676823	..	..
Y	2693232	Y	2825191	C	T	FGC33600	2.69323	..	t	-	twist	0	2693232	659	2693892	58	2693291	2693192	2693271	TTGCAAAAGATATTATAAAAGTCCTGTAATTCCAGCACTTGGGGAGGCCAAGGCAGGCAGATCACCTGAGGTCGGGAGTT	C.T	G	Ysnp_v14.999	..	..	..	..	..	..	..	..	..	..	..	..	..	..	..	..	19	30	11	70	0.0719568880434	0.171006187116	0.109413593887	0.653387789627	..	..
Y	2693291	chrY	2825250	A	G	Z35492	2.69329	..	a	-	twist,arbor	0	2693291	600	2693892	0	2693291	2693251	2693330	GATCACCTGAGGTCGGGAGTTTGAGACCAGCCTGACCAACTTGGAGAAACCCCATGTCTACTAAAACTACAAAATTAGCC	A.G	T	Ysnp_v14.999	..	..	..	..	..	0	0	..	2	6	6	10	0.171821305842	0.93023255814	0.600600600601	1.10253583241	2	13	7	52	0.00757440926773	0.0741026810834	0.0696268324736	0.48537378658	0	0
Y	2693309	chrY	2825268	.	.	.	..	..	t	-	..	17	2693291	582	2693892	17	2693291	..	..	..	..	..	..	..	..	..	..	..	0	0	..	1	4	3	10	0.085910652921	0.62015503876	0.3003003003	1.10253583241	1	7	5	72	0.00378720463387	0.0399014436603	0.0497334517668	0.672056012187	0	0
Y	2693437	Y	2825396	A	G	rs746847727	2.69344	..	a	-	twist,arbor	0	2693437	454	2693892	0	2693437	2693397	2693476	CCGGAAAGCAAGGTTGCAGTGAGCCAAGATCATGCCATTCTCTCCAGCCTGGGCAACAAGAGTGAAACTCCGCCTCAAAA	A.G	T	Ysnp_v14.999	..	..	..	..	..	..	..	..	..	..	..	..	..	..	..	..	19	15	8	167	0.0719568880434	0.0855030935578	0.0795735228269	1.55879658382	..	..
Y	2693467	chrY	2825426	C	T	rs571038925	2.69347	..	c	-	twist	0	2693467	424	2693892	29	2693437	2693427	2693506	CATGCCATTCACTCCAGCCTGGGCAACAAGAGTGAAACTCAGCCTCAAAAAAATAAAATAAAATAAAATAAAAGACTTTA	C.T	A	Ysnp_v14.999	..	..	..	..	..	0	0	..	4	5	2	8	0.343642611684	0.77519379845	0.2002002002	0.882028665932	6	7	2	40	0.0227232278032	0.0399014436603	0.0198933807067	0.373364451215	0	0
Y	2693548	chrY	2825507	.	.	.	..	..	g	-	..	80	2693467	343	2693892	110	2693437	..	..	..	..	..	..	..	..	..	..	..	0	0	..	0	0	4	9	0.0	0.0	0.4004004004	0.992282249173	0	0	4	71	0.0	0.0	0.0397867614135	0.662721900907	0	0
Y	2693556	chrY	2825515	.	.	.	..	..	g	-	..	88	2693467	335	2693892	118	2693437	..	..	..	..	..	..	..	..	..	..	..	0	0	..	0	1	5	9	0.0	0.15503875969	0.500500500501	0.992282249173	0	1	5	90	0.0	0.00570020623718	0.0497334517668	0.840070015234	0	0
Y	2693691	Y	2825650	C	T	rs776324486	2.69369	..	c	-	twist,arbor	0	2693691	200	2693892	0	2693691	2693651	2693730	ATTTTTAACTTAAATAACATATGCATGTTTTTTGATACTTGGAATTATGCACAATGGAATCTTTCCTGGGGAAACAAGAA	C.T	G	Ysnp_v14.999	..	..	..	..	..	..	..	..	..	..	..	..	..	..	..	..	175	0	15	66	0.662760810926	0.0	0.149200355301	0.616051344505	..	..
Y	2693718	Y	2825677	G	A	MF14122	2.69372	..	g	-	twist	0	2693718	173	2693892	26	2693691	2693678	2693757	TTTTTTGATACTTCGAATTATGCACAATGGAATCTTTCCTTGGGAAACAAGAAAATGTGTGCAAAGATGTAATATGCTCA	G.A	T	Ysnp_v14.999	..	..	..	..	..	..	..	..	..	..	..	..	..	..	..	..	210	0	15	88	0.795312973112	0.0	0.149200355301	0.821401792673	..	..
Y	2693811	Y	2825770	A	G	Z31512	2.69381	..	a	-	twist,arbor	0	2693811	80	2693892	0	2693811	2693771	2693850	AATAGAAACAGGGGAAGTAAACCTAAATATTTATAAGTAGCGATAATGTTAATTATATCTAAATCCATATAATTTACATA	A.G	C	Ysnp_v14.999	..	..	..	..	..	..	..	..	..	..	..	..	..	..	..	..	0	0	0	2	0.0	0.0	0.0	0.0186682225608	..	..
Y	2693892	Y	2825851	C	T	snp_24_2693892	2.69389	..	c	-	twist,1240k,arbor	0	2693892	0	2693892	0	2693892	2693852	2693931	AATTTATGCAAAAATTAATGAAGAGACAGTTATACTACACATCATGTAATCTCTAAATACATTTGCAGATTGATGTCTTT	C.T	A	Ysnp_only.1240k,Panel2_840k	..	..	..	..	..	..	..	..	..	..	..	..	..	..	..	..	38	6	16	29	0.143913776087	0.0342012374231	0.159147045654	0.270689227131	..	..
Y	2693921	Y	2825880	T	C	snp_24_2693921	2.69392	..	t	-	twist,1240k,arbor	0	2693921	0	2693921	0	2693921	2693881	2693960	TTATACTACACCTCATGTAATCTCTAAATACATTTGCAGAGTGATGTCTTTTCAAGACAGGGATGTCACCATTTCACTTT	T.C	G	Ysnp_only.1240k,Panel2_840k	..	..	..	..	..	..	..	..	..	..	..	..	..	..	..	..	112	21	70	66	0.424166918993	0.119704330981	0.696268324736	0.616051344505	..	..
Y	2693944	chrY	2825903	.	.	.	..	..	t	-	..	22	2693921	12	2693957	12	2693957	..	..	..	..	..	..	..	..	..	..	..	0	0	..	14	7	14	10	1.20274914089	1.08527131783	1.4014014014	1.10253583241	113	20	114	68	0.427954123627	0.114004124744	1.13392270028	0.634719567066	0	0
Y	2693957	chrY	2825916	.	.	.	..	..	c	-	1240k,arbor,twist	12	2693970	0	2693957	0	2693957	..	..	..	..	..	..	..	..	..	..	..	0	0	..	13	4	13	10	1.11683848797	0.62015503876	1.3013013013	1.10253583241	70	12	113	58	0.265104324371	0.0684024748462	1.12397600993	0.541378454262	0	0
Y	2693970	chrY	2825929	A	G	Y18109	2.69397	..	a	-	twist,arbor	0	2693970	12	2693957	0	2693970	2693930	2694009	TTTCAAGACAGGGATGTCACCATTTCACTTTAAAATGAGATAAGAGATAAGTAAATAGAGTTTCAGACCAGCAGGCTAAC	A.G	T	Ysnp_v14.999	..	..	..	..	..	0	0	..	14	4	13	10	1.20274914089	0.62015503876	1.3013013013	1.10253583241	75	10	106	55	0.28404034754	0.0570020623718	1.05434917746	0.513376120421	0	0
Y	2694018	chrY	2825977	A	G	Z45399	2.69402	..	a	-	twist,arbor	0	2694018	60	2693957	0	2694018	2693978	2694057	AAGTAAATAGAGTTTCAGACCAGCAGGCTAACTTTGGTATCAGAAAAAAGAATAATGGAAGATAGACAAGAGGGTTAGAA	A.G	C	Ysnp_v14.999	..	..	..	..	..	0	0	..	14	0	14	10	1.20274914089	0.0	1.4014014014	1.10253583241	65	0	87	49	0.246168301201	0.0	0.865362060743	0.457371452739	0	0
Y	2694038	chrY	2825997	.	.	.	..	..	g	-	..	19	2694018	80	2693957	19	2694018	..	..	..	..	..	..	..	..	..	..	..	0	0	..	12	0	13	9	1.03092783505	0.0	1.3013013013	0.992282249173	31	0	46	58	0.11740334365	0.0	0.457547756255	0.541378454262	0	0
Y	2694261	chrY	2826220	G	C	snp_24_2694261	2.69426	..	g	-	twist,1240k,arbor	0	2694261	0	2694261	0	2694261	2694221	2694300	AAAACAGTTGAAGTAGGTTTAACATGCATAGGATGGACGTTCAGAGGGTGTTAATAGGATTTCCTTCCAAAAGATTACAT	G.C	T	Ysnp_only.1240k,Panel2_840k	..	..	..	..	..	0	0	..	14	11	14	10	1.20274914089	1.70542635659	1.4014014014	1.10253583241	346	40	809	146	1.31037280332	0.228008249487	8.04687249587	1.36278024694	0	0
Y	2694283	chrY	2826242	.	.	.	..	..	c	-	..	21	2694261	21	2694261	21	2694261	..	..	..	..	..	..	..	..	..	..	..	0	0	..	14	9	13	10	1.20274914089	1.39534883721	1.3013013013	1.10253583241	168	28	370	103	0.636250378489	0.159605774641	3.68027543075	0.961413461879	0	0
Y	2694324	chrY	2826283	.	.	.	..	..	c	-	..	62	2694261	62	2694261	62	2694261	..	..	..	..	..	..	..	..	..	..	..	0	0	..	4	2	11	9	0.343642611684	0.31007751938	1.1011011011	0.992282249173	5	2	29	45	0.0189360231693	0.0114004124744	0.288454020248	0.420035007617	0	0
Y	2694375	chrY	2826334	.	.	.	..	..	a	-	..	52	2694428	113	2694261	52	2694428	..	..	..	..	..	..	..	..	..	..	..	0	0	..	9	2	4	9	0.773195876289	0.31007751938	0.4004004004	0.992282249173	36	2	5	104	0.136339366819	0.0114004124744	0.0497334517668	0.97074757316	0	0
Y	2694428	chrY	2826387	C	T	Y20300	2.69443	..	c	-	twist,arbor	0	2694428	166	2694261	0	2694428	2694388	2694467	CTTGGTCAAAGAACAAGCCTTGACACAGGGAAAGGAAGCAAACACGTGCACACACACACACACACACACGCACATAATGC	C.T	A	Ysnp_v14.999	..	..	..	..	..	0	0	..	14	12	13	9	1.20274914089	1.86046511628	1.3013013013	0.992282249173	403	59	96	250	1.52624346745	0.336312167994	0.954882273923	2.3335278201	0	0
Y	2694457	chrY	2826416	G	A	rs764721414	2.69446	..	g	-	twist,arbor	0	2694457	195	2694261	0	2694457	2694417	2694496	GAAAGGAAGCACACACGTGCACACACACACACACACACACCCACATAATGCTGTCTACTGAATACAGTTTATAGTCATAA	G.A	C	Ysnp_v14.999	..	..	..	..	..	0	0	..	14	11	14	9	1.20274914089	1.70542635659	1.4014014014	0.992282249173	352	69	194	214	1.33309603112	0.393314230366	1.92965792855	1.997499814	0	0
Y	2694460	Y	2826419	C	T	B276	2.69446	..	c	-	twist,arbor	0	2694460	198	2694261	0	2694460	2694420	2694499	AGGAAGCACACACGTGCACACACACACACACACACACGCAGATAATGCTGTCTACTGAATACAGTTTATAGTCATAATCA	C.T	G	Ysnp_v14.999	..	..	..	..	..	..	..	..	..	..	..	..	..	..	..	..	316	68	186	198	1.1967566643	0.387614024129	1.85008440573	1.84815403352	..	..
Y	2694645	chrY	2826604	.	.	.	..	..	g	-	..	184	2694460	383	2694261	184	2694460	..	..	..	..	..	..	..	..	..	..	..	0	0	..	9	7	1	9	0.773195876289	1.08527131783	0.1001001001	0.992282249173	21	17	1	127	0.0795312973112	0.0969035060321	0.00994669035337	1.18543213261	0	0
Y	2694669	chrY	2826628	.	.	.	..	..	g	-	..	208	2694460	407	2694261	208	2694460	..	..	..	..	..	..	..	..	..	..	..	0	0	..	5	2	0	9	0.429553264605	0.31007751938	0.0	0.992282249173	8	8	0	93	0.0302976370709	0.0456016498975	0.0	0.868072349075	0	0
Y	2694799	chrY	2826758	.	.	.	..	..	t	-	..	86	2694886	493	2695293	86	2694886	..	..	..	..	..	..	..	..	..	..	..	0	0	..	5	1	2	9	0.429553264605	0.15503875969	0.2002002002	0.992282249173	5	1	2	66	0.0189360231693	0.00570020623718	0.0198933807067	0.616051344505	0	0
Y	2694886	Y	2826845	T	C	Z40367	2.69489	..	t	-	twist,arbor	0	2694886	406	2695293	0	2694886	2694846	2694925	CTTTCTCTCCTTCTCAAAGGAGATTAATGGGCAGAGTGTAAGTATACATAAGTCAGTTTCAAAATTTCTGGGTTCCTCAT	T.C	A	Ysnp_v14.999	..	..	..	..	..	..	..	..	..	..	..	..	..	..	..	..	122	6	75	66	0.462038965332	0.0342012374231	0.746001776503	0.616051344505	..	..
Y	2695186	chrY	2827145	.	.	.	..	..	t	-	..	72	2695259	106	2695293	72	2695259	..	..	..	..	..	..	..	..	..	..	..	0	0	..	7	1	2	9	0.601374570447	0.15503875969	0.2002002002	0.992282249173	17	1	2	52	0.0643824787757	0.00570020623718	0.0198933807067	0.48537378658	0	0
Y	2695259	Y	2827218	C	G	Z41753	2.69526	..	c	-	twist,arbor	0	2695259	33	2695293	0	2695259	2695219	2695298	CCAAAAACACAGGAAAAGGAAACACACAAACACACACATTAATACACACACACACACACACACACACGTAATGTTGTCTA	C.G	A	Ysnp_v14.999	..	..	..	..	..	..	..	..	..	..	..	..	..	..	..	..	384	663	111	207	1.4542865794	3.77923673525	1.10408262922	1.93216103504	..	..
Y	2695293	chrY	2827252	T	C	snp_24_2695293	2.69529	..	t	-	twist,1240k,arbor	0	2695293	0	2695293	0	2695293	2695253	2695332	CACATTCATACACACACACACACACACACACACGTAATGTGGTCTAGCAGTGAATACAGTTTACGTAGTCATAATCATGT	T.C	G	Ysnp_only.1240k,Panel2_840k	..	..	..	..	..	0	0	..	14	14	14	10	1.20274914089	2.17054263566	1.4014014014	1.10253583241	521	423	154	167	1.97313361424	2.41118723833	1.53179031442	1.55879658382	0	0
Y	2695309	chrY	2827268	.	.	.	..	..	c	-	..	7	2695317	15	2695293	15	2695293	..	..	..	..	..	..	..	..	..	..	..	0	0	..	14	13	13	10	1.20274914089	2.01550387597	1.3013013013	1.10253583241	420	170	109	102	1.59062594622	0.969035060321	1.08418924852	0.952079350599	0	0
Y	2695317	Y	2827276	G	A	MF14123	2.69532	..	a	-	twist	0	2695317	23	2695293	23	2695293	2695277	2695356	CACACACACGTAATGTTGTCTAGCAGTGAATACAGTTTACCTAGTCATAATCATGTAAAAACTGAGATTTCATATGTCTG	G.A	C	Ysnp_v14.999	..	..	..	..	..	..	..	..	..	..	..	..	..	..	..	..	306	100	88	71	1.15888461796	0.570020623718	0.875308751096	0.662721900907	..	..
Y	2695338	chrY	2827297	.	.	.	..	..	c	-	..	20	2695317	44	2695293	44	2695293	..	..	..	..	..	..	..	..	..	..	..	0	0	..	15	7	11	9	1.28865979381	1.08527131783	1.1011011011	0.992282249173	99	12	23	39	0.374933258753	0.0684024748462	0.228773878127	0.364030339935	0	0
Y	2695451	chrY	2827410	.	.	.	..	..	c	-	..	133	2695317	157	2695293	157	2695293	..	..	..	..	..	..	..	..	..	..	..	0	0	..	6	7	5	9	0.515463917526	1.08527131783	0.500500500501	0.992282249173	6	8	6	89	0.0227232278032	0.0456016498975	0.0596801421202	0.830735903954	0	0
Y	2695599	chrY	2827558	.	.	.	..	..	a	-	..	213	2695813	305	2695293	213	2695813	..	..	..	..	..	..	..	..	..	..	..	0	0	..	1	7	4	9	0.085910652921	1.08527131783	0.4004004004	0.992282249173	1	12	4	61	0.00378720463387	0.0684024748462	0.0397867614135	0.569380788103	0	0
Y	2695621	chrY	2827580	.	.	.	..	..	g	-	..	191	2695813	327	2695293	191	2695813	..	..	..	..	..	..	..	..	..	..	..	0	0	..	6	14	9	9	0.515463917526	2.17054263566	0.900900900901	0.992282249173	11	80	15	160	0.0416592509725	0.456016498975	0.149200355301	1.49345780486	0	0
Y	2695728	chrY	2827687	.	.	.	..	..	a	-	..	84	2695813	366	2696095	84	2695813	..	..	..	..	..	..	..	..	..	..	..	0	0	..	1	2	1	9	0.085910652921	0.31007751938	0.1001001001	0.992282249173	1	2	1	65	0.00378720463387	0.0114004124744	0.00994669035337	0.606717233225	0	0
Y	2695769	chrY	2827728	.	.	.	..	..	a	-	..	43	2695813	325	2696095	43	2695813	..	..	..	..	..	..	..	..	..	..	..	0	0	..	0	0	0	3	0.0	0.0	0.0	0.330760749724	0	0	0	4	0.0	0.0	0.0	0.0373364451215	0	0
Y	2695796	chrY	2827755	.	.	.	..	..	t	-	..	16	2695813	298	2696095	16	2695813	..	..	..	..	..	..	..	..	..	..	..	0	0	..	2	0	0	2	0.171821305842	0.0	0.0	0.220507166483	2	0	0	2	0.00757440926773	0.0	0.0	0.0186682225608	0	0
Y	2695813	chrY	2827772	A	G	Z44526	2.69581	..	a	-	twist,arbor	0	2695813	281	2696095	0	2695813	2695773	2695852	TTTATTTATGTTTTATCTTTTTTTATTTTATTTTAAAAACTGGATGTTCCTCTGTCACCCAGGCTGGAGTGCAATGGCAG	A.G	T	Ysnp_v14.999	..	..	..	..	..	0	0	..	6	1	3	9	0.515463917526	0.15503875969	0.3003003003	0.992282249173	7	3	3	58	0.0265104324371	0.0171006187116	0.0298400710601	0.541378454262	0	0
Y	2695826	chrY	2827785	.	.	.	..	..	g	-	..	12	2695813	268	2696095	12	2695813	..	..	..	..	..	..	..	..	..	..	..	0	0	..	10	2	5	9	0.85910652921	0.31007751938	0.500500500501	0.992282249173	24	4	5	117	0.0908929112128	0.0228008249487	0.0497334517668	1.0920910198	0	0
Y	2695835	chrY	2827794	.	.	.	..	..	g	-	..	21	2695813	259	2696095	21	2695813	..	..	..	..	..	..	..	..	..	..	..	0	0	..	10	2	5	9	0.85910652921	0.31007751938	0.500500500501	0.992282249173	24	4	6	161	0.0908929112128	0.0228008249487	0.0596801421202	1.50279191614	0	0
Y	2695982	Y	2827941	A	T	rs767831464	2.69598	..	a	-	twist,arbor	0	2695982	112	2696095	0	2695982	2695942	2696021	ATCATGCCTGCCCATCTCTTTACATTTTCATTTCATGTTACTTTTATGCTATCAAATAACATAAAATGGCTCCATAGATG	A.T	C	Ysnp_v14.999	..	..	..	..	..	..	..	..	..	..	..	..	..	..	..	..	30	1	21	36	0.113616139016	0.00570020623718	0.208880497421	0.336028006094	..	..
Y	2696013	chrY	2827972	.	.	.	..	..	c	-	..	30	2695982	81	2696095	30	2695982	..	..	..	..	..	..	..	..	..	..	..	0	0	..	13	4	13	9	1.11683848797	0.62015503876	1.3013013013	0.992282249173	66	10	24	74	0.249955505835	0.0570020623718	0.238720568481	0.690724234748	0	0
Y	2696056	Y	2828015	G	A	Z39886	2.69606	..	g	-	twist,arbor	0	2696056	38	2696095	0	2696056	2696016	2696095	TAGATGAAGCCACTTTTGATCTTTCACTCTTTGTGGCTAACACTATGCATAGGTTTTCCATAGCAGCCTTGTCAATTAGG	G.A	C	Ysnp_v14.999	..	..	..	..	..	..	..	..	..	..	..	..	..	..	..	..	288	19	114	99	1.09071493455	0.108303918506	1.13392270028	0.924077016758	..	..
Y	2696095	Y	2828054	G	A	snp_24_2696095	2.69609	..	g	-	twist,1240k,arbor	0	2696095	0	2696095	0	2696095	2696055	2696134	AGACTATGCATAGGTTTTCCATAGCAGCCTTGTCAATTAGCACCACCTCCTTTATGATCCTGGTTCTTGCTGTCATCTTT	G.A	C	Ysnp_only.1240k,Panel2_840k	..	..	..	..	..	..	..	..	..	..	..	..	..	..	..	..	471	141	56	134	1.78377338255	0.803729079443	0.557014659789	1.25077091157	..	..
Y	2696117	chrY	2828076	G	T	rs756413755	2.69612	..	g	-	twist,arbor	0	2696117	21	2696095	0	2696117	2696077	2696156	AGCAGCCTTGTCAATTAGGACCACCTCCTTTATGATCCTGCTTCTTGCTGTCATCTTTGAGACTGAGAAGTTGCAAATGG	G.T	C	Ysnp_v14.999	..	..	..	..	..	0	0	..	14	14	13	9	1.20274914089	2.17054263566	1.3013013013	0.992282249173	590	215	71	151	2.23445073398	1.22554434099	0.706215015089	1.40945080334	0	0
Y	2696130	chrY	2828089	T	C	YP910	2.69613	..	t	-	twist,arbor	0	2696130	34	2696095	0	2696130	2696090	2696169	ATTAGGACCACCTCCTTTATGATCCTGGTTCTTGCTGTCAACTTTGAGACTGAGAAGTTGCAAATGGAACAACAGCAACA	T.C	A	Ysnp_v14.999	..	..	..	..	..	0	0	..	14	14	13	9	1.20274914089	2.17054263566	1.3013013013	0.992282249173	606	382	64	169	2.29504600812	2.1774787826	0.636588182616	1.57746480638	0	0
Y	2696190	chrY	2828149	T	C	snp_24_2696190	2.69619	..	t	-	twist,1240k,arbor	0	2696190	0	2696190	0	2696190	2696150	2696229	CAAATGGAACAACAGCAACAATGGCAGCTGCAGCAGACACGTCTCCAGCATTATAGTGCTGTAAGGAGGAATGTGTTCTG	T.C	G	Ysnp_old.1240k+v14.999	..	..	..	..	..	0	0	..	14	14	8	10	1.20274914089	2.17054263566	0.800800800801	1.10253583241	383	1407	14	221	1.45049937477	8.02019017572	0.139253664947	2.06283859296	0	0
Y	2696227	chrY	2828186	.	.	.	..	..	c	-	..	14	2696242	36	2696190	14	2696242	..	..	..	..	..	..	..	..	..	..	..	0	0	..	14	14	5	9	1.20274914089	2.17054263566	0.500500500501	0.992282249173	283	246	5	130	1.07177891138	1.40225073435	0.0497334517668	1.21343446645	0	0
Y	2696242	Y	2828201	C	T	rs993549446	2.69624	..	c	-	twist,arbor	0	2696242	51	2696190	0	2696242	2696202	2696281	ATAGTGCTGTAAGGAGGAATGTGTTCTGTCAGGGGCTCTAGATTTACTTTCTGGAAAGACCTAGACTGTGACTGCTGTTT	C.T	G	Ysnp_v14.999	..	..	..	..	..	..	..	..	..	..	..	..	..	..	..	..	186	56	3	109	0.704420061899	0.319211549282	0.0298400710601	1.01741812956	..	..
Y	2696278	chrY	2828237	.	.	.	..	..	g	-	..	35	2696242	87	2696190	35	2696242	..	..	..	..	..	..	..	..	..	..	..	0	0	..	13	9	3	9	1.11683848797	1.39534883721	0.3003003003	0.992282249173	101	11	3	164	0.38250766802	0.062702268609	0.0298400710601	1.53079424998	0	0
Y	2696417	chrY	2828376	.	.	.	..	..	a	-	..	22	2696440	22	2696440	22	2696440	..	..	..	..	..	..	..	..	..	..	..	0	0	..	1	14	7	10	0.085910652921	2.17054263566	0.700700700701	1.10253583241	1	235	15	86	0.00378720463387	1.33954846574	0.149200355301	0.802733570113	0	0
Y	2696424	chrY	2828383	.	.	.	..	..	c	-	..	15	2696440	15	2696440	15	2696440	..	..	..	..	..	..	..	..	..	..	..	0	0	..	1	14	9	10	0.085910652921	2.17054263566	0.900900900901	1.10253583241	1	359	22	114	0.00378720463387	2.04637403915	0.218827187774	1.06408868596	0	0
Y	2696440	chrY	2828399	G	A	snp_24_2696440	2.69644	..	g	-	twist,1240k,arbor	0	2696440	0	2696440	0	2696440	2696400	2696479	TTTTTTTTTTTTGAAACGAAGTCTCGCTCTTGTCGCCCAGCCAGGAGTGTAGTGGTGTGATTTCGGCTCATTGCAATATC	G.A	C	Ysnp_only.1240k,Panel2_840k	..	..	..	..	..	0	0	..	1	14	14	10	0.085910652921	2.17054263566	1.4014014014	1.10253583241	1	587	51	168	0.00378720463387	3.34602106123	0.507281208022	1.5681306951	0	0
Y	2696454	chrY	2828413	.	.	.	..	..	g	-	..	13	2696440	13	2696440	13	2696440	..	..	..	..	..	..	..	..	..	..	..	0	0	..	3	14	14	10	0.257731958763	2.17054263566	1.4014014014	1.10253583241	4	678	56	219	0.0151488185355	3.86473982881	0.557014659789	2.0441703704	0	0
Y	2696497	chrY	2828456	C	G	Z161	2.6965	..	c	-	twist,1240k,arbor	0	2696497	0	2696497	0	2696497	2696457	2696536	TGATTTCGGCTCATTGCAATATCTACCTCCCCAGTTCAAGTGATTCTCCTGCCTTAGTCTCCTGAGTAGCTGGGATTACA	C.G	T	Ysnp_old.1240k+v14.999,miscellaneous,pheno1000000000	..	..	..	..	..	0	0	..	4	14	12	10	0.343642611684	2.17054263566	1.2012012012	1.10253583241	6	253	32	218	0.0227232278032	1.44215217801	0.318294091308	2.03483625912	0	0
Y	2696508	chrY	2828467	.	.	.	..	..	c	-	..	10	2696497	10	2696497	10	2696497	..	..	..	..	..	..	..	..	..	..	..	0	0	..	4	14	9	10	0.343642611684	2.17054263566	0.900900900901	1.10253583241	5	198	23	187	0.0189360231693	1.12864083496	0.228773878127	1.74547880943	0	0
Y	2696538	Y	2828497	G	C	rs780007289	2.69654	..	g	-	twist,arbor	0	2696538	40	2696497	0	2696538	2696498	2696577	GATTCTCCTGCCTTAGTCTCCTGAGTAGCTGGGATTACATTTGCGTGCCACACGCCCAGCTAATTTTTTTTGTATTTTTA	G.C	T	Ysnp_v14.999	..	..	..	..	..	..	..	..	..	..	..	..	..	..	..	..	1	44	11	158	0.00378720463387	0.250809074436	0.109413593887	1.4747895823	..	..
Y	2696550	chrY	2828509	C	G	Z34868	2.69655	..	a	-	twist,arbor	0	2696550	52	2696497	0	2696550	2696510	2696589	TTAGTCTCCTGAGTAGCTGGGATTACATGTGCGTGCCACAAGCCCAGCTAATTTTTTTTGTATTTTTAGTAGAGACGGGG	C.G	A	Ysnp_v14.999	..	..	..	..	..	0	0	..	1	8	4	9	0.085910652921	1.24031007752	0.4004004004	0.992282249173	1	18	4	103	0.00378720463387	0.102603712269	0.0397867614135	0.961413461879	0	0
Y	2696551	chrY	2828510	.	.	.	..	..	g	-	..	0	2696550	53	2696497	0	2696550	..	..	..	..	..	..	..	..	..	..	..	0	0	..	0	8	4	9	0.0	1.24031007752	0.4004004004	0.992282249173	0	18	4	96	0.0	0.102603712269	0.0397867614135	0.896074682917	0	0
Y	2696585	chrY	2828544	.	.	.	..	..	c	-	..	33	2696619	87	2696497	33	2696619	..	..	..	..	..	..	..	..	..	..	..	0	0	..	1	2	2	9	0.085910652921	0.31007751938	0.2002002002	0.992282249173	1	4	2	51	0.00378720463387	0.0228008249487	0.0198933807067	0.476039675299	0	0
Y	2696619	chrY	2828578	A	G	ZS6362	2.69662	..	a	-	twist,arbor	0	2696619	121	2696497	0	2696619	2696579	2696658	TAGAGACGGGGTTTCACAATGTTGGTCATGCTGGTCTTGATCTCCTGACCTCATGATCTACCCACCATGGCCTCCCAAAG	A.G	T	Ysnp_v14.999	..	..	..	..	..	0	0	..	4	7	8	9	0.343642611684	1.08527131783	0.800800800801	0.992282249173	6	22	14	149	0.0227232278032	0.125404537218	0.139253664947	1.39078258078	0	0
Y	2696685	chrY	2828644	.	.	.	..	..	g	-	..	22	2696708	187	2696497	22	2696708	..	..	..	..	..	..	..	..	..	..	..	0	0	..	14	14	11	10	1.20274914089	2.17054263566	1.1011011011	1.10253583241	310	127	34	263	1.1740334365	0.723926192122	0.338187472014	2.45487126674	0	0
Y	2696708	Y	2828667	C	G	FGC17449	2.69671	..	c	-	twist,arbor	0	2696708	210	2696497	0	2696708	2696668	2696747	TAGACGTGTGAGCCACCGTGCCTGGCCTGGTTGCAGATTTATTTCAGCTCTTGTCATTCCAGTTGAAGAGAGACCATTCT	C.G	A	Ysnp_v14.999	..	..	..	..	..	..	..	..	..	..	..	..	..	..	..	..	569	319	33	248	2.15491943667	1.81836578966	0.328240781661	2.31485959753	..	..
Y	2696858	chrY	2828817	.	.	.	..	..	t	-	..	69	2696928	165	2697024	69	2696928	..	..	..	..	..	..	..	..	..	..	..	0	0	..	0	0	3	9	0.0	0.0	0.3003003003	0.992282249173	0	0	3	50	0.0	0.0	0.0298400710601	0.466705564019	0	0
Y	2696924	chrY	2828883	.	.	.	..	..	c	-	..	3	2696928	99	2697024	3	2696928	..	..	..	..	..	..	..	..	..	..	..	0	0	..	10	0	3	8	0.85910652921	0.0	0.3003003003	0.882028665932	21	0	3	39	0.0795312973112	0.0	0.0298400710601	0.364030339935	0	0
Y	2696928	chrY	2828887	A	G	rs746967056	2.69693	..	a	-	twist,arbor	0	2696928	95	2697024	0	2696928	2696888	2696967	GATTAAATAGATCAAAGGATAAGCTAGATAAAGAGTCTACTTACTTAACTAAGCAGTCTTTTCATTAATCTTCTACCAGT	A.G	T	Ysnp_v14.999	..	..	..	..	..	0	0	..	10	0	2	9	0.85910652921	0.0	0.2002002002	0.992282249173	23	0	2	41	0.0871057065789	0.0	0.0198933807067	0.382698562496	0	0
Y	2697014	chrY	2828973	.	.	.	..	..	c	-	..	9	2697024	9	2697024	9	2697024	..	..	..	..	..	..	..	..	..	..	..	0	0	..	14	11	14	10	1.20274914089	1.70542635659	1.4014014014	1.10253583241	433	39	52	126	1.63985960646	0.22230804325	0.517227898375	1.17609802133	0	0
Y	2697024	chrY	2828983	C	A	snp_24_2697024	2.69702	..	c	-	twist,1240k,arbor	0	2697024	0	2697024	0	2697024	2696984	2697063	CCATGAGTACCAGCAACTGGAGAGATACTTCTCTGTTCTGTCAATTCTGTGTGAACTCCAAAAGAGAATTTAAAGTTTGT	C.A	T	Ysnp_only.1240k,Panel2_840k	..	..	..	..	..	0	0	..	14	10	14	10	1.20274914089	1.5503875969	1.4014014014	1.10253583241	410	33	51	125	1.55275389988	0.188106805827	0.507281208022	1.16676391005	0	0
Y	2697038	chrY	2828997	A	T	Y130127	2.69704	..	a	-	twist,arbor	0	2697038	13	2697024	0	2697038	2696998	2697077	AACTGGAGAGATACTTCTCTGTTCTGCCAATTCTGTGTGAGCTCCAAAAGAGAATTTAAAGTTTGTTGCATCCTTTACAG	A.T	G	Ysnp_v14.999	..	..	..	..	..	0	0	..	13	9	14	10	1.11683848797	1.39534883721	1.4014014014	1.10253583241	302	23	43	118	1.14373579943	0.131104743455	0.427707685195	1.10142513108	0	0
Y	2697062	chrY	2829021	.	.	.	..	..	g	-	..	23	2697038	37	2697024	23	2697038	..	..	..	..	..	..	..	..	..	..	..	0	0	..	13	4	13	9	1.11683848797	0.62015503876	1.3013013013	0.992282249173	135	6	25	85	0.511272625572	0.0342012374231	0.248667258834	0.793399458832	0	0
Y	2697143	chrY	2829102	.	.	.	..	..	a	-	..	83	2697227	118	2697024	83	2697227	..	..	..	..	..	..	..	..	..	..	..	0	0	..	2	1	3	9	0.171821305842	0.15503875969	0.3003003003	0.992282249173	2	3	3	59	0.00757440926773	0.0171006187116	0.0298400710601	0.550712565542	0	0
Y	2697180	chrY	2829139	.	.	.	..	..	g	-	..	46	2697227	155	2697024	46	2697227	..	..	..	..	..	..	..	..	..	..	..	0	0	..	11	0	9	9	0.945017182131	0.0	0.900900900901	0.992282249173	40	0	24	95	0.151488185355	0.0	0.238720568481	0.886740571636	0	0
Y	2697227	Y	2829186	A	G	B370	2.69723	..	a	-	twist,arbor	0	2697227	202	2697024	0	2697227	2697187	2697266	GGCCTCCTGGTAATGTTCTCTTTAACCCATGATGTGGGTTTAGAGGAATGAACCAATATTTTGTTTCTGATTGATTATGA	A.G	T	Ysnp_v14.999	..	..	..	..	..	..	..	..	..	..	..	..	..	..	..	..	160	1	296	87	0.605952741418	0.00570020623718	2.9442203446	0.812067681393	..	..
Y	2697229	chrY	2829188	G	A	rs780915431	2.69723	..	g	-	twist,arbor	0	2697229	204	2697024	0	2697229	2697189	2697268	CCTCCTGGTAATGTTCTCTTTAACCCATGATGTGGGTTAATAGGAATGAACCAATATTTTGTTTCTGATTGATTATGAGG	G.A	T	Ysnp_v14.999	..	..	..	..	..	0	0	..	14	1	14	9	1.20274914089	0.15503875969	1.4014014014	0.992282249173	158	1	302	87	0.598378332151	0.00570020623718	3.00390048672	0.812067681393	0	0
Y	2697252	chrY	2829211	T	C	ZS4753	2.69725	..	t	-	twist,arbor	0	2697252	227	2697024	0	2697252	2697212	2697291	CCCATGATGTGGGTTAAGAGGAATGAACCAATATTTTGTTGCTGATTGATTATGAGGCAATGTATGTACCATTAAAGTTT	T.C	G	Ysnp_v14.999	..	..	..	..	..	0	0	..	14	1	14	9	1.20274914089	0.15503875969	1.4014014014	0.992282249173	139	1	317	80	0.526421444107	0.00570020623718	3.15310084202	0.74672890243	0	0
Y	2697268	chrY	2829227	.	.	.	..	..	g	-	..	15	2697252	229	2697498	15	2697252	..	..	..	..	..	..	..	..	..	..	..	0	0	..	14	0	14	9	1.20274914089	0.0	1.4014014014	0.992282249173	102	0	248	73	0.386294872654	0.0	2.46677920764	0.681390123468	0	0
Y	2697538	Y	2829497	T	C	snp_24_2697538	2.69754	..	t	-	twist,1240k,arbor	0	2697538	0	2697538	0	2697538	2697498	2697577	CTTTAGAAAAGTTGCTTACATCAAAGACAGCATGCTCTTCGGGGGAGAAACCTCCCTGGTTAGTTTTACCTTAAGGGTTC	T.C	G	Ysnp_only.1240k,Panel2_840k	..	..	..	..	..	..	..	..	..	..	..	..	..	..	..	..	108	182	10	131	0.409018100457	1.03743753517	0.0994669035337	1.22276857773	..	..
Y	2697625	chrY	2829584	G	A	snp_24_2697625	2.69762	..	g	-	twist,1240k,arbor	0	2697625	0	2697625	0	2697625	2697585	2697664	TGTACAGTTCCAAGAGTGTGGAGGGACCCTTCTCAGCTGTTAGATGATAAACCTAAAGTTCAAGGTCCTTAAGTTTTGCT	G.A	T	Ysnp_old.1240k+v14.999	..	..	..	..	..	0	0	..	14	14	5	10	1.20274914089	2.17054263566	0.500500500501	1.10253583241	206	274	6	120	0.780164154576	1.56185650899	0.0596801421202	1.12009335365	0	0
Y	2697673	chrY	2829632	.	.	.	..	..	g	-	..	47	2697625	47	2697625	47	2697625	..	..	..	..	..	..	..	..	..	..	..	0	0	..	8	12	2	9	0.687285223368	1.86046511628	0.2002002002	0.992282249173	12	43	2	127	0.0454464556064	0.245108868199	0.0198933807067	1.18543213261	0	0
Y	2697783	chrY	2829742	.	.	.	..	..	c	-	..	157	2697625	157	2697625	157	2697625	..	..	..	..	..	..	..	..	..	..	..	0	0	..	0	2	3	9	0.0	0.31007751938	0.3003003003	0.992282249173	0	2	5	110	0.0	0.0114004124744	0.0497334517668	1.02675224084	0	0
Y	2697937	chrY	2829896	.	.	.	..	..	c	-	..	148	2698086	148	2698086	148	2698086	..	..	..	..	..	..	..	..	..	..	..	0	0	..	7	7	8	9	0.601374570447	1.08527131783	0.800800800801	0.992282249173	11	11	9	222	0.0416592509725	0.062702268609	0.0895202131803	2.07217270424	0	0
Y	2698014	chrY	2829973	.	.	.	..	..	c	-	..	71	2698086	71	2698086	71	2698086	..	..	..	..	..	..	..	..	..	..	..	0	0	..	12	6	7	9	1.03092783505	0.93023255814	0.700700700701	0.992282249173	27	7	9	104	0.102254525114	0.0399014436603	0.0895202131803	0.97074757316	0	0
Y	2698086	chrY	2830045	G	C	snp_24_2698086	2.69809	..	g	-	twist,1240k,arbor	0	2698086	0	2698086	0	2698086	2698046	2698125	ACAGACGCCTCATACAGGAGAGCTCTGGTTGGCATCTCCTATACGATGGTGGGTATCCCCCTAGAATGAAGCTTCCAGAG	G.C	A	Ysnp_only.1240k,Panel2_840k	..	..	..	..	..	0	0	..	14	14	11	10	1.20274914089	2.17054263566	1.1011011011	1.10253583241	220	163	20	183	0.83318501945	0.929133616661	0.198933807067	1.70814236431	0	0
Y	2698151	Y	2830110	G	A	Z34871	2.69815	..	g	-	twist,arbor	0	2698151	64	2698086	0	2698151	2698111	2698190	ATGAAGCTTCCAGAGGAAAGAACAGGCAGCAACCATTGCTTTTCTGCAGCCTCTGCTGGTGACACCCAGGCAAACAGGGT	G.A	T	Ysnp_v14.999	..	..	..	..	..	..	..	..	..	..	..	..	..	..	..	..	33	26	17	202	0.124977752918	0.148205362167	0.169093736007	1.88549047864	..	..
Y	2698231	chrY	2830190	.	.	.	..	..	g	-	..	79	2698151	144	2698086	79	2698151	..	..	..	..	..	..	..	..	..	..	..	0	0	..	12	14	12	9	1.03092783505	2.17054263566	1.2012012012	0.992282249173	21	72	28	214	0.0795312973112	0.410414849077	0.278507329894	1.997499814	0	0
Y	2698762	chrY	2830721	.	.	.	..	..	a	-	..	610	2698151	675	2698086	610	2698151	..	..	..	..	..	..	..	..	..	..	..	0	0	..	0	1	0	7	0.0	0.15503875969	0.0	0.77177508269	0	1	0	11	0.0	0.00570020623718	0.0	0.102675224084	0	0
Y	2698899	chrY	2830858	.	.	.	..	..	a	-	..	621	2699521	812	2698086	621	2699521	..	..	..	..	..	..	..	..	..	..	..	0	0	..	0	5	10	9	0.0	0.77519379845	1.001001001	0.992282249173	0	7	10	127	0.0	0.0399014436603	0.0994669035337	1.18543213261	0	0
Y	2698984	chrY	2830943	.	.	.	..	..	g	-	..	536	2699521	897	2698086	536	2699521	..	..	..	..	..	..	..	..	..	..	..	0	0	..	1	5	8	9	0.085910652921	0.77519379845	0.800800800801	0.992282249173	1	6	20	146	0.00378720463387	0.0342012374231	0.198933807067	1.36278024694	0	0
Y	2699340	chrY	2831299	.	.	.	..	..	c	-	..	180	2699521	779	2700120	180	2699521	..	..	..	..	..	..	..	..	..	..	..	0	0	..	2	3	4	9	0.171821305842	0.46511627907	0.4004004004	0.992282249173	2	4	7	97	0.00757440926773	0.0228008249487	0.0696268324736	0.905408794197	0	0
Y	2699521	chrY	2831480	G	A	FGC24756	2.69952	..	g	-	twist,arbor	0	2699521	598	2700120	0	2699521	2699481	2699560	TAAATGGGCTAAATGTCCCAATTAAAAGACACAGACTGGCCAATTGGATAAAGACTCAAGACCCGTCGATGTGCTGTATT	G.A	C	Ysnp_v14.999	..	..	..	..	..	0	0	..	14	2	8	9	1.20274914089	0.31007751938	0.800800800801	0.992282249173	222	2	17	117	0.840759428718	0.0114004124744	0.169093736007	1.0920910198	0	0
Y	2699579	Y	2831538	T	A	Z34961	2.69958	..	t	-	twist,arbor	0	2699579	540	2700120	0	2699579	2699539	2699618	AGACCCGTCGATGTGCTGTATTCATGAGACACATCTCATAGGCAAAGACACACGTAGGCTCAAAATAAAGGGATGGAGGA	T.A	G	Ysnp_v14.999	..	..	..	..	..	..	..	..	..	..	..	..	..	..	..	..	136	5	42	118	0.515059830206	0.0285010311859	0.417760994841	1.10142513108	..	..
Y	2699604	Y	2831563	T	A	PF7110	2.6996	..	t	-	twist,arbor	0	2699604	515	2700120	0	2699604	2699564	2699643	GAGACACATCTCATATGCAAAGACACACGTAGGCTCAAAAGAAAGGGATGGAGGAACATACACCAAGCAAATGGAAAGCA	T.A	G	Ysnp_v14.999	..	..	..	..	..	..	..	..	..	..	..	..	..	..	..	..	73	6	56	97	0.276465938272	0.0342012374231	0.557014659789	0.905408794197	..	..
Y	2699718	chrY	2831677	G	A	rs753020786	2.69972	..	g	-	twist,arbor	0	2699718	401	2700120	0	2699718	2699678	2699757	ACAGACTTTAAACCAACAAAGATCAAAAGAGAAAAAGAACTGCATTACATAACGGGAAAGGGATCAGTGCACGCTAGTCA	G.A	T	Ysnp_v14.999	..	..	..	..	..	0	0	..	14	3	14	9	1.20274914089	0.46511627907	1.4014014014	0.992282249173	333	3	392	151	1.26113914308	0.0171006187116	3.89910261852	1.40945080334	0	0
Y	2699804	chrY	2831763	.	.	.	..	..	a	-	..	19	2699824	315	2700120	19	2699824	..	..	..	..	..	..	..	..	..	..	..	0	0	..	10	1	13	9	0.85910652921	0.15503875969	1.3013013013	0.992282249173	26	1	77	59	0.0984673204805	0.00570020623718	0.765895157209	0.550712565542	0	0
Y	2699824	chrY	2831783	A	G	A295	2.69982	..	a	-	twist,arbor	0	2699824	295	2700120	0	2699824	2699784	2699863	TCTAGTTAGGGGAACTGGGAAAGGAAAAGAAATAAAAGTCTTATATACTGGAAAGAAAGAAGTAGACCTATCTCTATTTG	A.G	T	Ysnp_v14.999	..	..	..	..	..	0	0	..	7	1	13	9	0.601374570447	0.15503875969	1.3013013013	0.992282249173	17	1	71	35	0.0643824787757	0.00570020623718	0.706215015089	0.326693894813	0	0
Y	2699825	chrY	2831784	.	.	.	..	..	t	-	..	0	2699824	294	2700120	0	2699824	..	..	..	..	..	..	..	..	..	..	..	0	0	..	7	1	13	9	0.601374570447	0.15503875969	1.3013013013	0.992282249173	17	1	70	33	0.0643824787757	0.00570020623718	0.696268324736	0.308025672253	0	0
Y	2699878	chrY	2831837	.	.	.	..	..	t	-	..	15	2699894	241	2700120	15	2699894	..	..	..	..	..	..	..	..	..	..	..	0	0	..	10	0	6	9	0.85910652921	0.0	0.600600600601	0.992282249173	28	0	13	39	0.106041729748	0.0	0.129306974594	0.364030339935	0	0
Y	2699894	chrY	2831853	A	T	Y26355	2.69989	..	a	-	twist,arbor	0	2699894	225	2700120	0	2699894	2699854	2699933	TCTCTATTTGCAGATGACATCATCTACATAAGAAGTCCTACATAATCCCTTAAAAAAAACCCACAACTACTAACAAACTA	A.T	C	Ysnp_v14.999	..	..	..	..	..	0	0	..	9	0	4	8	0.773195876289	0.0	0.4004004004	0.882028665932	28	0	7	35	0.106041729748	0.0	0.0696268324736	0.326693894813	0	0
Y	2699962	Y	2831921	A	C	S2297	2.69996	..	a	-	twist,arbor	0	2699962	157	2700120	0	2699962	2699922	2700001	ACTAACAAACTAATTAAGCAAGTTTATGTTATACAAGACATATATAAAGAAATCAGTTGTATTTCTATACATTAGCAATG	A.C	T	Ysnp_v14.999	..	..	..	..	..	..	..	..	..	..	..	..	..	..	..	..	3	0	0	13	0.0113616139016	0.0	0.0	0.121343446645	..	..
Y	2699994	chrY	2831953	.	.	.	..	..	t	-	..	31	2699962	125	2700120	31	2699962	..	..	..	..	..	..	..	..	..	..	..	0	0	..	2	0	0	9	0.171821305842	0.0	0.0	0.992282249173	2	0	0	33	0.00757440926773	0.0	0.0	0.308025672253	0	0
Y	2700213	chrY	2832172	.	.	.	..	..	a	-	..	52	2700266	52	2700266	52	2700266	..	..	..	..	..	..	..	..	..	..	..	0	0	..	12	6	14	9	1.03092783505	0.93023255814	1.4014014014	0.992282249173	38	8	62	20	0.143913776087	0.0456016498975	0.616694801909	0.186682225608	0	0
Y	2700266	chrY	2832225	A	T	snp_24_2700266	2.70027	..	a	-	twist,1240k,arbor	0	2700266	0	2700266	0	2700266	2700226	2700305	TAAGATGCCAATGCCCCACCAATTATCATGCAGATTCAACGCAATCTCTATCAAAATCCTTGCTGCCTTTTTTTTTTTGG	A.T	G	Ysnp_old.1240k+v14.999	..	..	..	..	..	0	0	..	14	13	14	10	1.20274914089	2.01550387597	1.4014014014	1.10253583241	484	125	604	95	1.83300704279	0.712525779648	6.00780097343	0.886740571636	0	0
Y	2700269	chrY	2832228	A	G	rs1474282488	2.70027	..	a	-	twist,arbor	0	2700269	2	2700266	0	2700269	2700229	2700308	GATGCCAATGCCCCACCAATTATCATGCAGATTCAACACACTCTCTATCAAAATCCTTGCTGCCTTTTTTTTTTTGGCAG	A.G	C	Ysnp_v14.999	..	..	..	..	..	0	0	..	14	13	14	10	1.20274914089	2.01550387597	1.4014014014	1.10253583241	456	124	600	101	1.72696531304	0.706825573411	5.96801421202	0.942745239318	0	0
Y	2700388	chrY	2832347	.	.	.	..	..	g	-	..	118	2700269	121	2700266	118	2700269	..	..	..	..	..	..	..	..	..	..	..	0	0	..	12	3	3	9	1.03092783505	0.46511627907	0.3003003003	0.992282249173	34	3	4	156	0.128764957551	0.0171006187116	0.0397867614135	1.45612135974	0	0
Y	2700405	chrY	2832364	.	.	.	..	..	c	-	..	135	2700269	138	2700266	135	2700269	..	..	..	..	..	..	..	..	..	..	..	0	0	..	12	1	4	9	1.03092783505	0.15503875969	0.4004004004	0.992282249173	27	1	4	130	0.102254525114	0.00570020623718	0.0397867614135	1.21343446645	0	0
Y	2700471	chrY	2832430	.	.	.	..	..	c	-	..	173	2700645	173	2700645	173	2700645	..	..	..	..	..	..	..	..	..	..	..	0	0	..	1	0	1	9	0.085910652921	0.0	0.1001001001	0.992282249173	1	0	1	96	0.00378720463387	0.0	0.00994669035337	0.896074682917	0	0
Y	2700601	chrY	2832560	.	.	.	..	..	a	-	..	43	2700645	43	2700645	43	2700645	..	..	..	..	..	..	..	..	..	..	..	0	0	..	10	8	12	9	0.85910652921	1.24031007752	1.2012012012	0.992282249173	32	29	51	64	0.121190548284	0.165305980878	0.507281208022	0.597383121944	0	0
Y	2700617	chrY	2832576	.	.	.	..	..	a	-	..	27	2700645	27	2700645	27	2700645	..	..	..	..	..	..	..	..	..	..	..	0	0	..	13	10	14	10	1.11683848797	1.5503875969	1.4014014014	1.10253583241	66	42	108	62	0.249955505835	0.239408661962	1.07424255816	0.578714899384	0	0
Y	2700645	Y	2832604	C	A	snp_24_2700645	2.70064	..	c	-	twist,1240k,arbor	0	2700646	0	2700646	0	2700646	2700605	2700684	TAAAGCTTTTATATAACCAGAAAACATGCACTGAAAATTATAATTGAAATCCCTTAAAAGTGTTTAAATGGCCCACCAGC	C.A	T	Ysnp_only.1240k,Panel2_840k	..	..	..	..	..	..	..	..	..	..	..	..	..	..	..	..	261	103	287	61	0.988460409439	0.58712124243	2.85470013142	0.569380788103	..	..
Y	2700646	Y	2832605	A	G	snp_24_2700646	2.70065	..	a	-	twist,1240k,arbor	0	2700646	0	2700646	0	2700646	2700606	2700685	AAAGCTTTTATATAACCAGAAAACATGCACTGAAAATTACCATTGAAATCCCTTAAAAGTGTTTAAATGGCCCACCAGCT	A.G	C	Ysnp_only.1240k,Panel2_840k	..	..	..	..	..	..	..	..	..	..	..	..	..	..	..	..	275	106	287	68	1.04148127431	0.604221861142	2.85470013142	0.634719567066	..	..
Y	2700649	Y	2832608	T	C	snp_24_2700649	2.70065	..	t	-	twist,1240k,arbor	0	2700649	0	2700649	0	2700649	2700609	2700688	GCTTTTATATAACCAGAAAACATGCACTGAAAATTACAATGGAAATCCCTTAAAAGTGTTTAAATGGCCCACCAGCTGAC	T.C	G	Ysnp_only.1240k,Panel2_840k	..	..	..	..	..	..	..	..	..	..	..	..	..	..	..	..	298	111	291	65	1.12858698089	0.632722892327	2.89448689283	0.606717233225	..	..
Y	2700651	Y	2832610	A	G	snp_24_2700651	2.70065	..	a	-	twist,1240k,arbor	0	2700651	0	2700651	0	2700651	2700611	2700690	TTTTATATAACCAGAAAACATGCACTGAAAATTACAATTGTAATCCCTTAAAAGTGTTTAAATGGCCCACCAGCTGACCA	A.G	T	Ysnp_only.1240k,Panel2_840k	..	..	..	..	..	..	..	..	..	..	..	..	..	..	..	..	300	117	291	64	1.13616139016	0.666924129751	2.89448689283	0.597383121944	..	..
Y	2700819	chrY	2832778	C	T	rs966942549	2.70082	..	c	-	twist,arbor	0	2700819	167	2700651	0	2700819	2700779	2700858	TGTATTCAATTTGGATTATTTTATCTTTTCCATGATGAGTAATGGAATGCAGAATTTTTAATAATAAAGGCTTTAAAGAC	C.T	A	Ysnp_v14.999	..	..	..	..	..	0	0	..	5	0	3	6	0.429553264605	0.0	0.3003003003	0.661521499449	7	0	4	31	0.0265104324371	0.0	0.0397867614135	0.289357449692	0	0
Y	2701179	chrY	2833138	.	.	.	..	..	t	-	..	200	2701380	527	2700651	200	2701380	..	..	..	..	..	..	..	..	..	..	..	0	0	..	12	4	1	9	1.03092783505	0.62015503876	0.1001001001	0.992282249173	29	11	1	31	0.109828934382	0.062702268609	0.00994669035337	0.289357449692	0	0
Y	2701197	chrY	2833156	.	.	.	..	..	-	-	..	182	2701380	545	2700651	182	2701380	..	..	..	..	..	..	..	..	..	..	..	0	0	..	14	12	7	9	1.20274914089	1.86046511628	0.700700700701	0.992282249173	63	84	12	81	0.238593891933	0.478817323923	0.11936028424	0.756063013711	0	0
Y	2701302	chrY	2833261	.	.	.	..	..	c	-	..	77	2701380	650	2700651	77	2701380	..	..	..	..	..	..	..	..	..	..	..	0	0	..	2	7	2	9	0.171821305842	1.08527131783	0.2002002002	0.992282249173	3	8	2	45	0.0113616139016	0.0456016498975	0.0198933807067	0.420035007617	0	0
Y	2701380	chrY	2833339	A	C	rs576626564	2.70138	..	a	-	twist,arbor	0	2701380	728	2700651	0	2701380	2701340	2701419	GGCAGGCACCTGTAATCCCAGCTATGAAGGAGGCTGAAGCTGGAGAATTGCTTGAACCCAGGAAGTGGAGGTTGCAGTGA	A.C	T	Ysnp_v14.999	..	..	..	..	..	0	0	..	6	8	7	9	0.515463917526	1.24031007752	0.700700700701	0.992282249173	8	16	16	230	0.0302976370709	0.0912032997949	0.159147045654	2.14684559449	0	0
Y	2701420	chrY	2833379	.	.	.	..	..	g	-	..	39	2701380	768	2700651	39	2701380	..	..	..	..	..	..	..	..	..	..	..	0	0	..	10	6	4	9	0.85910652921	0.93023255814	0.4004004004	0.992282249173	15	9	4	110	0.056808069508	0.0513018561347	0.0397867614135	1.02675224084	0	0
Y	2701486	Y	2833445	A	T	MF7248	2.70149	..	a	-	twist	0	2701486	834	2700651	105	2701380	2701446	2701525	CCTGGGCAACAGAGCGAGACTCAAAATTCAAAAACAAAACGAAACAAAAAAACCGGAATAACCATAATTATAATGGATAG	A.T	G	Ysnp_v14.999	..	..	..	..	..	..	..	..	..	..	..	..	..	..	..	..	41	2	4	70	0.155275389988	0.0114004124744	0.0397867614135	0.653387789627	..	..
Y	2702213	chrY	2834172	T	G	FT97456	2.70221	..	t	-	twist	0	2702213	1025	2703239	3	2702217	2702173	2702252	ATTTGTATTTTACCAATAACCTTTAAAACTGTTTATAAGACTAGTAAAGTTATGTGAACTAAAAGGCATTACACTTTTTA	T.G	C	Ysnp_v14.999	..	..	..	..	..	0	0	..	1	0	1	4	0.085910652921	0.0	0.1001001001	0.441014332966	1	0	1	9	0.00378720463387	0.0	0.00994669035337	0.0840070015234	0	0
Y	2702217	chrY	2834176	T	C	rs778916647	2.70222	..	t	-	twist,arbor	0	2702217	1021	2703239	0	2702217	2702177	2702256	GTATTTTACCAATAACCTTTAAAACTGTTTATAAGATTAGGAAAGTTATGTGAACTAAAAGGCATTACACTTTTTACTTA	T.C	G	Ysnp_v14.999	..	..	..	..	..	0	0	..	1	0	1	4	0.085910652921	0.0	0.1001001001	0.441014332966	1	0	1	10	0.00378720463387	0.0	0.00994669035337	0.0933411128038	0	0
Y	2702221	chrY	2834180	.	.	.	..	..	g	-	..	3	2702217	1017	2703239	3	2702217	..	..	..	..	..	..	..	..	..	..	..	0	0	..	1	0	1	3	0.085910652921	0.0	0.1001001001	0.330760749724	1	0	1	11	0.00378720463387	0.0	0.00994669035337	0.102675224084	0	0
Y	2702236	chrY	2834195	.	.	.	..	..	a	-	..	9	2702246	1002	2703239	9	2702246	..	..	..	..	..	..	..	..	..	..	..	0	0	..	1	0	1	4	0.085910652921	0.0	0.1001001001	0.441014332966	1	0	1	11	0.00378720463387	0.0	0.00994669035337	0.102675224084	0	0
Y	2702246	Y	2834205	C	G	Z30724	2.70225	..	c	-	twist,arbor	0	2702246	992	2703239	0	2702246	2702206	2702285	TATAAGATTAGTAAAGTTATGTGAACTAAAAGGCATTACATTTTTTACTTACTTAAAACAAAATATTTGATTTAAGTTCA	C.G	T	Ysnp_v14.999	..	..	..	..	..	..	..	..	..	..	..	..	..	..	..	..	1	0	1	10	0.00378720463387	0.0	0.00994669035337	0.0933411128038	..	..
Y	2702304	chrY	2834263	A	G	rs998172463	2.7023	..	a	-	twist,arbor	0	2702304	934	2703239	0	2702304	2702264	2702343	CAAAATATTTGATTTAAGTTCATTATTAAACGAATTAATTTAAGCTCTTTTTAGTAATTAAAACATTACAGAGGAGATAA	A.G	T	Ysnp_v14.999	..	..	..	..	..	0	0	..	0	0	0	2	0.0	0.0	0.0	0.220507166483	0	0	0	3	0.0	0.0	0.0	0.0280023338411	0	0
Y	2702320	chrY	2834279	.	.	.	..	..	a	-	..	15	2702304	918	2703239	15	2702304	..	..	..	..	..	..	..	..	..	..	..	0	0	..	0	0	0	5	0.0	0.0	0.0	0.551267916207	0	0	0	8	0.0	0.0	0.0	0.074672890243	0	0
Y	2702701	Y	2834660	A	C	rs1001018907	2.7027	..	a	-	twist,arbor	0	2702701	537	2703239	0	2702701	2702661	2702740	ATATATGTATAAATATGCATGCATAAGCAAAATCTGAAGGGAACAGCAAACAAATGAAAACTAGAAGCAAAAACAAATAA	A.C	G	Ysnp_v14.999	..	..	..	..	..	..	..	..	..	..	..	..	..	..	..	..	95	0	62	87	0.359784440217	0.0	0.616694801909	0.812067681393	..	..
Y	2702936	chrY	2834895	.	.	.	..	..	a	-	..	234	2702701	302	2703239	234	2702701	..	..	..	..	..	..	..	..	..	..	..	0	0	..	0	0	0	8	0.0	0.0	0.0	0.882028665932	0	0	0	31	0.0	0.0	0.0	0.289357449692	0	0
Y	2702997	chrY	2834956	.	.	.	..	..	t	-	..	241	2703239	241	2703239	241	2703239	..	..	..	..	..	..	..	..	..	..	..	0	0	..	0	0	0	9	0.0	0.0	0.0	0.992282249173	0	0	0	40	0.0	0.0	0.0	0.373364451215	0	0
Y	2703239	chrY	2835198	G	A	rs79712416	2.70324	..	g	-	twist,1240k,arbor	0	2703239	0	2703239	0	2703239	2703199	2703278	TAGGGGGTTATCTCTGGGCTAGTGTGTCTCTGGATGGGGACGAGTTTGTAATGTTTCTTGTTGGAGATGTTATTTGTGGT	G.A	C	Ysnp_only.1240k,Panel2_840k	..	..	..	..	..	0	0	..	13	13	13	10	1.11683848797	2.01550387597	1.3013013013	1.10253583241	257	40	316	138	0.973311590903	0.228008249487	3.14315415166	1.28810735669	0	0
Y	2703310	chrY	2835269	.	.	.	..	..	g	-	..	70	2703239	70	2703239	70	2703239	..	..	..	..	..	..	..	..	..	..	..	0	0	..	6	3	12	9	0.515463917526	0.46511627907	1.2012012012	0.992282249173	8	4	38	112	0.0302976370709	0.0228008249487	0.377974233428	1.0454204634	0	0
Y	2703386	chrY	2835345	.	.	.	..	..	c	-	..	40	2703427	146	2703239	40	2703427	..	..	..	..	..	..	..	..	..	..	..	0	0	..	13	1	8	9	1.11683848797	0.15503875969	0.800800800801	0.992282249173	151	1	12	121	0.571867899714	0.00570020623718	0.11936028424	1.12942746493	0	0
Y	2703418	chrY	2835377	.	.	.	..	..	a	-	..	8	2703427	178	2703239	8	2703427	..	..	..	..	..	..	..	..	..	..	..	0	0	..	14	1	12	9	1.20274914089	0.15503875969	1.2012012012	0.992282249173	428	1	35	110	1.62092358329	0.00570020623718	0.348134162368	1.02675224084	0	0
Y	2703427	Y	2835386	A	G	rs749002178	2.70343	..	a	-	twist,arbor	0	2703427	187	2703239	0	2703427	2703387	2703466	CTGTTCTGTCAACATGACCAATAAGGACTCCAGTACTGGCCCTATCCACATAAAATAGTAAACATAGTGTGAAGCAATGC	A.G	C	Ysnp_v14.999	..	..	..	..	..	..	..	..	..	..	..	..	..	..	..	..	398	0	34	82	1.50730744428	0.0	0.338187472014	0.765397124991	..	..
Y	2703436	Y	2835395	A	G	MF8757	2.70344	..	a	-	twist	0	2703436	196	2703239	8	2703427	2703396	2703475	CAACATGACCAATAAGGACTCCAGTACTGGCACTATCCACCTAAAATAGTAAACATAGTGTGAAGCAATGCAAGCATGTA	A.G	C	Ysnp_v14.999	..	..	..	..	..	..	..	..	..	..	..	..	..	..	..	..	320	0	32	61	1.21190548284	0.0	0.318294091308	0.569380788103	..	..
Y	2703717	chrY	2835676	C	A	Y24254	2.70372	..	c	-	twist,arbor	0	2703717	477	2703239	0	2703717	2703677	2703756	AATTTTTCCACATTTTTCTCACCTACTGAATGGTTCATTATCACATTGTTTCAAGAATAACCTTTTCAAATCTGTAATCT	C.A	T	Ysnp_v14.999	..	..	..	..	..	0	0	..	13	1	12	9	1.11683848797	0.15503875969	1.2012012012	0.992282249173	48	1	91	41	0.181785822426	0.00570020623718	0.905148822156	0.382698562496	0	0
Y	2703731	Y	2835690	G	A	Z31533	2.70373	..	g	-	twist,arbor	0	2703731	491	2703239	0	2703731	2703691	2703770	TTTCTCACCTACTGAATGGTTCATTACCACATTGTTTCAATAATAACCTTTTCAAATCTGTAATCTGAACTACCTTTTGG	G.A	T	Ysnp_v14.999	..	..	..	..	..	..	..	..	..	..	..	..	..	..	..	..	63	2	96	48	0.238593891933	0.0114004124744	0.954882273923	0.448037341458	..	..
Y	2703759	chrY	2835718	A	G	Y14051	2.70376	..	a	-	twist,arbor	0	2703759	519	2703239	0	2703759	2703719	2703798	ACATTGTTTCAAGAATAACCTTTTCAAATCTGTAATCTGATCTACCTTTTGGATAACTACTGAAATAGACAAAATTTTTT	A.G	T	Ysnp_v14.999	..	..	..	..	..	0	0	..	12	1	13	9	1.03092783505	0.15503875969	1.3013013013	0.992282249173	45	1	80	50	0.170424208524	0.00570020623718	0.795735228269	0.466705564019	0	0
Y	2703884	chrY	2835843	.	.	.	..	..	a	-	..	61	2703946	644	2703239	61	2703946	..	..	..	..	..	..	..	..	..	..	..	0	0	..	1	0	0	8	0.085910652921	0.0	0.0	0.882028665932	1	0	0	34	0.00378720463387	0.0	0.0	0.317359783533	0	0
Y	2703946	Y	2835905	G	C	Z46233	2.70395	..	g	-	twist,arbor	0	2703946	628	2704575	0	2703946	2703906	2703985	TCTTATGAAACCCTAAAATGTAAGAAATTCTGAACTATCATATATGGACATTTACAGATAAGAACAATTCCACAATTTTA	G.C	T	Ysnp_v14.999	..	..	..	..	..	..	..	..	..	..	..	..	..	..	..	..	14	1	2	37	0.0530208648741	0.00570020623718	0.0198933807067	0.345362117374	..	..
Y	2704052	chrY	2836011	.	.	.	..	..	a	-	..	12	2704065	522	2704575	105	2703946	..	..	..	..	..	..	..	..	..	..	..	0	0	..	10	0	1	9	0.85910652921	0.0	0.1001001001	0.992282249173	43	0	1	47	0.162849799256	0.0	0.00994669035337	0.438703230178	0	0
Y	2704065	Y	2836024	A	C	MF2694	2.70407	..	a	-	twist	0	2704065	509	2704575	118	2703946	2704025	2704104	AATGACGCAGATATGAAATGAGCATCGGAAATAACTTTTAGGATTTTAATTTACAGAAAGGGTTTACCTAAAACATTTAT	A.C	G	Ysnp_v14.999	..	..	..	..	..	..	..	..	..	..	..	..	..	..	..	..	32	0	1	26	0.121190548284	0.0	0.00994669035337	0.24268689329	..	..
Y	2704123	chrY	2836082	.	.	.	..	..	t	-	..	57	2704065	451	2704575	176	2703946	..	..	..	..	..	..	..	..	..	..	..	0	0	..	1	1	0	3	0.085910652921	0.15503875969	0.0	0.330760749724	3	2	0	6	0.0113616139016	0.0114004124744	0.0	0.0560046676823	0	0
Y	2704219	chrY	2836178	.	.	.	..	..	a	-	..	153	2704065	355	2704575	227	2704447	..	..	..	..	..	..	..	..	..	..	..	0	0	..	4	6	4	9	0.343642611684	0.93023255814	0.4004004004	0.992282249173	4	8	5	183	0.0151488185355	0.0456016498975	0.0497334517668	1.70814236431	0	0
Y	2704243	chrY	2836202	.	.	.	..	..	g	-	..	177	2704065	331	2704575	203	2704447	..	..	..	..	..	..	..	..	..	..	..	0	0	..	4	5	3	9	0.343642611684	0.77519379845	0.3003003003	0.992282249173	5	7	4	177	0.0189360231693	0.0399014436603	0.0397867614135	1.65213769663	0	0
Y	2704305	chrY	2836264	.	.	.	..	..	a	-	..	141	2704447	269	2704575	141	2704447	..	..	..	..	..	..	..	..	..	..	..	0	0	..	0	1	2	9	0.0	0.15503875969	0.2002002002	0.992282249173	0	1	3	81	0.0	0.00570020623718	0.0298400710601	0.756063013711	0	0
Y	2704447	chrY	2836406	G	A	rs761088389	2.70445	..	g	-	twist,arbor	0	2704447	127	2704575	0	2704447	2704407	2704486	CATTTTGAACAAGAGAGACATGATACATCAATTAACACACTTAAAATGAAATTGGTTCCATGTGGAAAGGTAGGGCAACT	G.A	T	Ysnp_v14.999	..	..	..	..	..	0	0	..	14	2	14	9	1.20274914089	0.31007751938	1.4014014014	0.992282249173	274	2	233	103	1.03769406968	0.0114004124744	2.31757885233	0.961413461879	0	0
Y	2704467	chrY	2836426	.	.	.	..	..	t	-	..	19	2704447	107	2704575	19	2704447	..	..	..	..	..	..	..	..	..	..	..	0	0	..	14	5	14	9	1.20274914089	0.77519379845	1.4014014014	0.992282249173	503	5	377	151	1.90496393083	0.0285010311859	3.74990226322	1.40945080334	0	0
Y	2704491	chrY	2836450	G	A	Y18423	2.70449	..	g	-	twist,arbor	0	2704491	83	2704575	0	2704491	2704451	2704530	AATGAAATTGGTTCCATGTGGAAAGGTAGGGCAACTCAAACTGGGGAGGGGGGTTGGGAACTTCCAGGTCACAGATAGGT	G.A	C	Ysnp_v14.999	..	..	..	..	..	0	0	..	14	4	14	9	1.20274914089	0.62015503876	1.4014014014	0.992282249173	544	5	323	142	2.06023932082	0.0285010311859	3.21278098414	1.32544380181	0	0
Y	2704508	chrY	2836467	.	.	.	..	..	g	-	..	16	2704491	66	2704575	16	2704491	..	..	..	..	..	..	..	..	..	..	..	0	0	..	14	2	14	9	1.20274914089	0.31007751938	1.4014014014	0.992282249173	325	2	142	97	1.23084150601	0.0114004124744	1.41243003018	0.905408794197	0	0
Y	2704575	Y	2836534	C	A	snp_24_2704575	2.70458	..	c	-	twist,1240k,arbor	0	2704575	0	2704575	0	2704575	2704535	2704614	AACAAACGGTAGCATTTTTTTGAGTTTCTGATAAGCCTTTGTGAGGTAGGCAGTCGGATATGCATTTATCTTAATGAGCA	C.A	G	Ysnp_only.1240k,Panel2_840k	..	..	..	..	..	..	..	..	..	..	..	..	..	..	..	..	395	48	38	169	1.49594583038	0.273609899385	0.377974233428	1.57746480638	..	..
Y	2704636	chrY	2836595	.	.	.	..	..	t	-	..	60	2704575	60	2704575	60	2704575	..	..	..	..	..	..	..	..	..	..	..	0	0	..	9	6	3	9	0.773195876289	0.93023255814	0.3003003003	0.992282249173	20	17	4	124	0.0757440926773	0.0969035060321	0.0397867614135	1.15742979877	0	0
Y	2704782	Y	2836741	A	G	FGC13938	2.70478	..	a	-	twist,arbor	0	2704782	206	2704575	0	2704782	2704742	2704821	AACAGAAAGCATGCAAACCAAGATAATTTTGTTTTGGCTGCGTTTATAGTTTTATAACCTTCTGTGCCAAACACTGACAT	A.G	C	Ysnp_v14.999	..	..	..	..	..	..	..	..	..	..	..	..	..	..	..	..	55	2	13	60	0.208296254863	0.0114004124744	0.129306974594	0.560046676823	..	..
Y	2704786	chrY	2836745	.	.	.	..	..	t	-	..	3	2704782	210	2704575	3	2704782	..	..	..	..	..	..	..	..	..	..	..	0	0	..	13	1	7	9	1.11683848797	0.15503875969	0.700700700701	0.992282249173	43	1	12	54	0.162849799256	0.00570020623718	0.11936028424	0.504042009141	0	0
Y	2704824	chrY	2836783	.	.	.	..	..	t	-	..	41	2704782	248	2704575	41	2704782	..	..	..	..	..	..	..	..	..	..	..	0	0	..	4	4	4	9	0.343642611684	0.62015503876	0.4004004004	0.992282249173	10	5	4	53	0.0378720463387	0.0285010311859	0.0397867614135	0.49470789786	0	0
Y	2705134	chrY	2837093	C	T	Y19879	2.70513	..	c	-	twist,arbor	0	2705134	239	2705374	0	2705134	2705094	2705173	TATACACACACATAAACAAAGATCCAATAGCTTAGAACATGAGCCATGAGATAGCAACATAAGCTTGCTGATTTTAGCCT	C.T	G	Ysnp_v14.999	..	..	..	..	..	0	0	..	14	2	12	9	1.20274914089	0.31007751938	1.2012012012	0.992282249173	301	2	59	115	1.13994859479	0.0114004124744	0.586854730849	1.07342279724	0	0
Y	2705145	chrY	2837104	.	.	.	..	..	t	-	..	10	2705134	228	2705374	10	2705134	..	..	..	..	..	..	..	..	..	..	..	0	0	..	14	1	13	9	1.20274914089	0.15503875969	1.3013013013	0.992282249173	328	1	57	125	1.24220311991	0.00570020623718	0.566961350142	1.16676391005	0	0
Y	2705177	chrY	2837136	.	.	.	..	..	t	-	..	42	2705134	196	2705374	42	2705134	..	..	..	..	..	..	..	..	..	..	..	0	0	..	13	1	7	9	1.11683848797	0.15503875969	0.700700700701	0.992282249173	160	1	11	132	0.605952741418	0.00570020623718	0.109413593887	1.23210268901	0	0
Y	2705250	chrY	2837209	.	.	.	..	..	a	-	..	76	2705327	123	2705374	76	2705327	..	..	..	..	..	..	..	..	..	..	..	0	0	..	6	3	6	9	0.515463917526	0.46511627907	0.600600600601	0.992282249173	7	3	7	147	0.0265104324371	0.0171006187116	0.0696268324736	1.37211435822	0	0
Y	2705306	chrY	2837265	.	.	.	..	..	a	-	..	20	2705327	67	2705374	20	2705327	..	..	..	..	..	..	..	..	..	..	..	0	0	..	14	9	4	9	1.20274914089	1.39534883721	0.4004004004	0.992282249173	229	26	6	134	0.867269861155	0.148205362167	0.0596801421202	1.25077091157	0	0
Y	2705327	Y	2837286	C	T	Z41763	2.70533	..	c	-	twist,arbor	0	2705327	46	2705374	0	2705327	2705287	2705366	CCAAACAGCACTAAATGAGAGTGTCACACATTAACCAGGCGCCTTGCTTAAGACAGCAGTACAAAAACCTGGATACATGC	C.T	G	Ysnp_v14.999	..	..	..	..	..	..	..	..	..	..	..	..	..	..	..	..	364	127	17	122	1.37854248673	0.723926192122	0.169093736007	1.13876157621	..	..
Y	2705353	Y	2837312	A	G	Z45256	2.70535	..	a	-	twist,arbor	0	2705353	20	2705374	0	2705353	2705313	2705392	CACATTAACCAGGCCCCTTGCTTAAGACAGCAGTACAAAATCCTGGATACATGCAATGTCATCCCACTTTCCCATTCAAC	A.G	T	Ysnp_v14.999	..	..	..	..	..	..	..	..	..	..	..	..	..	..	..	..	278	225	31	133	1.05284288821	1.28254640337	0.308347400954	1.24143680029	..	..
Y	2705374	chrY	2837333	.	.	.	..	..	t	-	1240k,arbor,twist	20	2705353	0	2705374	0	2705374	..	..	..	..	..	..	..	..	..	..	..	0	0	..	14	14	11	10	1.20274914089	2.17054263566	1.1011011011	1.10253583241	192	278	41	154	0.727143289702	1.58465733394	0.407814304488	1.43745313718	0	0
Y	2705403	chrY	2837362	.	.	.	..	..	a	-	..	49	2705353	28	2705374	28	2705374	..	..	..	..	..	..	..	..	..	..	..	0	0	..	14	14	9	9	1.20274914089	2.17054263566	0.900900900901	0.992282249173	62	242	30	191	0.2348066873	1.3794499094	0.298400710601	1.78281525455	0	0
Y	2705475	chrY	2837434	C	A	rs765294138	2.70548	..	c	-	twist,arbor	0	2705475	69	2705545	0	2705475	2705435	2705514	GGCAATTCAGAGAAAATTCTAAGGAGGGCTTAGTACTAGATCTCAGAACCCCTGCCAAGGGCCTCTCCTTTGGAGAGGGT	C.A	T	Ysnp_v14.999	..	..	..	..	..	0	0	..	14	1	3	9	1.20274914089	0.15503875969	0.3003003003	0.992282249173	87	1	4	99	0.329486803146	0.00570020623718	0.0397867614135	0.924077016758	0	0
Y	2705507	Y	2837466	G	A	Z6166	2.70551	..	g	-	twist,arbor	0	2705507	37	2705545	0	2705507	2705467	2705546	GTACTAGACCTCAGAACCCCTGCCAAGGGCCTCTCCTTTGCAGAGGGTGAGGTCTGAAGAATTCCCCTACCTGTGCATCC	G.A	C	Ysnp_v14.999	..	..	..	..	..	..	..	..	..	..	..	..	..	..	..	..	171	65	8	129	0.647611992391	0.370513405417	0.0795735228269	1.20410035517	..	..
Y	2705545	chrY	2837504	C	T	snp_24_2705545	2.70554	..	c	-	twist,1240k,arbor	0	2705545	0	2705545	0	2705545	2705505	2705584	TGGAGAGGGTGAGGTCTGAAGAATTCCCCTACCTGTGCATACCCCAATCTTAGAGTCAGATGTCTCTGACCTTAGGAGTG	C.T	A	Ysnp_only.1240k,Panel2_840k	..	..	..	..	..	0	0	..	14	14	5	10	1.20274914089	2.17054263566	0.500500500501	1.10253583241	291	132	7	141	1.10207654845	0.752427223308	0.0696268324736	1.31610969053	0	0
Y	2705643	chrY	2837602	A	G	snp_24_2705643	2.70564	..	a	-	twist,1240k,arbor	0	2705643	0	2705643	0	2705643	2705603	2705682	GTTTTCCCTCCAGAGGGAGGGAGGAAGAGTTTTTATTTCTTCAAGCGGTTACAGGGAGAAGGCCTGGAAATTATTGCCAG	A.G	T	Ysnp_old.1240k+v14.999	..	..	..	..	..	0	0	..	12	10	4	10	1.03092783505	1.5503875969	0.4004004004	1.10253583241	38	22	4	113	0.143913776087	0.125404537218	0.0397867614135	1.05475457468	0	0
Y	2705800	chrY	2837759	G	A	snp_24_2705800	2.7058	..	g	-	twist,1240k,arbor	0	2705800	0	2705800	0	2705800	2705760	2705839	CTAAAGACATATGTGAATACTTCTTTTAATCTACAAGCAACGTCTGAGTCCTGAAGACTTTCCTCTGGAGTCTCCGTAAA	G.A	C	Ysnp_old.1240k+v14.999	..	..	..	..	..	0	0	..	14	7	13	10	1.20274914089	1.08527131783	1.3013013013	1.10253583241	80	12	36	71	0.302976370709	0.0684024748462	0.358080852721	0.662721900907	0	0
Y	2705889	Y	2837848	C	T	rs754905480	2.70589	..	c	-	twist,arbor	0	2705889	88	2705800	0	2705889	2705849	2705928	TCTCAGTGGGTGCAGGTGCTGGGATGATTATACTTGTCACGTGCTAAATCATAAAGGTTTGAGAAGTTCCTTCAGACCCC	C.T	G	Ysnp_v14.999	..	..	..	..	..	..	..	..	..	..	..	..	..	..	..	..	155	1	69	95	0.587016718249	0.00570020623718	0.686321634382	0.886740571636	..	..
Y	2705900	chrY	2837859	T	C	rs1354074034	2.7059	..	t	-	twist,arbor	0	2705900	99	2705800	0	2705900	2705860	2705939	GCAGGTGCTGGGATGATTATACTTGTCACCTGCTAAATCAGAAAGGTTTGAGAAGTTCCTTCAGACCCCCTAAGAAACTT	T.C	G	Ysnp_v14.999	..	..	..	..	..	0	0	..	14	1	14	9	1.20274914089	0.15503875969	1.4014014014	0.992282249173	132	1	61	84	0.49991101167	0.00570020623718	0.606748111555	0.784065347552	0	0
Y	2705958	Y	2837917	A	G	F14844	2.70596	..	a	-	twist,arbor	0	2705958	157	2705800	0	2705958	2705918	2705997	CTTCAGACCCCCTAAGAAACTTTTTTGTGAAGGCCTGAAGTGTTTCTTCAGATCCCCAGTAAAACTTGTTTAATCATGCT	A.G	T	Ysnp_v14.999	..	..	..	..	..	..	..	..	..	..	..	..	..	..	..	..	124	1	1	77	0.469613374599	0.00570020623718	0.00994669035337	0.718726568589	..	..
Y	2705979	chrY	2837938	.	.	.	..	..	a	-	..	20	2705958	178	2705800	20	2705958	..	..	..	..	..	..	..	..	..	..	..	0	0	..	14	1	3	9	1.20274914089	0.15503875969	0.3003003003	0.992282249173	79	1	3	77	0.299189166075	0.00570020623718	0.0298400710601	0.718726568589	0	0
Y	2706010	chrY	2837969	.	.	.	..	..	g	-	..	51	2705958	209	2705800	51	2705958	..	..	..	..	..	..	..	..	..	..	..	0	0	..	11	2	3	9	0.945017182131	0.31007751938	0.3003003003	0.992282249173	26	2	3	124	0.0984673204805	0.0114004124744	0.0298400710601	1.15742979877	0	0
Y	2706235	chrY	2838194	.	.	.	..	..	c	-	..	198	2706434	434	2705800	220	2706456	..	..	..	..	..	..	..	..	..	..	..	0	0	..	0	1	3	9	0.0	0.15503875969	0.3003003003	0.992282249173	0	2	3	159	0.0	0.0114004124744	0.0298400710601	1.48412369358	0	0
Y	2706434	Y	2838393	T	C	BY48993	2.70643	..	t	-	twist	0	2706434	633	2705800	21	2706456	2706394	2706473	TGGCACTACTCAACTAAGAGAGTGTGAAAGGAAAAATAAAGGTTGGAACCCCCAAATCACTACGAGGCCAAAGAGAAAAG	T.C	G	Ysnp_v14.999	..	..	..	..	..	..	..	..	..	..	..	..	..	..	..	..	206	2	29	92	0.780164154576	0.0114004124744	0.288454020248	0.858738237795	..	..
Y	2706456	chrY	2838415	C	T	YP5872	2.70646	..	c	-	twist,arbor	0	2706456	655	2705800	0	2706456	2706416	2706495	TGTGAAAGGAAAAATAAATGTTGGAACCCCCAAATCACTAGGAGGCCAAAGAGAAAAGTCAAGCTGGGAACTGTGGCAGG	C.T	G	Ysnp_v14.999	..	..	..	..	..	0	0	..	14	4	13	9	1.20274914089	0.62015503876	1.3013013013	0.992282249173	378	7	42	152	1.4315633516	0.0399014436603	0.417760994841	1.41878491462	0	0
Y	2706597	chrY	2838556	G	A	rs755892078	2.7066	..	g	-	twist,arbor	0	2706597	796	2705800	0	2706597	2706557	2706636	GGCTCATGCCTGTAATCCCAGCACTTTCGGAGGCTGAGACCGGTGCATCACGAGGTCAGGTGATCAAGACCATCCTGGCT	G.A	C	Ysnp_v14.999	..	..	..	..	..	0	0	..	14	12	9	9	1.20274914089	1.86046511628	0.900900900901	0.992282249173	72	61	19	256	0.272678733638	0.347712580468	0.188987116714	2.38953248778	0	0
Y	2706613	chrY	2838572	C	A	rs777615255	2.70661	..	c	-	twist,arbor	0	2706613	812	2705800	0	2706613	2706573	2706652	CCCAGCACTTTCGGAGGCTGAGACGGGTGCATCACGAGGTGAGGTGATCAAGACCATCCTGGCTAACGTGGTGAAACCCC	C.A	G	Ysnp_v14.999	..	..	..	..	..	0	0	..	14	10	9	9	1.20274914089	1.5503875969	0.900900900901	0.992282249173	30	27	15	204	0.113616139016	0.153905568404	0.149200355301	1.9041587012	0	0
Y	2706639	Y	2838598	C	T	Z41513	2.70664	..	c	-	twist,arbor	0	2706639	829	2707469	0	2706639	2706599	2706678	GTGCATCACGAGGTCAGGTGATCAAGACCATCCTGGCTAAAGTGGTGAAACCCCGTCTCTACTAAAAATACAAAAAAATA	C.T	A	Ysnp_v14.999	..	..	..	..	..	..	..	..	..	..	..	..	..	..	..	..	7	4	5	73	0.0265104324371	0.0228008249487	0.0497334517668	0.681390123468	..	..
Y	2706677	Y	2838636	T	A	rs199870530	2.70668	..	t	-	twist,arbor	0	2706677	791	2707469	0	2706677	2706637	2706716	AACGTGGTGAAACCCCGTCTCTACTAAAAATACAAAAAAACATATATATATATATTAGCCAGGCATGGTGGTGGGCGCCT	T.A	C	Ysnp_v14.999	..	..	..	..	..	..	..	..	..	..	..	..	..	..	..	..	0	0	0	2	0.0	0.0	0.0	0.0186682225608	..	..
Y	2706759	chrY	2838718	G	A	BY96	2.70676	..	g	-	twist,arbor	0	2706759	709	2707469	0	2706759	2706719	2706798	AGTAACAGCAACTTGGGAGGCGGAGGCAGGAGAATGGCGTCAACCTGGGAGGCGAGCTTGCAGTGAGCTGAGATCGTGCC	G.A	C	Ysnp_v14.999	..	..	..	..	..	0	0	..	8	12	11	9	0.687285223368	1.86046511628	1.1011011011	0.992282249173	11	42	20	269	0.0416592509725	0.239408661962	0.198933807067	2.51087593442	0	0
Y	2706860	chrY	2838819	.	.	.	..	..	t	-	..	100	2706759	608	2707469	100	2706759	..	..	..	..	..	..	..	..	..	..	..	0	0	..	0	1	0	8	0.0	0.15503875969	0.0	0.882028665932	0	1	0	41	0.0	0.00570020623718	0.0	0.382698562496	0	0
Y	2707072	chrY	2839031	C	T	rs113660157	2.70707	..	c	-	twist,arbor	0	2707072	396	2707469	0	2707072	2707032	2707111	AGTAGCTGGGACTACAGGCACGTGCCACCATGCCTGGCTAATTTTTTGTATTTTCAGTAGAGACAGCGTTTCACCGTGTT	C.T	A	Ysnp_v14.999	..	..	..	..	..	0	0	..	5	3	6	9	0.429553264605	0.46511627907	0.600600600601	0.992282249173	10	4	10	73	0.0378720463387	0.0228008249487	0.0994669035337	0.681390123468	0	0
Y	2707089	chrY	2839048	T	G	Y37856	2.70709	..	t	-	twist	0	2707089	379	2707469	16	2707072	2707049	2707128	GCACGTGCCACCATGCCTGGCTACTTTTTTGTATTTTCAGCAGAGACAGCGTTTCACCGTGTTAGCCAGGATCGTCTTGA	T.G	C	Ysnp_v14.999	..	..	..	..	..	0	0	..	5	3	8	9	0.429553264605	0.46511627907	0.800800800801	0.992282249173	5	5	15	103	0.0189360231693	0.0285010311859	0.149200355301	0.961413461879	0	0
Y	2707113	chrY	2839072	.	.	.	..	..	g	-	..	23	2707089	355	2707469	40	2707072	..	..	..	..	..	..	..	..	..	..	..	0	0	..	3	5	8	9	0.257731958763	0.77519379845	0.800800800801	0.992282249173	4	10	17	157	0.0151488185355	0.0570020623718	0.169093736007	1.46545547102	0	0
Y	2707154	chrY	2839113	.	.	.	..	..	c	-	..	64	2707089	314	2707469	81	2707072	..	..	..	..	..	..	..	..	..	..	..	0	0	..	4	5	4	9	0.343642611684	0.77519379845	0.4004004004	0.992282249173	8	5	4	228	0.0302976370709	0.0285010311859	0.0397867614135	2.12817737193	0	0
Y	2707257	Y	2839216	C	T	Z38876	2.70726	..	c	-	twist,arbor	0	2707257	211	2707469	0	2707257	2707217	2707296	TTGATAAGGCCATGATTTCCCATGCTTCCCATTCCATGAAAGTTAATGATAGGAACTGGAAGCTGGGTTCGTTTTTTGTT	C.T	A	Ysnp_v14.999	..	..	..	..	..	..	..	..	..	..	..	..	..	..	..	..	258	1	7	106	0.977098795537	0.00570020623718	0.0696268324736	0.98941579572	..	..
Y	2707268	chrY	2839227	.	.	.	..	..	g	-	..	10	2707257	200	2707469	10	2707257	..	..	..	..	..	..	..	..	..	..	..	0	0	..	14	0	5	9	1.20274914089	0.0	0.500500500501	0.992282249173	228	0	6	101	0.863482656521	0.0	0.0596801421202	0.942745239318	0	0
Y	2707297	chrY	2839256	.	.	.	..	..	c	-	..	39	2707257	171	2707469	39	2707257	..	..	..	..	..	..	..	..	..	..	..	0	0	..	12	2	1	9	1.03092783505	0.31007751938	0.1001001001	0.992282249173	127	2	1	97	0.480974988501	0.0114004124744	0.00994669035337	0.905408794197	0	0
Y	2707382	chrY	2839341	T	C	Y18593	2.70738	..	t	-	twist,arbor	0	2707382	86	2707469	0	2707382	2707342	2707421	TACATCTCCTGCAACATTTGCAAGTCTACTCTGAGCTGCAGCACACATAGGAATCAGGGACCACACCTGGAACAGATTAA	T.C	G	Ysnp_v14.999	..	..	..	..	..	0	0	..	14	1	13	9	1.20274914089	0.15503875969	1.3013013013	0.992282249173	343	1	30	156	1.29901118942	0.00570020623718	0.298400710601	1.45612135974	0	0
Y	2707419	chrY	2839378	.	.	.	..	..	t	-	..	36	2707382	49	2707469	36	2707382	..	..	..	..	..	..	..	..	..	..	..	0	0	..	12	0	2	10	1.03092783505	0.0	0.2002002002	1.10253583241	47	2	2	60	0.177998617792	0.0114004124744	0.0198933807067	0.560046676823	0	0
Y	2707469	chrY	2839428	A	G	snp_24_2707469	2.70747	..	a	-	twist,1240k,arbor	0	2707469	0	2707469	0	2707469	2707429	2707508	AAAAAGGTCCTTCCCCCTTCTGGACAGGACAATTATTCCTTTTCACTCCTTGGCATTCAGGTAACACAAGAGAGTGATCC	A.G	T	Ysnp_old.1240k+v14.999	..	..	..	..	..	0	0	..	14	13	14	10	1.20274914089	2.01550387597	1.4014014014	1.10253583241	210	82	65	116	0.795312973112	0.467416911449	0.646534872969	1.08275690852	0	0
Y	2707617	Y	2839576	G	A	rs776115264	2.70762	..	g	-	twist,arbor	0	2707617	147	2707469	0	2707617	2707577	2707656	AAAAAAAAATTATAAAAGACCCAGATACCTTAAACAAACTTAGCAGTGGTGATTTGGTGCCTCCACACGGAAACTCCTAG	G.A	T	Ysnp_v14.999	..	..	..	..	..	..	..	..	..	..	..	..	..	..	..	..	561	1	8	116	2.1246217996	0.00570020623718	0.0795735228269	1.08275690852	..	..
Y	2707629	chrY	2839588	.	.	.	..	..	t	-	..	11	2707617	159	2707469	11	2707617	..	..	..	..	..	..	..	..	..	..	..	0	0	..	14	2	7	9	1.20274914089	0.31007751938	0.700700700701	0.992282249173	736	2	8	177	2.78738261052	0.0114004124744	0.0795735228269	1.65213769663	0	0
Y	2707647	chrY	2839606	.	.	.	..	..	a	-	..	29	2707617	177	2707469	29	2707617	..	..	..	..	..	..	..	..	..	..	..	0	0	..	14	3	7	9	1.20274914089	0.46511627907	0.700700700701	0.992282249173	628	3	7	225	2.37836451007	0.0171006187116	0.0696268324736	2.10017503809	0	0
Y	2707716	chrY	2839675	G	T	rs531261202	2.70772	..	g	-	twist,arbor	0	2707716	142	2707859	0	2707716	2707676	2707755	AAACCTGCAGTTGCCTCTGTGTTTAGGCACTGCCCACCAACGGTCTCAAATTGGAAAGCGCAGAGGTTCTACGCCCAGCC	G.T	C	Ysnp_v14.999	..	..	..	..	..	0	0	..	13	7	5	9	1.11683848797	1.08527131783	0.500500500501	0.992282249173	242	8	5	194	0.916503521395	0.0456016498975	0.0497334517668	1.81081758839	0	0
Y	2707859	chrY	2839818	G	C	rs73625100	2.70786	..	N	-	twist,1240k,arbor	0	2707859	0	2707859	0	2707859	2707819	2707898	GTAGCTCATCTTCACAGGTGCAAGACAGAAAGTCCTCCATTTGCACATCTGCAACAAATGCCTATCTCATTGTTTCCTCT	G.C	T	Ysnp_only.1240k,Panel2_840k	..	..	..	..	..	0	0	..	14	14	14	10	1.20274914089	2.17054263566	1.4014014014	1.10253583241	403	583	170	181	1.52624346745	3.32322023628	1.69093736007	1.68947414175	0	0
Y	2707877	chrY	2839836	.	.	.	..	..	t	-	..	17	2707859	17	2707859	17	2707859	..	..	..	..	..	..	..	..	..	..	..	0	0	..	14	14	14	10	1.20274914089	2.17054263566	1.4014014014	1.10253583241	281	528	161	173	1.06420450212	3.00970889323	1.60141714689	1.61480125151	0	0
Y	2707941	chrY	2839900	.	.	.	..	..	t	-	..	25	2707967	52	2707994	25	2707967	..	..	..	..	..	..	..	..	..	..	..	0	0	..	12	6	12	9	1.03092783505	0.93023255814	1.2012012012	0.992282249173	61	10	56	72	0.231019482666	0.0570020623718	0.557014659789	0.672056012187	0	0
Y	2707957	chrY	2839916	.	.	.	..	..	t	-	..	9	2707967	36	2707994	9	2707967	..	..	..	..	..	..	..	..	..	..	..	0	0	..	12	1	12	9	1.03092783505	0.15503875969	1.2012012012	0.992282249173	58	2	55	52	0.219657868764	0.0114004124744	0.547067969435	0.48537378658	0	0
Y	2707967	Y	2839926	C	T	FGC38591	2.70797	..	c	-	twist,arbor	0	2707967	26	2707994	0	2707967	2707927	2708006	TCACTGAGCCAGACTATGAAAGTAATTGACTATTCCTCTAACCTTCCTGTTTTTTTTTTTTTTTTTTGACAGAGTTTCCA	C.T	A	Ysnp_v14.999	..	..	..	..	..	..	..	..	..	..	..	..	..	..	..	..	48	0	56	44	0.181785822426	0.0	0.557014659789	0.410700896337	..	..
Y	2707994	Y	2839953	G	T	snp_24_2707994	2.70799	..	g	-	twist,1240k,arbor	0	2707994	0	2707994	0	2707994	2707954	2708033	GACTATTCCTCTACCCTTCCTGTTTTTTTTTTTTTTTTTTAACAGAGTTTCCAAAGCGATTCTCCTGCCTCAGCCTCCTG	G.T	A	Ysnp_only.1240k,Panel2_840k	..	..	..	..	..	..	..	..	..	..	..	..	..	..	..	..	40	36	23	60	0.151488185355	0.205207424539	0.228773878127	0.560046676823	..	..
Y	2708066	chrY	2840025	.	.	.	..	..	c	-	..	71	2707994	71	2707994	71	2707994	..	..	..	..	..	..	..	..	..	..	..	0	0	..	4	5	3	9	0.343642611684	0.77519379845	0.3003003003	0.992282249173	4	5	4	112	0.0151488185355	0.0285010311859	0.0397867614135	1.0454204634	0	0
Y	2708173	chrY	2840132	.	.	.	..	..	g	-	..	178	2707994	178	2707994	178	2707994	..	..	..	..	..	..	..	..	..	..	..	0	0	..	12	9	11	9	1.03092783505	1.39534883721	1.1011011011	0.992282249173	34	28	19	206	0.128764957551	0.159605774641	0.188987116714	1.92282692376	0	0
Y	2708220	chrY	2840179	.	.	.	..	..	g	-	..	225	2707994	225	2707994	225	2707994	..	..	..	..	..	..	..	..	..	..	..	0	0	..	7	3	5	9	0.601374570447	0.46511627907	0.500500500501	0.992282249173	13	4	6	103	0.0492336602402	0.0228008249487	0.0596801421202	0.961413461879	0	0
Y	2708288	chrY	2840247	.	.	.	..	..	t	-	..	217	2708506	293	2707994	217	2708506	..	..	..	..	..	..	..	..	..	..	..	0	0	..	1	2	2	9	0.085910652921	0.31007751938	0.2002002002	0.992282249173	2	2	2	159	0.00757440926773	0.0114004124744	0.0198933807067	1.48412369358	0	0
Y	2708369	chrY	2840328	.	.	.	..	..	t	-	..	136	2708506	374	2707994	136	2708506	..	..	..	..	..	..	..	..	..	..	..	0	0	..	2	1	4	9	0.171821305842	0.15503875969	0.4004004004	0.992282249173	2	1	5	131	0.00757440926773	0.00570020623718	0.0497334517668	1.22276857773	0	0
Y	2708399	chrY	2840358	.	.	.	..	..	c	-	..	106	2708506	404	2707994	106	2708506	..	..	..	..	..	..	..	..	..	..	..	0	0	..	2	1	8	9	0.171821305842	0.15503875969	0.800800800801	0.992282249173	3	1	11	192	0.0113616139016	0.00570020623718	0.109413593887	1.79214936583	0	0
Y	2708506	chrY	2840465	C	T	FGC20994	2.70851	..	c	-	twist,arbor	0	2708506	445	2708952	0	2708506	2708466	2708545	AAAGGAACACAAGGAAACTTTTGGAGGTGATGGAGATGTTAATTACCTCGATTGTGATGGTGGTATCGTGGATTTACGCC	C.T	A	Ysnp_v14.999	..	..	..	..	..	0	0	..	14	3	13	9	1.20274914089	0.46511627907	1.3013013013	0.992282249173	315	4	99	160	1.19296945967	0.0228008249487	0.984722344983	1.49345780486	0	0
Y	2708654	chrY	2840613	.	.	.	..	..	N	-	..	103	2708758	297	2708952	103	2708758	..	..	..	..	..	..	..	..	..	..	..	0	0	..	1	1	0	9	0.085910652921	0.15503875969	0.0	0.992282249173	1	2	0	15	0.00378720463387	0.0114004124744	0.0	0.140011669206	0	0
Y	2708662	chrY	2840621	.	.	.	..	..	c	-	..	95	2708758	289	2708952	95	2708758	..	..	..	..	..	..	..	..	..	..	..	0	0	..	1	1	0	8	0.085910652921	0.15503875969	0.0	0.882028665932	1	2	0	15	0.00378720463387	0.0114004124744	0.0	0.140011669206	0	0
Y	2708663	chrY	2840622	.	.	.	..	..	N	-	..	94	2708758	288	2708952	94	2708758	..	..	..	..	..	..	..	..	..	..	..	0	0	..	1	1	0	8	0.085910652921	0.15503875969	0.0	0.882028665932	1	2	0	15	0.00378720463387	0.0114004124744	0.0	0.140011669206	0	0
Y	2708705	chrY	2840664	.	.	.	..	..	g	-	..	52	2708758	246	2708952	52	2708758	..	..	..	..	..	..	..	..	..	..	..	0	0	..	0	0	0	2	0.0	0.0	0.0	0.220507166483	0	0	0	3	0.0	0.0	0.0	0.0280023338411	0	0
Y	2708758	chrY	2840717	G	C	rs868509509	2.70876	..	g	-	twist,arbor	0	2708758	193	2708952	0	2708758	2708718	2708797	GGTTCACGCCATTCTCCTGCCTCAGCCTCCCGAGTAGCTGAGACTACAGGCGCCCGCCACCACGCCCGGCTAATTTTTTG	G.C	A	Ysnp_v14.999	..	..	..	..	..	0	0	..	0	0	0	3	0.0	0.0	0.0	0.330760749724	0	0	0	5	0.0	0.0	0.0	0.0466705564019	0	0
Y	2708761	chrY	2840720	.	.	.	..	..	c	-	..	2	2708758	190	2708952	2	2708758	..	..	..	..	..	..	..	..	..	..	..	0	0	..	0	0	0	4	0.0	0.0	0.0	0.441014332966	0	0	0	5	0.0	0.0	0.0	0.0466705564019	0	0
Y	2708780	chrY	2840739	.	.	.	..	..	c	-	..	21	2708758	171	2708952	21	2708758	..	..	..	..	..	..	..	..	..	..	..	0	0	..	0	0	0	6	0.0	0.0	0.0	0.661521499449	0	0	0	14	0.0	0.0	0.0	0.130677557925	0	0
Y	2708821	chrY	2840780	.	.	.	..	..	a	-	..	9	2708831	130	2708952	9	2708831	..	..	..	..	..	..	..	..	..	..	..	0	0	..	1	0	0	9	0.085910652921	0.0	0.0	0.992282249173	1	0	0	32	0.00378720463387	0.0	0.0	0.298691560972	0	0
Y	2708831	Y	2840790	G	A	Z36297	2.70883	..	g	-	twist,arbor	0	2708831	120	2708952	0	2708831	2708791	2708870	TTTTTTGTATTTTTATTTTTAGTAGAGACGAGGTTTCACCCTGTTAGCCAGGATGGTCTCGATCTCCTGACCTCGTGATC	G.A	C	Ysnp_v14.999	..	..	..	..	..	..	..	..	..	..	..	..	..	..	..	..	3	0	1	32	0.0113616139016	0.0	0.00994669035337	0.298691560972	..	..
Y	2708847	Y	2840806	T	C	rs773523767	2.70885	..	t	-	twist,arbor	0	2708847	104	2708952	0	2708847	2708807	2708886	TTTTAGTAGAGACGAGGTTTCACCGTGTTAGCCAGGATGGGCTCGATCTCCTGACCTCGTGATCCGCCCACCTCGGCCTC	T.C	G	Ysnp_v14.999	..	..	..	..	..	..	..	..	..	..	..	..	..	..	..	..	8	6	5	31	0.0302976370709	0.0342012374231	0.0497334517668	0.289357449692	..	..
Y	2708920	chrY	2840879	T	C	rs964618695	2.70892	..	t	-	twist,arbor	0	2708920	31	2708952	0	2708920	2708880	2708959	CGGCCTCCCAAAGAGCTGGGATTACAGAAGTGAGCCACCGGGCCCGGCCTGGCTGGTTGTTTTTTGTATATCAATTCTGT	T.C	G	Ysnp_v14.999	..	..	..	..	..	0	0	..	14	13	10	10	1.20274914089	2.01550387597	1.001001001	1.10253583241	323	106	25	228	1.22326709674	0.604221861142	0.248667258834	2.12817737193	0	0
Y	2708930	Y	2840889	G	T	FGC28546	2.70893	..	g	-	twist,arbor	0	2708930	21	2708952	0	2708930	2708890	2708969	AAGAGCTGGGATTACAGAAGTGAGCCACCGTGCCCGGCCTCGCTGGTTGTTTTTTGTATATCAATTCTGTCAGGCGGACG	G.T	C	Ysnp_v14.999	..	..	..	..	..	..	..	..	..	..	..	..	..	..	..	..	371	121	26	206	1.40505291916	0.689724954699	0.258613949188	1.92282692376	..	..
Y	2708947	chrY	2840906	.	.	.	..	..	a	-	..	4	2708952	4	2708952	4	2708952	..	..	..	..	..	..	..	..	..	..	..	0	0	..	14	14	10	10	1.20274914089	2.17054263566	1.001001001	1.10253583241	350	139	19	156	1.32552162185	0.792328666969	0.188987116714	1.45612135974	0	0
Y	2708952	chrY	2840911	A	C	snp_24_2708952	2.70895	..	a	-	twist,1240k,arbor	0	2708952	0	2708952	0	2708952	2708912	2708991	AGCCACCGTGCCCGGCCTGGCTGGTTGTTTTTTGTATATCGATTCTGTCAGGCGGACGCGCGTGAAAAATTCCAATGGAA	A.C	G	Ysnp_old.1240k+v14.999	..	..	..	..	..	0	0	..	14	14	11	10	1.20274914089	2.17054263566	1.1011011011	1.10253583241	396	176	26	170	1.49973303501	1.00323629774	0.258613949188	1.58679891766	0	0
Y	2708968	chrY	2840927	C	A	rs1030129511	2.70897	..	c	-	twist,arbor	0	2708968	15	2708952	0	2708968	2708928	2709007	CTGGCTGGTTGTTTTTTGTATATCAATTCTGTCAGGCGGATGCGCGTGAAAAATTCCAATGGAAGCTGTGACCACACACA	C.A	T	Ysnp_v14.999	..	..	..	..	..	0	0	..	14	14	12	10	1.20274914089	2.17054263566	1.2012012012	1.10253583241	539	258	40	231	2.04130329765	1.47065320919	0.397867614135	2.15617970577	0	0
Y	2709033	chrY	2840992	.	.	.	..	..	c	-	..	10	2709044	11	2709045	10	2709044	..	..	..	..	..	..	..	..	..	..	..	0	0	..	14	14	14	9	1.20274914089	2.17054263566	1.4014014014	0.992282249173	542	112	60	138	2.05266491155	0.638423098565	0.596801421202	1.28810735669	0	0
Y	2709044	chrY	2841003	C	T	FGC5990	2.70904	..	c	-	twist,arbor	0	2709045	0	2709045	0	2709045	2709004	2709083	CACACGCCTGCGCAGTACAACTTACATAGCGGACTTCACTATCTTAAAAGTGAATTGTTTTGCAGGTTTTACGACATGGA	C.T	A	Ysnp_v14.999	..	..	..	..	..	0	0	..	14	14	13	10	1.20274914089	2.17054263566	1.3013013013	1.10253583241	469	118	63	111	1.77619897328	0.672624335988	0.626641492262	1.03608635212	0	0
Y	2709045	chrY	2841004	T	C	rs112168142	2.70904	..	t	-	twist,1240k,arbor	0	2709045	0	2709045	0	2709045	2709005	2709084	ACACGCCTGCGCAGTACAACTTACATAGCGGACTTCACTCACTTAAAAGTGAATTGTTTTGCAGGTTTTACGACATGGAC	T.C	A	Ysnp_only.1240k,Panel2_840k	..	..	..	..	..	0	0	..	14	14	13	10	1.20274914089	2.17054263566	1.3013013013	1.10253583241	481	120	63	116	1.82164542889	0.684024748462	0.626641492262	1.08275690852	0	0
Y	2709065	Y	2841024	G	A	snp_24_2709065	2.70906	..	g	-	twist,1240k,arbor	0	2709065	0	2709065	0	2709065	2709025	2709104	TTACATAGCGGACTTCACTCTCTTAAAAGTGAATTGTTTTTCAGGTTTTACGACATGGACAGAGCTGTGCAGCCATCATC	G.A	T	Ysnp_only.1240k,Panel2_840k	..	..	..	..	..	..	..	..	..	..	..	..	..	..	..	..	658	160	64	139	2.49198064908	0.912032997949	0.636588182616	1.29744146797	..	..
Y	2709097	chrY	2841056	C	T	rs1473781126	2.7091	..	c	-	twist,arbor	0	2709097	31	2709065	0	2709097	2709057	2709136	ATTGTTTTGCAGGTTTTACGACATGGACAGAGCTGTGCAGACATCATCACGAGCTAATCCAAAGCAAGGTATTCGACTTA	C.T	A	Ysnp_v14.999	..	..	..	..	..	0	0	..	14	14	14	9	1.20274914089	2.17054263566	1.4014014014	0.992282249173	885	111	36	257	3.35167610097	0.632722892327	0.358080852721	2.39886659906	0	0
Y	2709156	chrY	2841115	.	.	.	..	..	c	-	..	52	2709209	52	2709209	52	2709209	..	..	..	..	..	..	..	..	..	..	..	0	0	..	13	7	1	9	1.11683848797	1.08527131783	0.1001001001	0.992282249173	96	11	1	95	0.363571644851	0.062702268609	0.00994669035337	0.886740571636	0	0
Y	2709185	chrY	2841144	.	.	.	..	..	g	-	..	23	2709209	23	2709209	23	2709209	..	..	..	..	..	..	..	..	..	..	..	0	0	..	14	6	8	9	1.20274914089	0.93023255814	0.800800800801	0.992282249173	208	9	8	86	0.787738563844	0.0513018561347	0.0795735228269	0.802733570113	0	0
Y	2709209	chrY	2841168	T	C	snp_24_2709209	2.70921	..	t	-	twist,1240k,arbor	0	2709209	0	2709209	0	2709209	2709169	2709248	TGTTTACGGTACAGACGATTTTAGTACTTTCCCAAACCTAAGAAATTGGCCCCAATCCTGAACAAGGAATGATTTGTCTC	T.C	A	Ysnp_old.1240k+v14.999	..	..	..	..	..	0	0	..	14	10	8	10	1.20274914089	1.5503875969	0.800800800801	1.10253583241	359	23	10	99	1.35960646356	0.131104743455	0.0994669035337	0.924077016758	0	0
Y	2709436	chrY	2841395	.	.	.	..	..	a	-	..	6	2709443	226	2709209	226	2709209	..	..	..	..	..	..	..	..	..	..	..	0	0	..	14	2	2	9	1.20274914089	0.31007751938	0.2002002002	0.992282249173	592	2	2	190	2.24202514325	0.0114004124744	0.0198933807067	1.77348114327	0	0
Y	2709443	chrY	2841402	G	C	rs948296369	2.70944	..	g	-	twist	0	2709443	233	2709209	233	2709209	2709403	2709482	AAGAGTGTAAACTGCGTCCTCCCAGCTCAGCCAACTTGACTGGGGGTAGGCACAACAAAAAGTCCTGCGGCATAACTGAC	G.C	T	Ysnp_v14.999	..	..	..	..	..	0	0	..	14	3	2	9	1.20274914089	0.46511627907	0.2002002002	0.992282249173	571	3	3	183	2.16249384594	0.0171006187116	0.0298400710601	1.70814236431	0	0
Y	2709463	chrY	2841422	.	.	.	..	..	a	-	..	19	2709443	223	2709687	217	2709681	..	..	..	..	..	..	..	..	..	..	..	0	0	..	14	2	5	9	1.20274914089	0.31007751938	0.500500500501	0.992282249173	421	2	5	186	1.59441315086	0.0114004124744	0.0497334517668	1.73614469815	0	0
Y	2709681	chrY	2841640	G	A	rs572452303	2.70968	..	N	-	twist,arbor	0	2709681	5	2709687	0	2709681	2709641	2709720	TTCTCTTCCGTCGCAGAGTTTCGCCATGGTAAGACCGATACTTCCTAACTCCTAGTATATCTGCCTCCATCATTTGAAAA	G.A	C	Ysnp_v14.999	..	..	..	..	..	0	0	..	14	13	13	10	1.20274914089	2.01550387597	1.3013013013	1.10253583241	127	152	54	106	0.480974988501	0.866431348052	0.537121279082	0.98941579572	0	0
Y	2709687	chrY	2841646	.	.	.	..	..	a	-	1240k,arbor,twist	5	2709681	0	2709687	0	2709687	..	..	..	..	..	..	..	..	..	..	..	0	0	..	13	14	13	10	1.11683848797	2.17054263566	1.3013013013	1.10253583241	87	141	53	102	0.329486803146	0.803729079443	0.527174588728	0.952079350599	0	0
Y	2709856	chrY	2841815	.	.	.	..	..	c	-	..	20	2709877	20	2709877	20	2709877	..	..	..	..	..	..	..	..	..	..	..	0	0	..	13	14	12	9	1.11683848797	2.17054263566	1.2012012012	0.992282249173	371	98	49	182	1.40505291916	0.558620211244	0.487387827315	1.69880825303	0	0
Y	2709877	Y	2841836	C	A	snp_24_2709877	2.70988	..	c	-	twist,1240k,arbor	0	2709877	0	2709877	0	2709877	2709837	2709916	GTGTCTCGTTGTGCTCGGTCTGGGGGCCGTCACGTGAGTCGATCCTTGACGCAGCCCGGCAGTGGCTTTTTACCCGGATT	C.A	G	Ysnp_only.1240k,Panel2_840k	..	..	..	..	..	..	..	..	..	..	..	..	..	..	..	..	380	115	42	192	1.43913776087	0.655523717276	0.417760994841	1.79214936583	..	..
Y	2710013	chrY	2841972	A	G	PF2300	2.71001	..	a	-	twist,1240k,arbor	0	2710013	0	2710013	0	2710013	2709973	2710052	CTCTCTTGACGGATGCTAGGGAGACCCGCCAAGTTTTCAACGGTCTGTGCTTTGCGTGGTCTCTTCTGGGGTCTGGCAGG	A.G	C	Ysnp_old.1240k+v14.999	..	..	..	..	..	0	0	..	14	14	13	11	1.20274914089	2.17054263566	1.3013013013	1.21278941566	737	232	36	145	2.79116981516	1.32244784703	0.358080852721	1.35344613566	0	0
Y	2710015	chrY	2841974	G	A	rs866200045	2.71002	..	g	-	twist,arbor	0	2710015	1	2710013	0	2710015	2709975	2710054	CTCTTGACGGATGCTAGGGAGACCCGCCAAGTTTTCAAAGTTCTGTGCTTTGCGTGGTCTCTTCTGGGGTCTGGCAGGAA	G.A	T	Ysnp_v14.999	..	..	..	..	..	0	0	..	14	14	13	10	1.20274914089	2.17054263566	1.3013013013	1.10253583241	486	183	35	132	1.84058145206	1.0431377414	0.348134162368	1.23210268901	0	0
Y	2710027	chrY	2841986	.	.	.	..	..	c	-	..	11	2710015	13	2710013	11	2710015	..	..	..	..	..	..	..	..	..	..	..	0	0	..	14	13	12	10	1.20274914089	2.01550387597	1.2012012012	1.10253583241	530	178	35	142	2.00721845595	1.01463671022	0.348134162368	1.32544380181	0	0
Y	2710050	Y	2842009	A	G	rs900395423	2.71005	..	a	-	twist,arbor	0	2710050	36	2710013	0	2710050	2710010	2710089	CAAAGGTCTGTGCTTTGCGTGGTCTCTTCTGGGGTCTGGCTGGAAGTAATATTTGTTCAAAACGGGGCTTGAGTATGGGC	A.G	T	Ysnp_v14.999	..	..	..	..	..	..	..	..	..	..	..	..	..	..	..	..	440	81	24	127	1.6663700389	0.461716705212	0.238720568481	1.18543213261	..	..
Y	2710089	chrY	2842048	.	.	.	..	..	c	-	..	38	2710050	64	2710154	38	2710050	..	..	..	..	..	..	..	..	..	..	..	0	0	..	14	4	9	9	1.20274914089	0.62015503876	0.900900900901	0.992282249173	126	8	11	159	0.477187783867	0.0456016498975	0.109413593887	1.48412369358	0	0
Y	2710154	chrY	2842113	G	A	rs72625368	2.71015	..	a	-	twist,1240k,arbor	0	2710154	0	2710154	0	2710154	2710114	2710193	AGGTATTACCCGTTAGCAGTTCCTACAGCTGAAGATGAGGCCATTTCACTGTCAGCGGAAACTAATTTCTCTGAGTTTCG	G.A	C	Ysnp_old.1240k+v14.999,pheno1000000000	..	..	..	..	..	0	0	..	14	11	11	10	1.20274914089	1.70542635659	1.1011011011	1.10253583241	467	45	26	177	1.76862456401	0.256509280673	0.258613949188	1.65213769663	0	0
Y	2710184	Y	2842143	C	G	rs747452036	2.71018	..	c	-	twist,arbor	0	2710184	29	2710154	0	2710184	2710144	2710223	GAAGATGAGGGCATTTCACTGTCAGCGGAAACTAATTTCTATGAGTTTCGTGTCCTTTTCAGGCCCGGGGCCCCAAGAAG	C.G	A	Ysnp_v14.999	..	..	..	..	..	..	..	..	..	..	..	..	..	..	..	..	382	92	29	140	1.44671217014	0.524418973821	0.288454020248	1.30677557925	..	..
Y	2710241	chrY	2842200	.	.	.	..	..	a	-	..	48	2710290	66	2710308	48	2710290	..	..	..	..	..	..	..	..	..	..	..	0	0	..	14	14	14	9	1.20274914089	2.17054263566	1.4014014014	0.992282249173	538	824	206	216	2.03751609302	4.69696993944	2.04901821279	2.01616803656	0	0
Y	2710290	chrY	2842249	A	G	B38	2.71029	..	a	-	twist,arbor	0	2710290	17	2710308	0	2710290	2710250	2710329	GCATTGGATGCTTGACAAACTAACGGGTGTATTTGTGAGTCTAACTTTGTTTTTTGTGGTTTTTTTTTGTTTTTTTTAGT	A.G	C	Ysnp_v14.999	..	..	..	..	..	0	0	..	13	13	14	9	1.11683848797	2.01550387597	1.4014014014	0.992282249173	253	57	562	64	0.958162772368	0.324911755519	5.59003997859	0.597383121944	0	0
Y	2710308	Y	2842267	G	T	snp_24_2710308	2.71031	..	t	-	twist,1240k,arbor	0	2710309	0	2710309	0	2710309	2710268	2710347	ACTAACGGGTGTATTTGTGAGTATAACTTTGTTTTTTGTGATTTTTTTTTGTTTTTTTTAGTCAAGAGTGCATGCTAAAT	G.T	A	Ysnp_old.1240k+v14.999	..	..	..	..	..	..	..	..	..	..	..	..	..	..	..	..	147	12	506	54	0.556719081178	0.0684024748462	5.0330253188	0.504042009141	..	..
Y	2710309	chrY	2842268	T	G	rs34402762	2.71031	..	t	-	twist,1240k,arbor	0	2710309	0	2710309	0	2710309	2710269	2710348	CTAACGGGTGTATTTGTGAGTATAACTTTGTTTTTTGTGGCTTTTTTTTGTTTTTTTTAGTCAAGAGTGCATGCTAAATA	T.G	C	Ysnp_only.1240k,miscellaneous,pheno3000000000	..	..	..	..	..	0	0	..	13	8	14	9	1.11683848797	1.24031007752	1.4014014014	0.992282249173	142	12	504	55	0.537783058009	0.0684024748462	5.0131319381	0.513376120421	0	0
Y	2710342	Y	2842301	C	T	Z20572	2.71034	..	c	-	twist,arbor	0	2710342	0	2710341	0	2710342	2710302	2710381	TTTGTGGTTTTTTTTTGTTTTTTTTAGTCAAGAGTGCATGGTAAATACCTGTGGCTCGGTATTTCTTGGGGGCGGCGTTT	C.T	G	Ysnp_v14.999	..	..	..	..	..	..	..	..	..	..	..	..	..	..	..	..	306	24	217	92	1.15888461796	0.136804949692	2.15843180668	0.858738237795	..	..
Y	2710353	chrY	2842312	.	.	.	..	..	t	-	..	10	2710342	11	2710341	10	2710342	..	..	..	..	..	..	..	..	..	..	..	0	0	..	14	11	14	10	1.20274914089	1.70542635659	1.4014014014	1.10253583241	516	51	169	145	1.95419759107	0.290710518096	1.68099066972	1.35344613566	0	0
Y	2710405	chrY	2842364	.	.	.	..	..	c	-	..	55	2710461	55	2710461	55	2710461	..	..	..	..	..	..	..	..	..	..	..	0	0	..	13	14	11	10	1.11683848797	2.17054263566	1.1011011011	1.10253583241	111	176	23	126	0.420379714359	1.00323629774	0.228773878127	1.17609802133	0	0
Y	2710461	Y	2842420	A	G	snp_24_2710461	2.71046	..	a	-	twist,1240k,arbor	0	2710461	0	2710461	0	2710461	2710421	2710500	CCGCACCCTGAACTTGTCCTTGCACTTTTCTGTGCAACAACGGGCCAGGATGTCACGTCCCGATGGTTTCCTTTGCTCTT	A.G	C	Ysnp_old.1240k+v14.999	..	..	..	..	..	..	..	..	..	..	..	..	..	..	..	..	483	2044	76	196	1.82921983816	11.6512215488	0.755948466856	1.82948581095	..	..
Y	2710471	chrY	2842430	.	.	.	..	..	t	-	..	9	2710461	9	2710461	9	2710461	..	..	..	..	..	..	..	..	..	..	..	0	0	..	14	14	14	10	1.20274914089	2.17054263566	1.4014014014	1.10253583241	563	2349	137	214	2.13219620887	13.3897844511	1.36269657841	1.997499814	0	0
Y	2710494	chrY	2842453	.	.	.	..	..	t	-	1240k,arbor,twist	32	2710461	0	2710494	0	2710494	..	..	..	..	..	..	..	..	..	..	..	0	0	..	14	14	14	10	1.20274914089	2.17054263566	1.4014014014	1.10253583241	324	1565	223	227	1.22705430137	8.92082276119	2.2181119488	2.11884326065	0	0
Y	2710628	Y	2842587	T	G	rs982398322	2.71063	..	t	-	twist,arbor	0	2710628	133	2710494	0	2710628	2710588	2710667	GTGACAGTCCGCTGAGTCCCCCATTAATAATCAAATGCGTATAATTTAAAGTTACCCCTTGTTTTAGAGGGTGGAGTAGC	T.G	A	Ysnp_v14.999	..	..	..	..	..	..	..	..	..	..	..	..	..	..	..	..	88	0	27	55	0.33327400778	0.0	0.268560639541	0.513376120421	..	..
Y	2710658	chrY	2842617	.	.	.	..	..	g	-	..	29	2710628	163	2710494	29	2710628	..	..	..	..	..	..	..	..	..	..	..	0	0	..	12	1	10	9	1.03092783505	0.15503875969	1.001001001	0.992282249173	36	1	14	108	0.136339366819	0.00570020623718	0.139253664947	1.00808401828	0	0
Y	2710725	Y	2842684	G	A	B34	2.71073	..	g	-	twist,arbor	0	2710725	230	2710494	0	2710725	2710685	2710764	CCGAGTTACTGGTTTAATAGTAAAGGCTACAGGAGCCCACCAAACAAGGGCAAGAAGTTGTGTGAGAAAGTCTGGAGGCT	G.A	C	Ysnp_v14.999	..	..	..	..	..	..	..	..	..	..	..	..	..	..	..	..	236	2	122	150	0.893780293592	0.0114004124744	1.21349622311	1.40011669206	..	..
Y	2710835	Y	2842794	A	T	Y81259	2.71083	..	a	-	twist	0	2710835	162	2710998	32	2710868	2710795	2710874	TGAGGGCAGTATACTCAGAGGCACAGTAGGCAAGCATCTCCCAAGGAGACTAGGCAATTTCCACATTGATGGTGTGGTCA	A.T	C	Ysnp_v14.999	..	..	..	..	..	..	..	..	..	..	..	..	..	..	..	..	671	6	17	186	2.54121430932	0.0342012374231	0.169093736007	1.73614469815	..	..
Y	2710851	chrY	2842810	.	.	.	..	..	a	-	..	15	2710835	146	2710998	16	2710868	..	..	..	..	..	..	..	..	..	..	..	0	0	..	14	2	12	9	1.20274914089	0.31007751938	1.2012012012	0.992282249173	643	3	34	170	2.43517257958	0.0171006187116	0.338187472014	1.58679891766	0	0
Y	2710868	chrY	2842827	G	T	PF5682	2.71087	..	g	-	twist,arbor	0	2710868	129	2710998	0	2710868	2710828	2710907	GCATCTCACAAGGAGACTAGGCAATTTCCACATTGATGGTATGGTCACACTAGGAGAGAGTGGTTAAAACTGTAAAGTCT	G.T	A	Ysnp_v14.999	..	..	..	..	..	0	0	..	14	2	12	9	1.20274914089	0.31007751938	1.2012012012	0.992282249173	521	3	37	125	1.97313361424	0.0171006187116	0.368027543075	1.16676391005	0	0
Y	2710901	chrY	2842860	A	G	MPB373.2	2.7109	..	a	-	twist	0	2710901	96	2710998	26	2710928	2710861	2710940	TGATGGTGTGGTCACACTAGGAGAGAGTGGTTAAAACTGTCAAGTCTTGGTCTTCTGAGACAGAGAGGAGCCAGTGTGAA	A.G	C	Ysnp_v14.999	..	..	..	..	..	0	0	..	14	1	11	9	1.20274914089	0.15503875969	1.1011011011	0.992282249173	386	1	31	96	1.46186098867	0.00570020623718	0.308347400954	0.896074682917	0	0
Y	2710928	Y	2842887	G	C	Y81260	2.71093	..	g	-	twist,arbor	0	2710928	69	2710998	0	2710928	2710888	2710967	TGGTTAAAACTGTAAAGTCTTGGTCTTCTGAGACAGAGAGAAGCCAGTGTGAAGAAGACAGAATCGAGGCGCTTAAGATG	G.C	A	Ysnp_v14.999	..	..	..	..	..	..	..	..	..	..	..	..	..	..	..	..	417	7	94	164	1.57926433232	0.0399014436603	0.934988893217	1.53079424998	..	..
Y	2710998	chrY	2842957	G	A	snp_24_2710998	2.711	..	g	-	twist,1240k,arbor	0	2710998	0	2710998	0	2710998	2710958	2711037	GCTTAAGATGCCAAGGGTTTTTTGAGCAGGAATAAATGTGTTAAGAGACTATATTTAGCTCTGAGGGTCTCCATTTAGGA	G.A	T	Ysnp_old.1240k+v14.999	..	..	..	..	..	0	0	..	12	8	14	10	1.03092783505	1.24031007752	1.4014014014	1.10253583241	140	29	261	67	0.530208648741	0.165305980878	2.59608618223	0.625385455785	0	0
Y	2711070	chrY	2843029	C	T	Y6362	2.71107	..	c	-	twist,arbor	0	2711070	9	2711060	0	2711070	2711030	2711109	ATTTAGGAGGCACTTAGTAACTAACTTGATTTGGCCTCTTGTTGGTACAGTTTGAACTCTGAACACTGAGTAGTAGAAAC	C.T	G	Ysnp_v14.999	..	..	..	..	..	0	0	..	14	14	14	10	1.20274914089	2.17054263566	1.4014014014	1.10253583241	194	220	63	114	0.73471769897	1.25404537218	0.626641492262	1.06408868596	0	0
Y	2711110	chrY	2843069	.	.	.	..	..	t	-	..	39	2711070	49	2711060	39	2711070	..	..	..	..	..	..	..	..	..	..	..	0	0	..	13	8	10	9	1.11683848797	1.24031007752	1.001001001	0.992282249173	53	25	16	86	0.200721845595	0.14250515593	0.159147045654	0.802733570113	0	0
Y	2711131	chrY	2843090	.	.	.	..	..	t	-	..	60	2711070	70	2711060	60	2711070	..	..	..	..	..	..	..	..	..	..	..	0	0	..	5	6	4	9	0.429553264605	0.93023255814	0.4004004004	0.992282249173	17	16	4	98	0.0643824787757	0.0912032997949	0.0397867614135	0.914742905477	0	0
Y	2711319	chrY	2843278	.	.	.	..	..	g	-	..	88	2711408	88	2711408	88	2711408	..	..	..	..	..	..	..	..	..	..	..	0	0	..	4	2	12	9	0.343642611684	0.31007751938	1.2012012012	0.992282249173	10	2	31	123	0.0378720463387	0.0114004124744	0.308347400954	1.14809568749	0	0
Y	2711322	chrY	2843281	.	.	.	..	..	c	-	..	85	2711408	85	2711408	85	2711408	..	..	..	..	..	..	..	..	..	..	..	0	0	..	5	2	12	9	0.429553264605	0.31007751938	1.2012012012	0.992282249173	11	2	37	128	0.0416592509725	0.0114004124744	0.368027543075	1.19476624389	0	0
Y	2711408	chrY	2843367	C	G	rs112887592	2.71141	..	c	-	twist,1240k,arbor	0	2711408	0	2711408	0	2711408	2711368	2711447	AAGTGTGTGGTTAATGATCGCGAGTCCGTTTTAAGAGAGAAAAAGCTAGAGAGGGATCTGTAGAAGCAGCTTGAACGGTC	C.G	A	Ysnp_old.1240k+v14.999	..	..	..	..	..	0	0	..	14	14	14	10	1.20274914089	2.17054263566	1.4014014014	1.10253583241	317	176	758	206	1.20054386894	1.00323629774	7.53959128785	1.92282692376	0	0
Y	2711603	chrY	2843562	.	.	.	..	..	c	-	..	81	2711685	194	2711408	81	2711685	..	..	..	..	..	..	..	..	..	..	..	0	0	..	10	0	1	9	0.85910652921	0.0	0.1001001001	0.992282249173	18	0	1	181	0.0681696834096	0.0	0.00994669035337	1.68947414175	0	0
Y	2711685	chrY	2843644	A	G	rs766382159	2.71168	..	a	-	twist,arbor	0	2711685	115	2711801	0	2711685	2711645	2711724	GAGGAGGAACGCACATTGGGTATTACAGGGTGGTCCTGCACCATCGGCAGGGCTTGTGTGGAACTTTGAAGCCTGGCATG	A.G	C	Ysnp_v14.999	..	..	..	..	..	0	0	..	14	2	5	9	1.20274914089	0.31007751938	0.500500500501	0.992282249173	388	3	8	209	1.46943539794	0.0171006187116	0.0795735228269	1.9508292576	0	0
Y	2711702	chrY	2843661	.	.	.	..	..	g	-	..	16	2711685	98	2711801	16	2711685	..	..	..	..	..	..	..	..	..	..	..	0	0	..	14	3	7	9	1.20274914089	0.46511627907	0.700700700701	0.992282249173	313	4	10	192	1.1853950504	0.0228008249487	0.0994669035337	1.79214936583	0	0
Y	2711801	chrY	2843760	.	.	.	..	..	t	-	1240k,arbor,twist	100	2711902	0	2711801	0	2711801	..	..	..	..	..	..	..	..	..	..	..	0	0	..	7	14	14	10	0.601374570447	2.17054263566	1.4014014014	1.10253583241	12	90	621	125	0.0454464556064	0.513018561347	6.17689470944	1.16676391005	0	0
Y	2711834	chrY	2843793	.	.	.	..	..	t	-	..	67	2711902	32	2711801	32	2711801	..	..	..	..	..	..	..	..	..	..	..	0	0	..	13	14	14	9	1.11683848797	2.17054263566	1.4014014014	0.992282249173	63	153	937	221	0.238593891933	0.872131554289	9.32004886111	2.06283859296	0	0
Y	2711902	chrY	2843861	A	G	Y14159	2.7119	..	a	-	twist,arbor	0	2711902	3	2711898	0	2711902	2711862	2711941	AAAATGGGGAGATGGTTGTGAGGCTAGATTTGGGGAAGGACGGGGCACAAAATGAGATTTCCATGGTTGGGGATATGACC	A.G	C	Ysnp_v14.999	..	..	..	..	..	0	0	..	14	14	14	9	1.20274914089	2.17054263566	1.4014014014	0.992282249173	644	554	1504	195	2.43895978421	3.1579142554	14.9598222915	1.82015169967	0	0
Y	2712045	chrY	2844004	.	.	.	..	..	c	-	..	142	2711902	146	2711898	142	2711902	..	..	..	..	..	..	..	..	..	..	..	0	0	..	2	2	5	9	0.171821305842	0.31007751938	0.500500500501	0.992282249173	2	3	5	129	0.00757440926773	0.0171006187116	0.0497334517668	1.20410035517	0	0
Y	2712046	chrY	2844005	.	.	.	..	..	g	-	..	143	2711902	147	2711898	143	2711902	..	..	..	..	..	..	..	..	..	..	..	0	0	..	2	2	5	9	0.171821305842	0.31007751938	0.500500500501	0.992282249173	2	3	5	129	0.00757440926773	0.0171006187116	0.0497334517668	1.20410035517	0	0
Y	2712066	chrY	2844025	.	.	.	..	..	a	-	..	127	2712194	167	2711898	163	2711902	..	..	..	..	..	..	..	..	..	..	..	0	0	..	4	2	4	9	0.343642611684	0.31007751938	0.4004004004	0.992282249173	6	2	4	121	0.0227232278032	0.0114004124744	0.0397867614135	1.12942746493	0	0
Y	2712075	chrY	2844034	.	.	.	..	..	g	-	..	118	2712194	176	2711898	172	2711902	..	..	..	..	..	..	..	..	..	..	..	0	0	..	9	4	2	9	0.773195876289	0.62015503876	0.2002002002	0.992282249173	28	16	2	99	0.106041729748	0.0912032997949	0.0198933807067	0.924077016758	0	0
Y	2712194	Y	2844153	A	G	BY201471	2.71219	..	a	-	twist	0	2712194	295	2711898	116	2712311	2712154	2712233	GAATGTCTTCCTCTGATCGTCTTCCTCAGGAATAGACTCATGTATGCGTTGACTGGAGATGAGGTAAAGAAGATATGTAT	A.G	T	Ysnp_v14.999	..	..	..	..	..	..	..	..	..	..	..	..	..	..	..	..	400	29	3	129	1.51488185355	0.165305980878	0.0298400710601	1.20410035517	..	..
Y	2712311	Y	2844270	T	G	Z32427	2.71231	..	t	-	twist,arbor	0	2712311	412	2711898	0	2712311	2712271	2712350	GATGTCACATACCCTGCTGGATTCATGGGTAAGGAAAGAGCTCTTTGTTTTGTTTTGAAGAAGGAACAGGTTGAGAGAAG	T.G	C	Ysnp_v14.999	..	..	..	..	..	..	..	..	..	..	..	..	..	..	..	..	92	0	358	105	0.348422826316	0.0	3.56091514651	0.98008168444	..	..
Y	2712426	Y	2844385	T	C	BY165834	2.71243	..	t	-	twist,arbor	0	2712426	527	2711898	0	2712426	2712386	2712465	AACTGGACACTGAACTTCAGATTTCTGCAGAAGTTACTGCGGGTCCTTTCAGAAGGAGAATGAGGGATAGGGAGAGGAGT	T.C	G	Ysnp_v14.999	..	..	..	..	..	..	..	..	..	..	..	..	..	..	..	..	269	5	53	168	1.01875804651	0.0285010311859	0.527174588728	1.5681306951	..	..
Y	2712571	chrY	2844530	.	.	.	..	..	c	-	..	144	2712426	384	2712956	144	2712426	..	..	..	..	..	..	..	..	..	..	..	0	0	..	4	4	2	9	0.343642611684	0.62015503876	0.2002002002	0.992282249173	6	5	2	204	0.0227232278032	0.0285010311859	0.0198933807067	1.9041587012	0	0
Y	2712585	chrY	2844544	.	.	.	..	..	a	-	..	158	2712426	370	2712956	158	2712426	..	..	..	..	..	..	..	..	..	..	..	0	0	..	2	3	3	9	0.171821305842	0.46511627907	0.3003003003	0.992282249173	2	3	3	176	0.00757440926773	0.0171006187116	0.0298400710601	1.64280358535	0	0
Y	2712766	chrY	2844725	.	.	.	..	..	g	-	..	12	2712779	189	2712956	12	2712779	..	..	..	..	..	..	..	..	..	..	..	0	0	..	15	0	15	9	1.28865979381	0.0	1.5015015015	0.992282249173	460	0	230	160	1.74211413158	0.0	2.28773878127	1.49345780486	0	0
Y	2712779	Y	2844738	G	A	rs756976470	2.71278	..	g	-	twist,arbor	0	2712779	176	2712956	0	2712779	2712739	2712818	AAGCTTAGCCAAGAAGAGGGCTCAGAGGAAACTGGCTAACCATTGGTCAAGGAGAGAATCTTTGTCAGTGAACAGGGTTT	G.A	C	Ysnp_v14.999	..	..	..	..	..	..	..	..	..	..	..	..	..	..	..	..	468	2	239	175	1.77241176865	0.0114004124744	2.37725899445	1.63346947407	..	..
Y	2712781	chrY	2844740	.	.	.	..	..	t	-	..	1	2712779	174	2712956	1	2712779	..	..	..	..	..	..	..	..	..	..	..	0	0	..	15	2	15	9	1.28865979381	0.31007751938	1.5015015015	0.992282249173	460	2	238	184	1.74211413158	0.0114004124744	2.3673123041	1.71747647559	0	0
Y	2712893	chrY	2844852	C	T	FGC58103	2.71289	..	g	-	twist,arbor	0	2712893	62	2712956	0	2712893	2712853	2712932	TATTCTGGATCTCCAAGGATGGATTTGCAGCTTTTTTTGGAGGGGAGGGTGGAGGAGGGGCAGAAGGGTCACACACCTCT	C.T	A	Ysnp_v14.999	..	..	..	..	..	0	0	..	14	12	14	9	1.20274914089	1.86046511628	1.4014014014	0.992282249173	616	39	882	216	2.33291805446	0.22230804325	8.77298089167	2.01616803656	0	0
Y	2712956	chrY	2844915	A	G	snp_24_2712956	2.71296	..	N	-	twist,1240k,arbor	0	2712956	0	2712956	0	2712956	2712916	2712995	AAGGGTCACACACCTCTAGGGAAAAAGTGTACCAAGAGGGCAGGTAGGGAAAGGTAAGGAATTCTGACCTAGTGCTTTGT	A.G	C	Ysnp_old.1240k+v14.999	..	..	..	..	..	0	0	..	11	13	13	10	0.945017182131	2.01550387597	1.3013013013	1.10253583241	64	150	100	122	0.242381096567	0.855030935578	0.994669035337	1.13876157621	0	0
Y	2713020	chrY	2844979	.	.	.	..	..	c	-	..	63	2712956	63	2712956	63	2712956	..	..	..	..	..	..	..	..	..	..	..	0	0	..	3	10	8	9	0.257731958763	1.5503875969	0.800800800801	0.992282249173	4	17	10	148	0.0151488185355	0.0969035060321	0.0994669035337	1.3814484695	0	0
Y	2713091	chrY	2845050	.	.	.	..	..	c	-	..	134	2712956	134	2712956	134	2712956	..	..	..	..	..	..	..	..	..	..	..	0	0	..	2	3	3	9	0.171821305842	0.46511627907	0.3003003003	0.992282249173	2	3	4	204	0.00757440926773	0.0171006187116	0.0397867614135	1.9041587012	0	0
Y	2713097	chrY	2845056	.	.	.	..	..	g	-	..	140	2712956	140	2712956	140	2712956	..	..	..	..	..	..	..	..	..	..	..	0	0	..	2	2	4	9	0.171821305842	0.31007751938	0.4004004004	0.992282249173	2	2	5	202	0.00757440926773	0.0114004124744	0.0497334517668	1.88549047864	0	0
Y	2713293	chrY	2845252	T	C	snp_24_2713293	2.71329	..	t	-	twist,1240k,arbor	0	2713293	0	2713293	0	2713293	2713253	2713332	AGCGAAGTCATGGAGGGCGTAAATGGGGCCAGGACATTGAATGGGCAGCCTGCTGAGCCTGGAGCCTTGCTTGCTTAAAT	T.C	A	Ysnp_only.1240k,Panel2_840k	..	..	..	..	..	0	0	..	14	14	14	10	1.20274914089	2.17054263566	1.4014014014	1.10253583241	834	849	89	235	3.15852866464	4.83947509537	0.88525544145	2.19351615089	0	0
Y	2713468	chrY	2845427	.	.	.	..	..	a	-	..	120	2713589	120	2713589	120	2713589	..	..	..	..	..	..	..	..	..	..	..	0	0	..	2	1	3	9	0.171821305842	0.15503875969	0.3003003003	0.992282249173	3	1	4	107	0.0113616139016	0.00570020623718	0.0397867614135	0.998749907001	0	0
Y	2713485	chrY	2845444	.	.	.	..	..	t	-	..	103	2713589	103	2713589	103	2713589	..	..	..	..	..	..	..	..	..	..	..	0	0	..	2	2	4	9	0.171821305842	0.31007751938	0.4004004004	0.992282249173	3	2	5	90	0.0113616139016	0.0114004124744	0.0497334517668	0.840070015234	0	0
Y	2713556	chrY	2845515	.	.	.	..	..	g	-	..	32	2713589	32	2713589	32	2713589	..	..	..	..	..	..	..	..	..	..	..	0	0	..	13	12	12	9	1.11683848797	1.86046511628	1.2012012012	0.992282249173	182	49	23	199	0.689271243363	0.279310105622	0.228773878127	1.8574881448	0	0
Y	2713589	chrY	2845548	G	A	rs72625369	2.71359	..	g	-	twist,1240k,arbor	0	2713589	0	2713589	0	2713589	2713549	2713628	CACCTCCGCCAAGCCCTGGGGACTCCTAGGCTGCTAAAACTTTCTCAGGTTCAACCTGGCATAGAGTGTTCCTGCTGTGC	G.A	T	Ysnp_old.1240k+v14.999	..	..	..	..	..	0	0	..	14	14	12	10	1.20274914089	2.17054263566	1.2012012012	1.10253583241	197	105	31	179	0.746079312871	0.598521654904	0.308347400954	1.67080591919	0	0
Y	2713727	chrY	2845686	.	.	.	..	..	g	-	..	122	2713850	137	2713589	122	2713850	..	..	..	..	..	..	..	..	..	..	..	0	0	..	0	2	3	9	0.0	0.31007751938	0.3003003003	0.992282249173	0	2	3	160	0.0	0.0114004124744	0.0298400710601	1.49345780486	0	0
Y	2713772	chrY	2845731	.	.	.	..	..	g	-	..	77	2713850	182	2713589	77	2713850	..	..	..	..	..	..	..	..	..	..	..	0	0	..	8	2	5	9	0.687285223368	0.31007751938	0.500500500501	0.992282249173	18	2	7	201	0.0681696834096	0.0114004124744	0.0696268324736	1.87615636736	0	0
Y	2713850	chrY	2845809	A	G	rs746574347	2.71385	..	a	-	twist,arbor	0	2713850	260	2713589	0	2713850	2713810	2713889	TTGTAATTTCCAGACAGATAGGTCGGTTGCTAAGTTTGTCTGAGGGTGTTTAAGCCAGATTCCGGGAATATTTCCTATCT	A.G	T	Ysnp_v14.999	..	..	..	..	..	0	0	..	14	1	12	9	1.20274914089	0.15503875969	1.2012012012	0.992282249173	374	1	17	117	1.41641453307	0.00570020623718	0.169093736007	1.0920910198	0	0
Y	2713934	chrY	2845893	.	.	.	..	..	c	-	..	46	2713981	344	2713589	83	2713850	..	..	..	..	..	..	..	..	..	..	..	0	0	..	13	2	2	9	1.11683848797	0.31007751938	0.2002002002	0.992282249173	43	2	2	100	0.162849799256	0.0114004124744	0.0198933807067	0.933411128038	0	0
Y	2713981	chrY	2845940	G	A	FT14587	2.71398	..	g	-	twist	0	2713981	391	2713589	99	2714081	2713941	2714020	AAAGTAATGGATTTTCCACACAAGACTGTTTTAGAAACGGTATTACAAGTAAGGAGTTCTCTGAAGGACAAGATATTTCT	G.A	T	Ysnp_v14.999	..	..	..	..	..	0	0	..	14	1	1	9	1.20274914089	0.15503875969	0.1001001001	0.992282249173	114	1	1	75	0.431741328261	0.00570020623718	0.00994669035337	0.700058346029	0	0
Y	2714044	chrY	2846003	.	.	.	..	..	g	-	..	36	2714081	454	2713589	36	2714081	..	..	..	..	..	..	..	..	..	..	..	0	0	..	13	2	11	9	1.11683848797	0.31007751938	1.1011011011	0.992282249173	91	2	30	91	0.344635621682	0.0114004124744	0.298400710601	0.849404126515	0	0
Y	2714081	Y	2846040	C	T	Z36780	2.71408	..	c	-	twist,arbor	0	2714081	491	2713589	0	2714081	2714041	2714120	ATTGACCAGGAAGGCCTGGGTAGAAATCCAGATTTCTTGTAATTGATTAATTGTGTAACTGCAGGCAACAGTACATAGAA	C.T	A	Ysnp_v14.999	..	..	..	..	..	..	..	..	..	..	..	..	..	..	..	..	198	4	94	101	0.749866517505	0.0228008249487	0.934988893217	0.942745239318	..	..
Y	2714113	chrY	2846072	A	G	rs893680994	2.71411	..	a	-	twist,arbor	0	2714113	514	2714628	0	2714113	2714073	2714152	TTTCTTGTCATTGATTAATTGTGTAACTGCAGGCAACAGTTCATAGAACCTTTTTTGAGTCTTTGTTTTCCTTGTAAATG	A.G	T	Ysnp_v14.999	..	..	..	..	..	0	0	..	14	1	14	9	1.20274914089	0.15503875969	1.4014014014	0.992282249173	174	2	62	88	0.658973606293	0.0114004124744	0.616694801909	0.821401792673	0	0
Y	2714316	chrY	2846275	C	G	rs781759261	2.71432	..	c	-	twist	0	2714316	311	2714628	202	2714113	2714276	2714355	CCCTCCCCAGATTTAATGGCTGAAGTTTCAAGGAAACTTTAAAGGGAGTTGCTTTCTGTGTGGACAGCACCTTCCATTTT	C.G	A	Ysnp_v14.999	..	..	..	..	..	0	0	..	14	0	0	9	1.20274914089	0.0	0.0	0.992282249173	133	0	0	131	0.503698216304	0.0	0.0	1.22276857773	0	0
Y	2714462	chrY	2846421	.	.	.	..	..	a	-	..	145	2714316	165	2714628	165	2714628	..	..	..	..	..	..	..	..	..	..	..	0	0	..	1	1	2	9	0.085910652921	0.15503875969	0.2002002002	0.992282249173	1	3	2	141	0.00378720463387	0.0171006187116	0.0198933807067	1.31610969053	0	0
Y	2714522	chrY	2846481	.	.	.	..	..	a	-	..	105	2714628	105	2714628	105	2714628	..	..	..	..	..	..	..	..	..	..	..	0	0	..	0	4	2	9	0.0	0.62015503876	0.2002002002	0.992282249173	0	6	2	92	0.0	0.0342012374231	0.0198933807067	0.858738237795	0	0
Y	2714628	Y	2846587	G	A	snp_24_2714628	2.71463	..	g	-	twist,1240k,arbor	0	2714628	0	2714628	0	2714628	2714588	2714667	GGGAAACACATTAGAGTCCCTAAAGGAATTGACAAATATCTGTTGTTTGGTTGTTTCTGACTTATTTGGTCGTGTCCCTT	G.A	T	Ysnp_only.1240k,Panel2_840k	..	..	..	..	..	..	..	..	..	..	..	..	..	..	..	..	548	250	254	118	2.07538813936	1.4250515593	2.52645934976	1.10142513108	..	..
Y	2714640	chrY	2846599	.	.	.	..	..	g	-	..	11	2714628	11	2714628	11	2714628	..	..	..	..	..	..	..	..	..	..	..	0	0	..	14	14	14	10	1.20274914089	2.17054263566	1.4014014014	1.10253583241	687	289	320	132	2.60180958347	1.64735960255	3.18294091308	1.23210268901	0	0
Y	2714659	chrY	2846618	G	A	CTS77	2.71466	..	g	-	twist,1240k,arbor	0	2714659	0	2714659	0	2714659	2714619	2714698	ACAAATATCGGTTGTTTGGTTGTTTCTGACTTATTTGGTCCTGTCCCTTGATGCAGGGTCCATTCTGTTTTTGTGGATTC	G.A	C	Ysnp_old.1240k+v14.999,miscellaneous	..	..	..	..	..	0	0	..	14	14	14	10	1.20274914089	2.17054263566	1.4014014014	1.10253583241	761	291	337	165	2.88206272637	1.65876001502	3.35203464908	1.54012836126	0	0
Y	2714698	chrY	2846657	.	.	.	..	..	c	-	..	38	2714659	38	2714659	38	2714659	..	..	..	..	..	..	..	..	..	..	..	0	0	..	13	14	13	9	1.11683848797	2.17054263566	1.3013013013	0.992282249173	305	188	90	175	1.15509741333	1.07163877259	0.895202131803	1.63346947407	0	0
Y	2714764	chrY	2846723	.	.	.	..	..	c	-	..	62	2714827	100	2714865	62	2714827	..	..	..	..	..	..	..	..	..	..	..	0	0	..	7	2	8	9	0.601374570447	0.31007751938	0.800800800801	0.992282249173	17	2	14	185	0.0643824787757	0.0114004124744	0.139253664947	1.72681058687	0	0
Y	2714827	Y	2846786	T	C	Z39534	2.71483	..	t	-	twist,arbor	0	2714827	37	2714865	0	2714827	2714787	2714866	GTACCTAAAAGGTAGAAAGCACAGAGGAAATCAAATCTGAGGACTGGTTTCTGCTTTTGTATGGAATTTGGATCTCAAGA	T.C	G	Ysnp_v14.999	..	..	..	..	..	..	..	..	..	..	..	..	..	..	..	..	355	27	274	153	1.34445764502	0.153905568404	2.72539315682	1.4281190259	..	..
Y	2714865	Y	2846824	G	T	snp_24_2714865	2.71486	..	g	-	twist,1240k,arbor	0	2714865	0	2714865	0	2714865	2714825	2714904	GATGACTGGTTTCTGCTTTTGTATGGAATTTGGATCTCAAAAGACAATGCAGATTGGTAGTCCCTGTGAATTTTTAAGTA	G.T	A	Ysnp_only.1240k,Panel2_840k	..	..	..	..	..	..	..	..	..	..	..	..	..	..	..	..	344	51	274	120	1.30279839405	0.290710518096	2.72539315682	1.12009335365	..	..
Y	2714915	chrY	2846874	.	.	.	..	..	g	-	..	43	2714959	43	2714959	43	2714959	..	..	..	..	..	..	..	..	..	..	..	0	0	..	14	14	13	9	1.20274914089	2.17054263566	1.3013013013	0.992282249173	88	78	69	157	0.33327400778	0.4446160865	0.686321634382	1.46545547102	0	0
Y	2714959	Y	2846918	G	A	snp_24_2714959	2.71496	..	g	-	twist,1240k,arbor	0	2714959	0	2714959	0	2714959	2714919	2714998	GGGACAAGGAGATACTGGAGTGTTGTTAATACCTAGTACTTGCCCTACCAGATTGGCCAGCCAGGGTGTAAAAACCTTGT	G.A	T	Ysnp_old.1240k+v14.999	..	..	..	..	..	..	..	..	..	..	..	..	..	..	..	..	267	237	12	138	1.01118363724	1.35094887821	0.11936028424	1.28810735669	..	..
Y	2714988	chrY	2846947	A	G	rs771168884	2.71499	..	a	-	twist,arbor	0	2714988	28	2714959	0	2714988	2714948	2715027	TACCTAGTACTGGCCCTACCAGATTGGCCAGCCAGGGTGTCAAAACCTTGTGTCCAGGAGACTATCGCATAGTAGCGAGA	A.G	C	Ysnp_v14.999	..	..	..	..	..	0	0	..	14	14	7	9	1.20274914089	2.17054263566	0.700700700701	0.992282249173	487	514	8	153	1.84436865669	2.92990600591	0.0795735228269	1.4281190259	0	0
Y	2715053	chrY	2847012	C	T	snp_24_2715053	2.71505	..	g	-	twist,1240k,arbor	0	2715053	0	2715053	0	2715053	2715013	2715092	CGCATAGTAGCGAGAAGTGCCAAATGGTTGCCCTGGGTTAGGGTATTGGCCTTATCCTTGTGTAACAGGTGAGAGACTTG	C.T	G	Ysnp_only.1240k,Panel2_840k	..	..	..	..	..	0	0	..	14	14	13	10	1.20274914089	2.17054263566	1.3013013013	1.10253583241	752	1758	46	152	2.84797788467	10.020962565	0.457547756255	1.41878491462	0	0
Y	2715055	Y	2847014	G	A	rs759576650	2.71505	..	g	-	twist,arbor	0	2715055	1	2715053	0	2715055	2715015	2715094	CATAGTAGCGAGAAGTGCCAAATGGTTGCCCTGGGTTACGCTATTGGCCTTATCCTTGTGTAACAGGTGAGAGACTTGGG	G.A	C	Ysnp_v14.999	..	..	..	..	..	..	..	..	..	..	..	..	..	..	..	..	647	1462	43	147	2.45032139811	8.33370151876	0.427707685195	1.37211435822	..	..
Y	2715079	chrY	2847038	.	.	.	..	..	a	-	..	23	2715055	25	2715053	23	2715055	..	..	..	..	..	..	..	..	..	..	..	0	0	..	14	14	11	10	1.20274914089	2.17054263566	1.1011011011	1.10253583241	354	588	24	131	1.34067044039	3.35172126746	0.238720568481	1.22276857773	0	0
Y	2715151	chrY	2847110	.	.	.	..	..	g	-	..	95	2715055	97	2715053	95	2715055	..	..	..	..	..	..	..	..	..	..	..	0	0	..	4	3	2	9	0.343642611684	0.46511627907	0.2002002002	0.992282249173	4	6	2	172	0.0151488185355	0.0342012374231	0.0198933807067	1.60546714023	0	0
Y	2715225	chrY	2847184	.	.	.	..	..	c	-	..	24	2715250	171	2715053	24	2715250	..	..	..	..	..	..	..	..	..	..	..	0	0	..	14	2	3	9	1.20274914089	0.31007751938	0.3003003003	0.992282249173	116	3	4	202	0.439315737528	0.0171006187116	0.0397867614135	1.88549047864	0	0
Y	2715250	Y	2847209	G	A	BY160747	2.71525	..	g	-	twist,arbor	0	2715250	196	2715053	0	2715250	2715210	2715289	TTCAGAGTGGAGAATCAGAGGCTCCTGGGACGTCAGTTATTTCAGGGACACACCAGGGAGCCTTTTCATAGTTTATTAAT	G.A	T	Ysnp_v14.999	..	..	..	..	..	..	..	..	..	..	..	..	..	..	..	..	131	2	1	154	0.496123807036	0.0114004124744	0.00994669035337	1.43745313718	..	..
Y	2715291	chrY	2847250	.	.	.	..	..	c	-	..	40	2715250	195	2715487	40	2715250	..	..	..	..	..	..	..	..	..	..	..	0	0	..	13	1	1	9	1.11683848797	0.15503875969	0.1001001001	0.992282249173	39	1	1	79	0.147700980721	0.00570020623718	0.00994669035337	0.73739479115	0	0
Y	2715344	Y	2847303	C	A	Z37322	2.71534	..	c	-	twist,arbor	0	2715344	142	2715487	0	2715344	2715304	2715383	AGGTTAGTGGAGAGACAGAACATCCAAACAGCCCTCCACCGTTGAAAATAAGACTAGAAAAGTGGTATTTTGTGGGTCTT	C.A	G	Ysnp_v14.999	..	..	..	..	..	..	..	..	..	..	..	..	..	..	..	..	141	1	20	82	0.533995853375	0.00570020623718	0.198933807067	0.765397124991	..	..
Y	2715411	Y	2847370	A	G	Y133019	2.71541	..	a	-	twist,arbor	0	2715411	75	2715487	0	2715411	2715371	2715450	TTTTGTGGGTCTTGGGAAAACAGCCTGATGGATTTCAGACCTAATATTTCCCCGTAACAACTTGGTATTAGTTGTTGAAG	A.G	C	Ysnp_v14.999	..	..	..	..	..	..	..	..	..	..	..	..	..	..	..	..	236	6	139	83	0.893780293592	0.0342012374231	1.38258995912	0.774731236272	..	..
Y	2715491	chrY	2847450	T	C	snp_24_2715491	2.71549	..	t	-	twist,1240k,arbor	0	2715491	0	2715491	0	2715491	2715451	2715530	ACCAAGGAAATGGAAGTCACTGGATTTAAGAATGGGAGATAAGGTCTGTTTTTGTGGGTGATTGCCATTACAGTGGATGG	T.C	A	Ysnp_only.1240k,Panel2_840k	..	..	..	..	..	0	0	..	14	14	14	10	1.20274914089	2.17054263566	1.4014014014	1.10253583241	424	359	1598	134	1.60577476476	2.04637403915	15.8948111847	1.25077091157	0	0
Y	2715530	chrY	2847489	G	A	snp_24_2715530	2.71553	..	g	-	twist,1240k,arbor	0	2715530	0	2715530	0	2715530	2715490	2715569	TTAGGTCTGTTTTTGTGGGTGATTGCCATTACAGTGGATGTGAGAAAAAGAAAGAGTTTGGGTGAGCCCATGATGAACTT	G.A	T	Ysnp_old.1240k+v14.999	..	..	..	..	..	0	0	..	14	13	14	10	1.20274914089	2.01550387597	1.4014014014	1.10253583241	456	152	921	142	1.72696531304	0.866431348052	9.16090181545	1.32544380181	0	0
Y	2715702	Y	2847661	A	C	FT112465	2.7157	..	a	-	twist	0	2715702	171	2715530	71	2715774	2715662	2715741	AGGGGTTTAGAATATACATCCCCAGCTGTGGTGTGGAGGATGCACATGTGGAACAGGGTGATTGAATATTTGGTGGTAGG	A.C	T	Ysnp_v14.999	..	..	..	..	..	..	..	..	..	..	..	..	..	..	..	..	362	1	21	152	1.37096807746	0.00570020623718	0.208880497421	1.41878491462	..	..
Y	2715774	chrY	2847733	A	G	FGC14234	2.71577	..	a	-	twist,arbor	0	2715774	119	2715894	0	2715774	2715734	2715813	GTGGTAGGATAAGGAGATGGTAGCTGCAGATCTTGGTGAACTACATGGATGCTTGAGAGAGTTGTGGATGGAAGGACAGT	A.G	C	Ysnp_v14.999	..	..	..	..	..	0	0	..	14	3	14	9	1.20274914089	0.46511627907	1.4014014014	0.992282249173	283	4	314	135	1.07177891138	0.0228008249487	3.12326077096	1.26010502285	0	0
Y	2715894	Y	2847853	G	A	snp_24_2715894	2.71589	..	g	-	twist,1240k,arbor	0	2715894	0	2715894	0	2715894	2715854	2715933	ATAGATGATAAGACAGAAGTAAGTGCTGACTGAAATAGAGTACTGAAACACTGCTCAAAAGAGTTACAGTAGATGCTGTC	G.A	T	Ysnp_only.1240k,Panel2_840k	..	..	..	..	..	..	..	..	..	..	..	..	..	..	..	..	338	115	349	120	1.28007516625	0.655523717276	3.47139493333	1.12009335365	..	..
Y	2716177	chrY	2848136	.	.	.	..	..	c	-	..	7	2716185	282	2715894	7	2716185	..	..	..	..	..	..	..	..	..	..	..	0	0	..	13	0	13	9	1.11683848797	0.0	1.3013013013	0.992282249173	151	0	69	74	0.571867899714	0.0	0.686321634382	0.690724234748	0	0
Y	2716185	Y	2848144	G	A	rs893630260	2.71619	..	g	-	twist,arbor	0	2716185	290	2715894	0	2716185	2716145	2716224	ATTACCATTCTTGAACGTTGAGAAGACTGAATCTCATAAATGTGACAGTTATTCTCAAAGTAGAAGATACGGGACAGTGA	G.A	T	Ysnp_v14.999	..	..	..	..	..	..	..	..	..	..	..	..	..	..	..	..	184	0	94	70	0.696845652631	0.0	0.934988893217	0.653387789627	..	..
Y	2716244	Y	2848203	G	A	BY32134	2.71624	..	g	-	twist,arbor	0	2716244	349	2715894	0	2716244	2716204	2716283	GTAGAAGATACGGGACAGTGACTAGAAAGAGGCAGAAAGATGGATTTTCTTTTGAGATAGTGGGTGATGTTTGCCCATTT	G.A	T	Ysnp_v14.999	..	..	..	..	..	..	..	..	..	..	..	..	..	..	..	..	399	3	781	151	1.51109464891	0.0171006187116	7.76836516598	1.40945080334	..	..
Y	2716360	chrY	2848319	.	.	.	..	..	g	-	..	82	2716443	465	2715894	82	2716443	..	..	..	..	..	..	..	..	..	..	..	0	0	..	5	3	11	9	0.429553264605	0.46511627907	1.1011011011	0.992282249173	9	3	60	170	0.0340848417048	0.0171006187116	0.596801421202	1.58679891766	0	0
Y	2716389	chrY	2848348	.	.	.	..	..	g	-	..	53	2716443	494	2715894	53	2716443	..	..	..	..	..	..	..	..	..	..	..	0	0	..	11	3	13	9	0.945017182131	0.46511627907	1.3013013013	0.992282249173	43	4	253	153	0.162849799256	0.0228008249487	2.5165126594	1.4281190259	0	0
Y	2716443	chrY	2848402	C	A	FGC65058	2.71644	..	c	-	twist,arbor	0	2716443	501	2716945	0	2716443	2716403	2716482	AGTTTCAGAAAAGATGGAACCTGGGCAGTTAGATCTGTTTGTGAGGGAGGCCAGCTGGGAAAGATTTCATACTAGTTTGT	C.A	G	Ysnp_v14.999	..	..	..	..	..	0	0	..	14	2	14	9	1.20274914089	0.31007751938	1.4014014014	0.992282249173	363	2	992	169	1.37475528209	0.0114004124744	9.86711683054	1.57746480638	0	0
Y	2716568	chrY	2848527	G	T	rs1003297610	2.71657	..	g	-	twist,arbor	0	2716568	376	2716945	0	2716568	2716528	2716607	ATCTGTGGTTTGAGAGGGACAGCGTAGAATGCTCTCAGGGAAGCCTCACATTTGACATTCATTTTGGAGAATGACAGGAG	G.T	A	Ysnp_v14.999	..	..	..	..	..	0	0	..	14	3	4	9	1.20274914089	0.46511627907	0.4004004004	0.992282249173	285	3	10	171	1.07935332065	0.0171006187116	0.0994669035337	1.59613302895	0	0
Y	2716647	chrY	2848606	.	.	.	..	..	a	-	..	78	2716568	297	2716945	78	2716568	..	..	..	..	..	..	..	..	..	..	..	0	0	..	8	2	2	9	0.687285223368	0.31007751938	0.2002002002	0.992282249173	16	2	2	160	0.0605952741418	0.0114004124744	0.0198933807067	1.49345780486	0	0
Y	2716670	chrY	2848629	.	.	.	..	..	g	-	..	70	2716741	274	2716945	101	2716568	..	..	..	..	..	..	..	..	..	..	..	0	0	..	10	4	0	9	0.85910652921	0.62015503876	0.0	0.992282249173	31	4	0	96	0.11740334365	0.0228008249487	0.0	0.896074682917	0	0
Y	2716741	Y	2848700	T	A	FT60487	2.71674	..	t	-	twist	0	2716741	203	2716945	113	2716855	2716701	2716780	AAGACTGCTGAGCAGACAGATGGTAGAGTTGAGGTTTTCTCGTGGTAGAGTGCTATTCAACAGTTAAGAATAAACTTTTT	T.A	C	Ysnp_v14.999	..	..	..	..	..	..	..	..	..	..	..	..	..	..	..	..	279	0	3	101	1.05663009285	0.0	0.0298400710601	0.942745239318	..	..
Y	2716855	chrY	2848814	C	T	Y18630	2.71686	..	c	-	twist,arbor	0	2716855	89	2716945	0	2716855	2716815	2716894	AATTCAGTAATTTTTTTGGATACAGGTGTTTTTTGGGTTAGATGGATGAATTATCCAGTGGTGAGTTCTGAGATTGTAGT	C.T	G	Ysnp_v14.999	..	..	..	..	..	0	0	..	13	1	13	9	1.11683848797	0.15503875969	1.3013013013	0.992282249173	170	1	93	57	0.643824787757	0.00570020623718	0.925042202863	0.532044342982	0	0
Y	2716913	chrY	2848872	G	T	rs1017165997	2.71691	..	g	-	twist,arbor	0	2716913	31	2716945	0	2716913	2716873	2716952	TGGTGAGTTCTGAGATTGTAGTGCACCCATCACCTTAGTACTGTACATTGAACATAATGTGTAGTTATTTTTATCCCTGG	G.T	C	Ysnp_v14.999	..	..	..	..	..	0	0	..	14	12	14	10	1.20274914089	1.86046511628	1.4014014014	1.10253583241	474	139	72	78	1.79513499645	0.792328666969	0.716161705442	0.72806067987	0	0
Y	2716923	Y	2848882	A	T	BY8475	2.71692	..	a	-	twist,arbor	0	2716923	21	2716945	0	2716923	2716883	2716962	TGAGATTGTAGTGCACCCATCACCTTAGTAGTGTACATTGGACATAATGTGTAGTTATTTTTATCCCTGGCCCCCTCCCA	A.T	G	Ysnp_v14.999	..	..	..	..	..	..	..	..	..	..	..	..	..	..	..	..	526	299	80	65	1.99206963741	1.70436166492	0.795735228269	0.606717233225	..	..
Y	2716931	Y	2848890	G	A	Z31314	2.71693	..	g	-	twist,arbor	0	2716931	13	2716945	0	2716931	2716891	2716970	TAGTGCACCCATCACCTTAGTAGTGTACATTGAACATAATCTGTAGTTATTTTTATCCCTGGCCCCCTCCCAACCTCCCT	G.A	C	Ysnp_v14.999	..	..	..	..	..	..	..	..	..	..	..	..	..	..	..	..	597	470	76	79	2.26096116642	2.67909693148	0.755948466856	0.73739479115	..	..
Y	2716940	Y	2848899	T	C	Z46335	2.71694	..	t	-	twist,arbor	0	2716940	4	2716945	0	2716940	2716900	2716979	CATCACCTTAGTAGTGTACATTGAACATAATGTGTAGTTAGTTTTATCCCTGGCCCCCTCCCAACCTCCCTCATCTGGGT	T.C	G	Ysnp_v14.999	..	..	..	..	..	..	..	..	..	..	..	..	..	..	..	..	679	651	65	79	2.57151194639	3.71083426041	0.646534872969	0.73739479115	..	..
Y	2716945	chrY	2848904	A	G	snp_24_2716945	2.71694	..	a	-	twist,1240k,arbor	0	2716945	0	2716945	0	2716945	2716905	2716984	CCTTAGTAGTGTACATTGAACATAATGTGTAGTTATTTTTTTCCCTGGCCCCCTCCCAACCTCCCTCATCTGGGTCTCTG	A.G	T	Ysnp_only.1240k,Panel2_840k	..	..	..	..	..	0	0	..	14	14	13	10	1.20274914089	2.17054263566	1.3013013013	1.10253583241	734	741	63	76	2.77980820126	4.22385282175	0.626641492262	0.709392457309	0	0
Y	2716955	chrY	2848914	C	G	snp_24_2716955	2.71695	..	c	-	twist,1240k,arbor	0	2716955	0	2716955	0	2716955	2716915	2716994	GTACATTGAACATAATGTGTAGTTATTTTTATCCCTGGCCACCTCCCAACCTCCCTCATCTGGGTCTCTGGCCCCCTCCC	C.G	A	Ysnp_old.1240k+v14.999	..	..	..	..	..	0	0	..	14	14	13	10	1.20274914089	2.17054263566	1.3013013013	1.10253583241	918	1076	55	90	3.47665385389	6.13342191121	0.547067969435	0.840070015234	0	0
Y	2717011	chrY	2848970	.	.	.	..	..	g	-	..	24	2717036	55	2716955	24	2717036	..	..	..	..	..	..	..	..	..	..	..	0	0	..	14	14	6	10	1.20274914089	2.17054263566	0.600600600601	1.10253583241	364	720	9	180	1.37854248673	4.10414849077	0.0895202131803	1.68014003047	0	0
Y	2717013	chrY	2848972	.	.	.	..	..	c	-	..	22	2717036	57	2716955	22	2717036	..	..	..	..	..	..	..	..	..	..	..	0	0	..	14	14	5	9	1.20274914089	2.17054263566	0.500500500501	0.992282249173	344	594	8	175	1.30279839405	3.38592250489	0.0795735228269	1.63346947407	0	0
Y	2717036	chrY	2848995	T	C	FGC24757	2.71704	..	t	-	twist,arbor	0	2717036	80	2716955	0	2717036	2716996	2717075	ACCTCCCTCGTCTGAGTCTCTGAAGCCCGTTATATCACTCGGTATGCCTTTGCATACTCATAGCAAGATAGGGGTTTTGG	T.C	G	Ysnp_v14.999	..	..	..	..	..	0	0	..	14	12	8	9	1.20274914089	1.86046511628	0.800800800801	0.992282249173	173	115	10	145	0.655186401659	0.655523717276	0.0994669035337	1.35344613566	0	0
Y	2717108	chrY	2849067	.	.	.	..	..	a	-	..	71	2717036	152	2716955	71	2717036	..	..	..	..	..	..	..	..	..	..	..	0	0	..	4	0	3	9	0.343642611684	0.0	0.3003003003	0.992282249173	4	0	3	119	0.0151488185355	0.0	0.0298400710601	1.11075924237	0	0
Y	2717142	chrY	2849101	.	.	.	..	..	g	-	..	105	2717036	186	2716955	105	2717036	..	..	..	..	..	..	..	..	..	..	..	0	0	..	0	1	4	9	0.0	0.15503875969	0.4004004004	0.992282249173	0	1	4	131	0.0	0.00570020623718	0.0397867614135	1.22276857773	0	0
Y	2717351	chrY	2849310	.	.	.	..	..	t	-	..	24	2717376	24	2717376	24	2717376	..	..	..	..	..	..	..	..	..	..	..	0	0	..	13	4	11	9	1.11683848797	0.62015503876	1.1011011011	0.992282249173	77	5	27	78	0.291614756808	0.0285010311859	0.268560639541	0.72806067987	0	0
Y	2717376	chrY	2849335	C	T	snp_24_2717376	2.71738	..	c	-	twist,1240k,arbor	0	2717376	0	2717376	0	2717376	2717336	2717415	TTGTCTCAGACATTTTATTATAAGCAGTTGGTTTGGCATCGTTCAGCTCATACTGTTTTGTTTTCATCCATTGTATCCTT	C.T	G	Ysnp_old.1240k+v14.999	..	..	..	..	..	0	0	..	13	7	13	9	1.11683848797	1.08527131783	1.3013013013	0.992282249173	234	17	74	97	0.886205884324	0.0969035060321	0.736055086149	0.905408794197	0	0
Y	2717419	chrY	2849378	.	.	.	..	..	t	-	..	42	2717376	42	2717376	42	2717376	..	..	..	..	..	..	..	..	..	..	..	0	0	..	12	8	11	9	1.03092783505	1.24031007752	1.1011011011	0.992282249173	76	18	26	169	0.287827552174	0.102603712269	0.258613949188	1.57746480638	0	0
Y	2717590	chrY	2849549	A	C	Y28872	2.71759	..	a	-	twist,arbor	0	2717590	11	2717578	0	2717590	2717550	2717629	TGCCTTTCTCACTTGCCAGTGGTGACTCAGAGGGCCCTACGGTCTTTGGGAGTCTTGGGGCTGGAGGACAGAAGGTGATG	A.C	G	Ysnp_v14.999	..	..	..	..	..	0	0	..	14	14	14	10	1.20274914089	2.17054263566	1.4014014014	1.10253583241	409	343	36	194	1.54896669525	1.95517073935	0.358080852721	1.81081758839	0	0
Y	2717693	chrY	2849652	G	A	FGC14184	2.71769	..	g	-	twist,arbor	0	2717693	114	2717578	0	2717693	2717653	2717732	AAGACAGTCTTTTCAGCTGTGGGACAGAGGAAAAATAATTTGTTTTCTGCAGATGTTGAGGCTACCCCTGTGGTAAGAGG	G.A	T	Ysnp_v14.999	..	..	..	..	..	0	0	..	14	2	14	9	1.20274914089	0.31007751938	1.4014014014	0.992282249173	219	3	257	107	0.829397814816	0.0171006187116	2.55629942082	0.998749907001	0	0
Y	2717727	Y	2849686	A	T	Z44607	2.71773	..	a	-	twist,arbor	0	2717727	93	2717821	0	2717727	2717687	2717766	ATAATTGGTTTTCTGCAGATGTTGAGGCTACCCCTGTGGTCAGAGGTTTAGCTCAACTGGAAGTTCCCCTCATGATATGG	A.T	C	Ysnp_v14.999	..	..	..	..	..	..	..	..	..	..	..	..	..	..	..	..	307	6	68	136	1.1626718226	0.0342012374231	0.676374944029	1.26943913413	..	..
Y	2717821	Y	2849780	G	A	snp_24_2717821	2.71782	..	g	-	twist,1240k,arbor	0	2717821	0	2717821	0	2717821	2717781	2717860	AGTGAACCTCTAGTTTCCTGGCAGGATGGGCCTCTACTAACCGAGAGGACCCAAGATCTAAATCCTGAGCTGTTTTGGCC	G.A	C	Ysnp_only.1240k,Panel2_840k	..	..	..	..	..	..	..	..	..	..	..	..	..	..	..	..	290	239	82	176	1.09828934382	1.36234929069	0.815628608976	1.64280358535	..	..
Y	2717867	chrY	2849826	A	T	rs777953724	2.71787	..	a	-	twist,arbor	0	2717867	14	2717882	0	2717867	2717827	2717906	GGACCCAAGATCTAAATCCTGAGCTGTTTTGGCCACATGACGGTGCATAGGTAATAAAAGTCGTCTGAGGTGGATGTGAG	A.T	C	Ysnp_v14.999	..	..	..	..	..	0	0	..	14	13	14	10	1.20274914089	2.01550387597	1.4014014014	1.10253583241	373	454	442	160	1.41262732843	2.58789363168	4.39643713619	1.49345780486	0	0
Y	2717882	chrY	2849841	.	.	.	..	..	a	-	1240k,arbor,twist	14	2717867	0	2717882	0	2717882	..	..	..	..	..	..	..	..	..	..	..	0	0	..	14	13	14	11	1.20274914089	2.01550387597	1.4014014014	1.21278941566	223	274	439	141	0.844546633352	1.56185650899	4.36659706513	1.31610969053	0	0
Y	2717889	chrY	2849848	.	.	.	..	..	a	-	..	21	2717867	6	2717882	6	2717882	..	..	..	..	..	..	..	..	..	..	..	0	0	..	14	13	14	11	1.20274914089	2.01550387597	1.4014014014	1.21278941566	203	247	446	140	0.768802540675	1.40795094058	4.4362238976	1.30677557925	0	0
Y	2717978	Y	2849937	C	T	rs771328677	2.71798	..	c	-	twist,arbor	0	2717978	95	2717882	0	2717978	2717938	2718017	CACTCCCACTAATAAAAGTGTTCAAAAGTTTTTAGCCTGCGTTAGTCCTGGTCTTGAAGCACTGGAGACCTGGTCAGTCA	C.T	G	Ysnp_v14.999	..	..	..	..	..	..	..	..	..	..	..	..	..	..	..	..	421	0	20	108	1.59441315086	0.0	0.198933807067	1.00808401828	..	..
Y	2717985	chrY	2849944	C	G	rs551935939	2.71798	..	c	-	twist,arbor	0	2717985	102	2717882	0	2717985	2717945	2718024	ACTAATAAAAGTGTTCAAAAGTTTTTAGCCTGCCTTAGTCTTGGTCTTGAAGCACTGGAGACCTGGTCAGTCAGCTCTGT	C.G	T	Ysnp_v14.999	..	..	..	..	..	0	0	..	14	1	8	9	1.20274914089	0.15503875969	0.800800800801	0.992282249173	565	1	20	131	2.13977061813	0.00570020623718	0.198933807067	1.22276857773	0	0
Y	2718031	chrY	2849990	G	A	rs563718410	2.71803	..	g	-	twist,arbor	0	2718031	109	2718141	0	2718031	2717991	2718070	TTGAAGCACTGGAGACCTGGTCAGTCAGCTCTGTATAGAGTTTAGACACAGAACTGTTACCCGTTAATGTGCTAGCATGC	G.A	T	Ysnp_v14.999	..	..	..	..	..	0	0	..	14	1	4	9	1.20274914089	0.15503875969	0.4004004004	0.992282249173	349	1	4	123	1.32173441722	0.00570020623718	0.0397867614135	1.14809568749	0	0
Y	2718035	chrY	2849994	.	.	.	..	..	g	-	..	3	2718031	105	2718141	3	2718031	..	..	..	..	..	..	..	..	..	..	..	0	0	..	14	0	4	9	1.20274914089	0.0	0.4004004004	0.992282249173	308	0	4	123	1.16645902723	0.0	0.0397867614135	1.14809568749	0	0
Y	2718141	chrY	2850100	.	.	.	..	..	t	-	1240k,arbor,twist	87	2718229	0	2718141	0	2718141	..	..	..	..	..	..	..	..	..	..	..	0	0	..	8	14	13	10	0.687285223368	2.17054263566	1.3013013013	1.10253583241	15	257	53	177	0.056808069508	1.46495300296	0.527174588728	1.65213769663	0	0
Y	2718156	chrY	2850115	.	.	.	..	..	g	-	..	72	2718229	14	2718141	14	2718141	..	..	..	..	..	..	..	..	..	..	..	0	0	..	13	14	13	10	1.11683848797	2.17054263566	1.3013013013	1.10253583241	33	354	53	210	0.124977752918	2.01787300796	0.527174588728	1.96016336888	0	0
Y	2718229	chrY	2850188	A	G	snp_24_2718229	2.71823	..	a	-	twist,1240k,arbor	0	2718229	0	2718229	0	2718229	2718189	2718268	GAACTATCTCACAGGATGGAGGGAGGCCACTTGGAACTGGTGGCACCTTTAAAGAAAGAGGCCATGTCTTTTTTCAGAGG	A.G	T	Ysnp_only.1240k,Panel2_840k	..	..	..	..	..	0	0	..	14	14	11	10	1.20274914089	2.17054263566	1.1011011011	1.10253583241	220	1002	39	125	0.83318501945	5.71160664966	0.387920923781	1.16676391005	0	0
Y	2718336	chrY	2850295	A	G	rs997056080	2.71834	..	a	-	twist,arbor	0	2718336	106	2718229	0	2718336	2718296	2718375	AGGACCTTTGGGCACAAGGCTTCAAGTTTGATGTTGTGATTTAGCAGTGAACTGCATGGTGCTGTTGCTATCCATGCAGA	A.G	T	Ysnp_v14.999	..	..	..	..	..	0	0	..	14	6	13	9	1.20274914089	0.93023255814	1.3013013013	0.992282249173	176	6	63	143	0.66654801556	0.0342012374231	0.626641492262	1.33477791309	0	0
Y	2718349	chrY	2850308	.	.	.	..	..	g	-	..	12	2718336	119	2718229	12	2718336	..	..	..	..	..	..	..	..	..	..	..	0	0	..	14	3	13	9	1.20274914089	0.46511627907	1.3013013013	0.992282249173	120	3	51	146	0.454464556064	0.0171006187116	0.507281208022	1.36278024694	0	0
Y	2718466	Y	2850425	A	G	BY12738	2.71847	..	a	-	twist,arbor	0	2718466	236	2718229	0	2718466	2718426	2718505	TTTTACTTGTTTTGTTTTTGCTGTCTTTCTCCTGACTGTCTGCAGTACCTGCTAACTATTTTGACTCCCTTAGCACTGTT	A.G	T	Ysnp_v14.999	..	..	..	..	..	..	..	..	..	..	..	..	..	..	..	..	167	2	84	128	0.632463173855	0.0114004124744	0.835521989683	1.19476624389	..	..
Y	2718681	chrY	2850640	.	.	.	..	..	a	-	..	35	2718717	451	2718229	35	2718717	..	..	..	..	..	..	..	..	..	..	..	0	0	..	14	2	10	9	1.20274914089	0.31007751938	1.001001001	0.992282249173	74	2	20	125	0.280253142906	0.0114004124744	0.198933807067	1.16676391005	0	0
Y	2718717	Y	2850676	G	T	BY181010	2.71872	..	g	-	twist,arbor	0	2718717	487	2718229	0	2718717	2718677	2718756	GATTAACTTTCACTGGAAATGTTTTAGAATCACCCAAGTAAGTTCAGGATGTCACATACAAAAAATGTGGAGGACAGTTG	G.T	A	Ysnp_v14.999	..	..	..	..	..	..	..	..	..	..	..	..	..	..	..	..	210	5	37	122	0.795312973112	0.0285010311859	0.368027543075	1.13876157621	..	..
Y	2718761	chrY	2850720	.	.	.	..	..	a	-	..	43	2718717	531	2718229	43	2718717	..	..	..	..	..	..	..	..	..	..	..	0	0	..	13	12	11	9	1.11683848797	1.86046511628	1.1011011011	0.992282249173	114	36	21	191	0.431741328261	0.205207424539	0.208880497421	1.78281525455	0	0
Y	2718927	chrY	2850886	.	.	.	..	..	-	-	..	209	2718717	604	2719532	209	2718717	..	..	..	..	..	..	..	..	..	..	..	0	0	..	0	0	0	2	0.0	0.0	0.0	0.220507166483	0	0	0	7	0.0	0.0	0.0	0.0653387789627	0	0
Y	2719119	chrY	2851078	.	.	.	..	..	-	-	..	57	2719177	412	2719532	165	2719285	..	..	..	..	..	..	..	..	..	..	..	0	0	..	4	2	2	4	0.343642611684	0.31007751938	0.2002002002	0.441014332966	7	2	2	5	0.0265104324371	0.0114004124744	0.0198933807067	0.0466705564019	0	0
Y	2719177	Y	2851136	C	A	MF2463	2.71918	..	-	-	twist	0	2719177	354	2719532	107	2719285	2719137	2719216	GCCTCCCAAAGTGCTGGGATTACAGGCGTGAGCCACCGCGGCCGGCCCAGAGGGTTTCTTATATCTAGCGTGGAGTAGAG	C.A	G	Ysnp_v14.999	..	..	..	..	..	..	..	..	..	..	..	..	..	..	..	..	145	40	19	110	0.54914467191	0.228008249487	0.188987116714	1.02675224084	..	..
Y	2719206	chrY	2851165	.	.	.	..	..	g	-	..	28	2719177	325	2719532	78	2719285	..	..	..	..	..	..	..	..	..	..	..	0	0	..	14	7	11	9	1.20274914089	1.08527131783	1.1011011011	0.992282249173	98	17	20	137	0.371146054119	0.0969035060321	0.198933807067	1.27877324541	0	0
Y	2719259	chrY	2851218	.	.	.	..	..	a	-	..	25	2719285	272	2719532	25	2719285	..	..	..	..	..	..	..	..	..	..	..	0	0	..	14	5	14	9	1.20274914089	0.77519379845	1.4014014014	0.992282249173	165	5	142	112	0.624888764588	0.0285010311859	1.41243003018	1.0454204634	0	0
Y	2719285	Y	2851244	C	G	rs775641755	2.71929	..	c	-	twist,arbor	0	2719285	246	2719532	0	2719285	2719245	2719324	GCCCTAGGTTGGTTAAAGTAACACTGCATTAGTAAGTGGTAACTGGATTGGTACTGATGATTGGATAGCACATTTTAAAG	C.G	A	Ysnp_v14.999	..	..	..	..	..	..	..	..	..	..	..	..	..	..	..	..	278	6	246	101	1.05284288821	0.0342012374231	2.44688582693	0.942745239318	..	..
Y	2719290	chrY	2851249	.	.	.	..	..	g	-	..	4	2719285	241	2719532	4	2719285	..	..	..	..	..	..	..	..	..	..	..	0	0	..	14	3	14	9	1.20274914089	0.46511627907	1.4014014014	0.992282249173	277	5	244	108	1.04905568358	0.0285010311859	2.42699244622	1.00808401828	0	0
Y	2719408	Y	2851367	A	T	rs367614573	2.71941	..	a	-	twist,arbor	0	2719408	123	2719532	0	2719408	2719368	2719447	GTTGACAGATTGTTTTTAAGTCTGGCTCCACTGGTTGCAGCATGTATACTGAGTGGTGTAATCTTTCTTATGGTTTGGTC	A.T	C	Ysnp_v14.999	..	..	..	..	..	..	..	..	..	..	..	..	..	..	..	..	461	3	23	108	1.74590133621	0.0171006187116	0.228773878127	1.00808401828	..	..
Y	2719437	chrY	2851396	.	.	.	..	..	a	-	..	19	2719457	94	2719532	19	2719457	..	..	..	..	..	..	..	..	..	..	..	0	0	..	14	2	10	9	1.20274914089	0.31007751938	1.001001001	0.992282249173	323	2	30	114	1.22326709674	0.0114004124744	0.298400710601	1.06408868596	0	0
Y	2719457	chrY	2851416	C	T	FGC21918	2.71946	..	t	-	twist,arbor	0	2719457	74	2719532	0	2719457	2719417	2719496	TGAGTGGTGTAATCTTTCTTATGGTTTGGTCCCAGGGCTTGGGGAGGTATAAGGGGAAAATGTGTTTTCTCTGTCTGCTT	C.T	G	Ysnp_v14.999	..	..	..	..	..	0	0	..	14	2	11	9	1.20274914089	0.31007751938	1.1011011011	0.992282249173	306	2	25	124	1.15888461796	0.0114004124744	0.248667258834	1.15742979877	0	0
Y	2719471	chrY	2851430	.	.	.	..	..	g	-	..	13	2719457	60	2719532	13	2719457	..	..	..	..	..	..	..	..	..	..	..	0	0	..	14	5	11	9	1.20274914089	0.77519379845	1.1011011011	0.992282249173	216	5	25	106	0.818036200915	0.0285010311859	0.248667258834	0.98941579572	0	0
Y	2719532	Y	2851491	A	G	snp_24_2719532	2.71953	..	a	-	twist,1240k,arbor	0	2719532	0	2719532	0	2719532	2719492	2719571	TGCTTACTCAGCACCTCTAGCCTTACTTACCGTAGACTCATACAAACCTGGAATCTTAGCCCACTGCTTTGGTGCTTATG	A.G	T	Ysnp_only.1240k,Panel2_840k	..	..	..	..	..	..	..	..	..	..	..	..	..	..	..	..	366	494	33	108	1.38611689599	2.81590188117	0.328240781661	1.00808401828	..	..
Y	2719584	chrY	2851543	G	T	A1617	2.71958	..	g	-	twist,arbor	0	2719584	51	2719532	0	2719584	2719544	2719623	ATCTTAGCCCACTGCTTTGGTGCTTATGGACTATAGCTTCATACTTTTCCACTTTAGATTAGAGGGCAAAGAGAAGAATG	G.T	A	Ysnp_v14.999	..	..	..	..	..	0	0	..	14	13	11	9	1.20274914089	2.01550387597	1.1011011011	0.992282249173	263	93	18	99	0.996034818707	0.530119180058	0.179040426361	0.924077016758	0	0
Y	2719591	chrY	2851550	.	.	.	..	..	t	-	..	6	2719584	58	2719532	6	2719584	..	..	..	..	..	..	..	..	..	..	..	0	0	..	14	11	10	10	1.20274914089	1.70542635659	1.001001001	1.10253583241	201	55	18	104	0.761228131407	0.313511343045	0.179040426361	0.97074757316	0	0
Y	2719706	chrY	2851665	T	A	rs75351225	2.71971	..	t	-	twist,arbor	0	2719706	173	2719532	0	2719706	2719666	2719745	CTGAGGTTGGGCAGGTTAGTATCCCTCTGTGCCCTTGTTACATCATTTATTGTCTGAGGCAGTTCTGCTTGGCTGCTTAG	T.A	C	Ysnp_v14.999	..	..	..	..	..	0	0	..	14	1	3	9	1.20274914089	0.15503875969	0.3003003003	0.992282249173	281	1	3	100	1.06420450212	0.00570020623718	0.0298400710601	0.933411128038	0	0
Y	2719721	Y	2851680	G	A	Z34962	2.71972	..	g	-	twist,arbor	0	2719721	188	2719532	0	2719721	2719681	2719760	TTAGTATCCCTCTGTGCCCTTGTTATATCATTTATTGTCTCAGGCAGTTCTGCTTGGCTGCTTAGTGAACCTCCTTTCAG	G.A	C	Ysnp_v14.999	..	..	..	..	..	..	..	..	..	..	..	..	..	..	..	..	344	1	4	121	1.30279839405	0.00570020623718	0.0397867614135	1.12942746493	..	..
Y	2719812	chrY	2851771	.	.	.	..	..	c	-	..	25	2719838	279	2719532	25	2719838	..	..	..	..	..	..	..	..	..	..	..	0	0	..	14	3	13	10	1.20274914089	0.46511627907	1.3013013013	1.10253583241	592	4	120	161	2.24202514325	0.0228008249487	1.1936028424	1.50279191614	0	0
Y	2719838	chrY	2851797	C	G	YP4560	2.71984	..	c	-	twist,arbor	0	2719838	305	2719532	0	2719838	2719798	2719877	TCTGCCTCATCTCACGTAAGTATTTTGCCTACTGTAGCACAACAGCTTGATGATTTTCTGTTCTGGTACATAACCTTATC	C.G	A	Ysnp_v14.999	..	..	..	..	..	0	0	..	14	3	14	10	1.20274914089	0.46511627907	1.4014014014	1.10253583241	1000	10	191	121	3.78720463387	0.0570020623718	1.89981785749	1.12942746493	0	0
Y	2719846	Y	2851805	G	T	Z36298	2.71985	..	g	-	twist,arbor	0	2719846	313	2719532	0	2719846	2719806	2719885	ATCTCACGTAAGTATTTTGCCTACTGTAGCACCACAGCTTCATGATTTTCTGTTCTGGTACATAACCTTATCTGCTGAAT	G.T	C	Ysnp_v14.999	..	..	..	..	..	..	..	..	..	..	..	..	..	..	..	..	881	10	183	127	3.33652728244	0.0570020623718	1.82024433467	1.18543213261	..	..
Y	2719926	chrY	2851885	.	.	.	..	..	t	-	..	42	2719969	393	2719532	42	2719969	..	..	..	..	..	..	..	..	..	..	..	0	0	..	13	2	8	9	1.11683848797	0.31007751938	0.800800800801	0.992282249173	72	2	24	114	0.272678733638	0.0114004124744	0.238720568481	1.06408868596	0	0
Y	2719969	Y	2851928	T	G	Z36139	2.71997	..	t	-	twist,arbor	0	2719969	436	2719532	0	2719969	2719929	2720008	ACCTGATTGGAAGGAATGTGCCAAGTTGTATTCAGTGTCTAAATGACAGCACCCCCTACCCTGCCTCTGCACACATTCAC	T.G	A	Ysnp_v14.999	..	..	..	..	..	..	..	..	..	..	..	..	..	..	..	..	582	2	180	190	2.20415309691	0.0114004124744	1.79040426361	1.77348114327	..	..
Y	2720017	chrY	2851976	C	T	B482	2.72002	..	c	-	twist,arbor	0	2720017	484	2719532	0	2720017	2719977	2720056	GCACCCCCTACCCTGCCTCTGCACACATTCACATTACCTTAATTACACTTGTTTATGGATGGCCAAGTACTTACATCGCT	C.T	A	Ysnp_v14.999	..	..	..	..	..	0	0	..	13	3	13	9	1.11683848797	0.46511627907	1.3013013013	0.992282249173	661	3	598	151	2.50334226298	0.0171006187116	5.94812083131	1.40945080334	0	0
Y	2720031	chrY	2851990	A	G	rs1056722114	2.72003	..	a	-	twist,arbor	0	2720031	498	2719532	0	2720031	2719991	2720070	GCCTCTGCACACATTCACATTACCTTCATTACACTTGTTTTTGGATGGCCAAGTACTTACATCGCTGGGTGGTGGGGCCA	A.G	T	Ysnp_v14.999	..	..	..	..	..	0	0	..	13	2	13	9	1.11683848797	0.31007751938	1.3013013013	0.992282249173	615	2	494	145	2.32913084983	0.0114004124744	4.91366503456	1.35344613566	0	0
Y	2720053	chrY	2852012	C	T	rs772842615	2.72005	..	c	-	twist,arbor	0	2720053	520	2719532	0	2720053	2720013	2720092	CCTTCATTACACTTGTTTATGGATGGCCAAGTACTTACATAGCTGGGTGGTGGGGCCATTCCTATAGTCACCTTGGTTTG	C.T	A	Ysnp_v14.999	..	..	..	..	..	0	0	..	14	1	13	9	1.20274914089	0.15503875969	1.3013013013	0.992282249173	784	1	230	165	2.96916843295	0.00570020623718	2.28773878127	1.54012836126	0	0
Y	2720117	chrY	2852076	.	.	.	..	..	c	-	..	63	2720053	533	2720651	63	2720053	..	..	..	..	..	..	..	..	..	..	..	0	0	..	11	5	8	9	0.945017182131	0.77519379845	0.800800800801	0.992282249173	45	5	10	207	0.170424208524	0.0285010311859	0.0994669035337	1.93216103504	0	0
Y	2720176	chrY	2852135	.	.	.	..	..	g	-	..	59	2720236	474	2720651	59	2720236	..	..	..	..	..	..	..	..	..	..	..	0	0	..	9	2	0	9	0.773195876289	0.31007751938	0.0	0.992282249173	24	2	0	170	0.0908929112128	0.0114004124744	0.0	1.58679891766	0	0
Y	2720236	chrY	2852195	A	G	A10028	2.72024	..	a	-	twist,arbor	0	2720236	414	2720651	0	2720236	2720196	2720275	GTAGAACAAAAGTTTTACACACTGTGGCCTTTTTGTTTGTTTGCAAGCAGGTTTCTGATGTATTGTCCTTTAGGGCCAAG	A.G	T	Ysnp_v14.999	..	..	..	..	..	0	0	..	14	1	12	9	1.20274914089	0.15503875969	1.2012012012	0.992282249173	356	1	26	110	1.34824484966	0.00570020623718	0.258613949188	1.02675224084	0	0
Y	2720284	Y	2852243	C	T	B460	2.72028	..	c	-	twist,arbor	0	2720284	366	2720651	0	2720284	2720244	2720323	AGGTTTCTGATGTATTGTCCTTTAGGGCCAAGTTCTGGACACAAAGGCATTCCTAAAGTTAATTTGGGGGTGGTACACAC	C.T	A	Ysnp_v14.999	..	..	..	..	..	..	..	..	..	..	..	..	..	..	..	..	420	1	19	144	1.59062594622	0.00570020623718	0.188987116714	1.34411202437	..	..
Y	2720320	Y	2852279	A	C	rs762820247	2.72032	..	a	-	twist,arbor	0	2720320	330	2720651	0	2720320	2720280	2720359	GGACCCAAAGGCATTCCTAAAGTTAATTTGGGGGTGGTACGCACAGTGGCAGGGCAGCCGGAAAGGAGGATGTGGTTTTC	A.C	G	Ysnp_v14.999	..	..	..	..	..	..	..	..	..	..	..	..	..	..	..	..	646	2	14	148	2.44653419348	0.0114004124744	0.139253664947	1.3814484695	..	..
Y	2720403	Y	2852362	C	T	MF6816	2.7204	..	c	-	twist	0	2720403	247	2720651	14	2720418	2720363	2720442	TTCCTTTTGGAAGAAAAGGGCTCAGTCAGCCTAATTGTCCATTGAAGTGCTTCCAACTTTTCTTTTAAGAGCTTTAATTG	C.T	A	Ysnp_v14.999	..	..	..	..	..	..	..	..	..	..	..	..	..	..	..	..	400	3	48	100	1.51488185355	0.0171006187116	0.477441136962	0.933411128038	..	..
Y	2720418	chrY	2852377	A	G	FGC14078	2.72042	..	a	-	twist,arbor	0	2720418	232	2720651	0	2720418	2720378	2720457	AAGGGCTCAGTCAGCCTAATTGTCCCTTGAAGTGCTTCCATCTTTTCTTTTAAGAGCTTTAATTGGTATGTTTGCATGCA	A.G	T	Ysnp_v14.999	..	..	..	..	..	0	0	..	13	1	12	10	1.11683848797	0.15503875969	1.2012012012	1.10253583241	300	3	48	96	1.13616139016	0.0171006187116	0.477441136962	0.896074682917	0	0
Y	2720475	Y	2852434	C	A	rs766335961	2.72047	..	c	-	twist,arbor	0	2720475	175	2720651	0	2720475	2720435	2720514	TTTAATTGGTATGTTTGCATGCAGCATCTGGGAGTTTCTTGAATTTCTACATTTATGTTTGACTTCTGAATTATAGTCTC	C.A	G	Ysnp_v14.999	..	..	..	..	..	..	..	..	..	..	..	..	..	..	..	..	168	1	21	83	0.636250378489	0.00570020623718	0.208880497421	0.774731236272	..	..
Y	2720567	Y	2852526	C	T	CTS83	2.72057	..	c	-	twist,arbor	0	2720567	83	2720651	0	2720567	2720527	2720606	TTGGTTGGTCCAGTAGGCAGTTCTGATCAGGGAACTTACGAAGCTTTCAATTCTTTGCTTAACTCACTGGCCAGGAAAGC	C.T	A	Ysnp_v14.999	..	..	..	..	..	..	..	..	..	..	..	..	..	..	..	..	321	9	73	143	1.21569268747	0.0513018561347	0.726108395796	1.33477791309	..	..
Y	2720612	Y	2852571	A	G	FT31914	2.72061	..	a	-	twist	0	2720612	38	2720651	38	2720651	2720572	2720651	TTCAATTCTTTGCTTAACTCACTGGCCAGGAAAGCTGGAACTGATCTTGAGTTTCTATTAGTAGTGGTGGTAAATATGAG	A.G	C	Ysnp_v14.999	..	..	..	..	..	..	..	..	..	..	..	..	..	..	..	..	416	49	255	146	1.57547712769	0.279310105622	2.53640604011	1.36278024694	..	..
Y	2720651	chrY	2852610	G	A	snp_24_2720651	2.72065	..	g	-	twist,1240k,arbor	0	2720651	0	2720651	0	2720651	2720611	2720690	AATGATCTTGAGTTTCTATTAGTAGTGGTGGTAAATATGACGTGGTGGTGGCAAACAAACTGAACACTCATTGGAGAATG	G.A	C	Ysnp_old.1240k+v14.999	..	..	..	..	..	0	0	..	14	14	14	9	1.20274914089	2.17054263566	1.4014014014	0.992282249173	599	809	557	125	2.26853557569	4.61146684588	5.54030652683	1.16676391005	0	0
Y	2720774	Y	2852733	A	G	BY202345	2.72077	..	a	-	twist	0	2720774	122	2720651	122	2720651	2720734	2720813	TGCTCTCATTAGATTGACTGCATAGGATCCAGGCCTTAACTTGGATAAGTGGGCTTGGATATGCCAGGCTGATGAATTCC	A.G	T	Ysnp_v14.999	..	..	..	..	..	..	..	..	..	..	..	..	..	..	..	..	368	79	17	171	1.39369130526	0.450316292738	0.169093736007	1.59613302895	..	..
Y	2720822	chrY	2852781	.	.	.	..	..	c	-	..	47	2720774	76	2720899	76	2720899	..	..	..	..	..	..	..	..	..	..	..	0	0	..	13	12	9	9	1.11683848797	1.86046511628	0.900900900901	0.992282249173	160	28	15	131	0.605952741418	0.159605774641	0.149200355301	1.22276857773	0	0
Y	2720899	Y	2852858	A	G	snp_24_2720899	2.7209	..	a	-	twist,1240k,arbor	0	2720899	0	2720899	0	2720899	2720859	2720938	TGGAATAGGAGCCTTTGTCACCTTTTTGGACTGCTGGCTTCTATTAAATGGCCTCACATCTCCATAGCACCTTGAATGGT	A.G	C	Ysnp_old.1240k+v14.999	..	..	..	..	..	..	..	..	..	..	..	..	..	..	..	..	242	69	55	105	0.916503521395	0.393314230366	0.547067969435	0.98008168444	..	..
Y	2720979	chrY	2852938	T	C	Z27414	2.72098	..	t	-	twist,arbor	0	2720979	79	2720899	0	2720979	2720939	2721018	GTTAAATCTATAGTAGCAGCAGAAATAATATTAGCTGACAGTTACTGCTTTGCCAGGTCCTTTATGTTCCATTATCTCAT	T.C	G	Ysnp_v14.999	..	..	..	..	..	0	0	..	13	0	8	9	1.11683848797	0.0	0.800800800801	0.992282249173	106	0	10	50	0.40144369119	0.0	0.0994669035337	0.466705564019	0	0
Y	2721099	chrY	2853058	.	.	.	..	..	g	-	..	21	2721121	25	2721125	21	2721121	..	..	..	..	..	..	..	..	..	..	..	0	0	..	14	10	11	10	1.20274914089	1.5503875969	1.1011011011	1.10253583241	146	21	40	84	0.552931876544	0.119704330981	0.397867614135	0.784065347552	0	0
Y	2721121	Y	2853080	G	C	FGC34388	2.72112	..	g	-	twist,arbor	0	2721121	3	2721125	0	2721121	2721081	2721160	GGACAGTATTTCAACTTCGGCCTTTTTTATAGGAGAATGAACCAAGCTCTGGTTACTTTACTTACTGTGTCTCTTTCCAC	G.C	A	Ysnp_v14.999	..	..	..	..	..	..	..	..	..	..	..	..	..	..	..	..	196	22	43	91	0.742292108238	0.125404537218	0.427707685195	0.849404126515	..	..
Y	2721220	Y	2853179	G	T	snp_24_2721220	2.72122	..	g	-	twist,1240k,arbor	0	2721220	0	2721220	0	2721220	2721180	2721259	AGCAGTGATAAGAGAGAAGCTGGCAAACCTAGTTAGTCCTCAGAGCCCAAAGATACGGGAGAGAGGAAATGCAGCAGCTG	G.T	C	Ysnp_only.1240k,Panel2_840k	..	..	..	..	..	..	..	..	..	..	..	..	..	..	..	..	537	608	78	146	2.03372888839	3.46572539221	0.775841847563	1.36278024694	..	..
Y	2721226	chrY	2853185	C	G	rs1021628702	2.72123	..	c	-	twist,arbor	0	2721226	5	2721220	0	2721226	2721186	2721265	GATAAGAGAGAAGCTGGCAAACCTAGTTAGTCCTGAGAGCACAAAGATACGGGAGAGAGGAAATGCAGCAGCTGATTAAA	C.G	A	Ysnp_v14.999	..	..	..	..	..	0	0	..	14	14	14	10	1.20274914089	2.17054263566	1.4014014014	1.10253583241	552	595	75	154	2.09053695789	3.39162271112	0.746001776503	1.43745313718	0	0
Y	2721446	Y	2853405	A	G	rs756541852	2.72145	..	a	-	twist,arbor	0	2721446	225	2721220	0	2721446	2721406	2721485	TTCAGAGGACTGTACTCAGTTTAAATGTGGAGTTTTTAATCTCTTTTAACTTTTATAAGCTTTTTCTCCCAACAAAGCTG	A.G	C	Ysnp_v14.999	..	..	..	..	..	..	..	..	..	..	..	..	..	..	..	..	4	0	0	18	0.0151488185355	0.0	0.0	0.168014003047	..	..
Y	2721516	chrY	2853475	.	.	.	..	..	g	-	..	69	2721446	295	2721220	69	2721446	..	..	..	..	..	..	..	..	..	..	..	0	0	..	3	3	3	9	0.257731958763	0.46511627907	0.3003003003	0.992282249173	4	4	3	171	0.0151488185355	0.0228008249487	0.0298400710601	1.59613302895	0	0
Y	2721535	chrY	2853494	.	.	.	..	..	c	-	..	88	2721446	314	2721220	88	2721446	..	..	..	..	..	..	..	..	..	..	..	0	0	..	5	3	4	9	0.429553264605	0.46511627907	0.4004004004	0.992282249173	5	4	5	161	0.0189360231693	0.0228008249487	0.0497334517668	1.50279191614	0	0
Y	2721548	chrY	2853507	.	.	.	..	..	g	-	..	89	2721638	327	2721220	89	2721638	..	..	..	..	..	..	..	..	..	..	..	0	0	..	6	3	3	9	0.515463917526	0.46511627907	0.3003003003	0.992282249173	11	3	4	131	0.0416592509725	0.0171006187116	0.0397867614135	1.22276857773	0	0
Y	2721638	Y	2853597	A	G	Z41344	2.72164	..	a	-	twist,arbor	0	2721638	417	2721220	0	2721638	2721598	2721677	TGTACCATTTGAATCTCCTGAAAATTGCTTCTGGAACAAATTGGGGCTTGGATAACTCTTGGGCTGATACATGTACTTGG	A.G	T	Ysnp_v14.999	..	..	..	..	..	..	..	..	..	..	..	..	..	..	..	..	892	1	40	155	3.37818653341	0.00570020623718	0.397867614135	1.44678724846	..	..
Y	2721723	Y	2853682	C	T	rs754388213	2.72172	..	c	-	twist,arbor	0	2721723	502	2721220	0	2721723	2721683	2721762	GACATTTTGAACTCCTCCTGCTGATAGATGTCACGAGCAAAACCAGAGTGGTAAGTGTTAAACAAGGAATAAAGCAAGTA	C.T	A	Ysnp_v14.999	..	..	..	..	..	..	..	..	..	..	..	..	..	..	..	..	399	1	70	124	1.51109464891	0.00570020623718	0.696268324736	1.15742979877	..	..
Y	2721848	chrY	2853807	.	.	.	..	..	t	-	..	124	2721723	403	2722252	124	2721723	..	..	..	..	..	..	..	..	..	..	..	0	0	..	1	3	3	9	0.085910652921	0.46511627907	0.3003003003	0.992282249173	2	3	3	119	0.00757440926773	0.0171006187116	0.0298400710601	1.11075924237	0	0
Y	2721922	chrY	2853881	.	.	.	..	..	g	-	..	71	2721994	329	2722252	71	2721994	..	..	..	..	..	..	..	..	..	..	..	0	0	..	6	8	5	9	0.515463917526	1.24031007752	0.500500500501	0.992282249173	9	20	7	93	0.0340848417048	0.114004124744	0.0696268324736	0.868072349075	0	0
Y	2721994	chrY	2853953	C	T	Z41932	2.72199	..	c	-	twist,arbor	0	2721994	257	2722252	0	2721994	2721954	2722033	ACCTGCACCTTCCGGGTTCAAGCGACTTTCCTGCCTCAGCATCCCGAGTAGGTGGGATTACAGGCATGTGCCACCACCCG	C.T	A	Ysnp_v14.999	..	..	..	..	..	0	0	..	11	12	6	9	0.945017182131	1.86046511628	0.600600600601	0.992282249173	14	29	7	202	0.0530208648741	0.165305980878	0.0696268324736	1.88549047864	0	0
Y	2722099	chrY	2854058	C	T	FGC24758	2.7221	..	c	-	twist,arbor	0	2722099	152	2722252	0	2722099	2722059	2722138	ACGGGGTTTCTCCATGTTGGTCAGGCTGGTCTTGAACTCCAGACCTCAGGTGATCTGCCTGCTTTGGCCTCCCAAAGTAT	C.T	A	Ysnp_v14.999	..	..	..	..	..	0	0	..	7	6	3	9	0.601374570447	0.93023255814	0.3003003003	0.992282249173	12	9	4	56	0.0454464556064	0.0513018561347	0.0397867614135	0.522710231701	0	0
Y	2722105	chrY	2854064	.	.	.	..	..	c	-	..	5	2722099	146	2722252	5	2722099	..	..	..	..	..	..	..	..	..	..	..	0	0	..	9	7	3	9	0.773195876289	1.08527131783	0.3003003003	0.992282249173	15	12	4	73	0.056808069508	0.0684024748462	0.0397867614135	0.681390123468	0	0
Y	2722117	chrY	2854076	.	.	.	..	..	c	-	..	17	2722099	134	2722252	17	2722099	..	..	..	..	..	..	..	..	..	..	..	0	0	..	11	9	6	9	0.945017182131	1.39534883721	0.600600600601	0.992282249173	26	21	8	110	0.0984673204805	0.119704330981	0.0795735228269	1.02675224084	0	0
Y	2722167	chrY	2854126	.	.	.	..	..	t	-	..	67	2722099	84	2722252	67	2722099	..	..	..	..	..	..	..	..	..	..	..	0	0	..	14	13	11	9	1.20274914089	2.01550387597	1.1011011011	0.992282249173	194	30	24	271	0.73471769897	0.171006187116	0.238720568481	2.52954415698	0	0
Y	2722252	chrY	2854211	G	A	rs112001559	2.72225	..	g	-	twist,1240k,arbor	0	2722252	0	2722252	0	2722252	2722212	2722291	TAAGTTTGTCTCTGGGGCTCTTTGTTACCACCGCTCCAGACTTGCCCATTGAGGACTATCAATTGGAAATATGTCCCTGA	G.A	C	Ysnp_only.1240k,Panel2_840k	..	..	..	..	..	0	0	..	14	14	12	9	1.20274914089	2.17054263566	1.2012012012	0.992282249173	166	191	48	112	0.628675969222	1.0887393913	0.477441136962	1.0454204634	0	0
Y	2722267	chrY	2854226	.	.	.	..	..	c	-	..	14	2722252	5	2722273	5	2722273	..	..	..	..	..	..	..	..	..	..	..	0	0	..	13	13	13	10	1.11683848797	2.01550387597	1.3013013013	1.10253583241	102	130	75	95	0.386294872654	0.741026810834	0.746001776503	0.886740571636	0	0
Y	2722273	chrY	2854232	.	.	.	..	..	a	-	1240k,arbor,twist	20	2722252	0	2722273	0	2722273	..	..	..	..	..	..	..	..	..	..	..	0	0	..	13	13	13	10	1.11683848797	2.01550387597	1.3013013013	1.10253583241	82	107	85	89	0.310550779977	0.609922067379	0.845468680036	0.830735903954	0	0
Y	2722356	chrY	2854315	C	T	rs1360829348	2.72236	..	c	-	twist,arbor	0	2722356	82	2722273	0	2722356	2722316	2722395	TGTGTGTTACCACTCAGATACACAGGCAACAGGCTTTTAGACTGTGATAAAGGACCAGAGGTTAGTTCAGCTGAGCACTC	C.T	A	Ysnp_v14.999	..	..	..	..	..	0	0	..	14	5	8	9	1.20274914089	0.77519379845	0.800800800801	0.992282249173	254	6	13	145	0.961949977002	0.0342012374231	0.129306974594	1.35344613566	0	0
Y	2722393	Y	2854352	C	G	Z42538	2.72239	..	c	-	twist,arbor	0	2722393	112	2722506	0	2722393	2722353	2722432	TAGCCTGTGATAAAGGACCAGAGGTTAGTTCAGCTGAGCATTCTTCCAGCAGCCACCAGAGGGTTCTGAAACAGATTCCC	C.G	T	Ysnp_v14.999	..	..	..	..	..	..	..	..	..	..	..	..	..	..	..	..	528	4	6	199	1.99964404668	0.0228008249487	0.0596801421202	1.8574881448	..	..
Y	2722456	Y	2854415	C	G	Z33357	2.72246	..	c	-	twist,arbor	0	2722456	49	2722506	0	2722456	2722416	2722495	TTCTGAAACAGATTCCCCCTTGGCAAGGTTTCCCAAATGTATAAATTACTAAATCAGTATGGGAGATCATCAGCTCTGTG	C.G	A	Ysnp_v14.999	..	..	..	..	..	..	..	..	..	..	..	..	..	..	..	..	275	11	38	94	1.04148127431	0.062702268609	0.377974233428	0.877406460356	..	..
Y	2722488	chrY	2854447	G	A	rs1393731438	2.72249	..	g	-	twist,arbor	0	2722488	17	2722506	0	2722488	2722448	2722527	CCAAATGTCTAAATTACTAAATCAGTATGGGAGATCATCACCTCTGTGACTGGTTAATATAGTTTTTCCCAAGAGCACTC	G.A	C	Ysnp_v14.999	..	..	..	..	..	0	0	..	14	12	13	9	1.20274914089	1.86046511628	1.3013013013	0.992282249173	372	155	52	102	1.4088401238	0.883531966764	0.517227898375	0.952079350599	0	0
Y	2722495	chrY	2854454	.	.	.	..	..	g	-	..	6	2722488	10	2722506	6	2722488	..	..	..	..	..	..	..	..	..	..	..	0	0	..	14	13	13	9	1.20274914089	2.01550387597	1.3013013013	0.992282249173	393	209	50	101	1.48837142111	1.19134310357	0.497334517668	0.942745239318	0	0
Y	2722506	chrY	2854465	A	G	rs2075640	2.72251	..	N	-	twist,1240k,arbor	0	2722506	0	2722506	0	2722506	2722466	2722545	AAATCAGTATGGGAGATCATCAGCTCTGTGACTGGTTAATTTAGTTTTTCCCAAGAGCACTCCTTCTCTGACCGAGGAAA	A.G	T	Ysnp_old.1240k+v14.999	..	..	..	..	..	0	0	..	14	13	12	9	1.20274914089	2.01550387597	1.2012012012	0.992282249173	380	213	43	116	1.43913776087	1.21414392852	0.427707685195	1.08275690852	0	0
Y	2722516	chrY	2854475	C	T	snp_24_2722516	2.72252	..	c	-	twist,1240k,arbor	0	2722516	0	2722516	0	2722516	2722476	2722555	GGGAGATCATCAGCTCTGTGACTGGTTAATATAGTTTTTCACAAGAGCACTCCTTCTCTGACCGAGGAAATGCTGGAAAT	C.T	A	Ysnp_old.1240k+v14.999	..	..	..	..	..	0	0	..	14	13	13	9	1.20274914089	2.01550387597	1.3013013013	0.992282249173	449	231	36	136	1.70045488061	1.31674764079	0.358080852721	1.26943913413	0	0
Y	2722524	Y	2854483	A	G	A10765	2.72252	..	a	-	twist,arbor	0	2722524	7	2722516	0	2722524	2722484	2722563	ATCAGCTCTGTGACTGGTTAATATAGTTTTTCCCAAGAGCCCTCCTTCTCTGACCGAGGAAATGCTGGAAATCGATGGGA	A.G	C	Ysnp_v14.999	..	..	..	..	..	..	..	..	..	..	..	..	..	..	..	..	595	265	33	153	2.25338675715	1.51055465285	0.328240781661	1.4281190259	..	..
Y	2722637	Y	2854596	A	G	FGC13075	2.72264	..	a	-	twist,arbor	0	2722637	89	2722727	0	2722637	2722597	2722676	TTTGTGTTTACATATTGAATTGATTTTCCTTGCTGTGTTTTTAGTACAAGTTGTGCAAAGTGAGGAAGATTACTGTGGGA	A.G	T	Ysnp_v14.999	..	..	..	..	..	..	..	..	..	..	..	..	..	..	..	..	284	5	322	99	1.07556611602	0.0285010311859	3.20283429378	0.924077016758	..	..
Y	2722677	chrY	2854636	G	A	rs763265161	2.72268	..	g	-	twist,arbor	0	2722677	49	2722727	0	2722677	2722637	2722716	ATAGTACAAGTTGTGCAAAGTGAGGAAGATTACTGTGGGATTGAAGGGAATCCCTCACCTGGTGACTCATGATGCTCGAA	G.A	T	Ysnp_v14.999	..	..	..	..	..	0	0	..	14	14	13	9	1.20274914089	2.17054263566	1.3013013013	0.992282249173	885	358	338	182	3.35167610097	2.04067383291	3.36198133944	1.69880825303	0	0
Y	2722727	chrY	2854686	C	T	rs72625370	2.72273	..	c	-	twist,1240k,arbor	0	2722727	0	2722727	0	2722727	2722687	2722766	TCCCTCACCTGGTGACTCATGATGCTCGAACCATCCGCTAACCAGATCCTGTCATCAAGGTGAACGATACTGTGCAGATT	C.T	A	Ysnp_old.1240k+v14.999	..	..	..	..	..	0	0	..	14	14	11	10	1.20274914089	2.17054263566	1.1011011011	1.10253583241	1242	1550	37	242	4.70370815526	8.83531966764	0.368027543075	2.25885492985	0	0
Y	2722763	chrY	2854722	.	.	.	..	..	g	-	..	35	2722727	35	2722727	35	2722727	..	..	..	..	..	..	..	..	..	..	..	0	0	..	13	13	4	10	1.11683848797	2.01550387597	0.4004004004	1.10253583241	178	302	5	101	0.674122424828	1.72146228363	0.0497334517668	0.942745239318	0	0
Y	2722909	chrY	2854868	A	G	rs754423165	2.72291	..	a	-	twist,arbor	0	2722909	34	2722944	0	2722909	2722869	2722948	TCTTTCTATTTTATTCTTCTGTTTTGTCTGTACACCCATTCTGATTAGAGAGAACTAAAACACATTTGGTTTTCTCTAAG	A.G	C	Ysnp_v14.999	..	..	..	..	..	0	0	..	12	6	13	9	1.03092783505	0.93023255814	1.3013013013	0.992282249173	50	13	37	41	0.189360231693	0.0741026810834	0.368027543075	0.382698562496	0	0
Y	2722972	chrY	2854931	G	A	Y20747	2.72297	..	g	-	twist,arbor	0	2722972	27	2722944	0	2722972	2722932	2723011	ATTTGGTTTTCTCTAAGAGCATATTGTGTCATGGTCTCTTCGGTTTGCAGTGGGTTCTTGATGTTGAGTAGAGGTGTGAT	G.A	C	Ysnp_v14.999	..	..	..	..	..	0	0	..	13	14	14	9	1.11683848797	2.17054263566	1.4014014014	0.992282249173	638	50	421	128	2.41623655641	0.285010311859	4.18755663877	1.19476624389	0	0
Y	2722980	Y	2854939	A	C	FT38083	2.72298	..	a	-	twist	0	2722980	35	2722944	7	2722972	2722940	2723019	TTCTCTAAGAGCATATTGTGTCATGGTCTCTTGGGTTTGCTGTGGGTTCTTGATGTTGAGTAGAGGTGTGATGTCCCTTT	A.C	T	Ysnp_v14.999	..	..	..	..	..	..	..	..	..	..	..	..	..	..	..	..	717	44	407	142	2.71542572248	0.250809074436	4.04830297382	1.32544380181	..	..
Y	2723129	Y	2855088	A	G	Z29315	2.72313	..	a	-	twist,arbor	0	2723129	184	2722944	0	2723129	2723089	2723168	TGTTTGTCAGAAGAGGGGAACTTTGTTTTAAATGCGATAATGTTTAGCTGTGTTCCTTGAGGTGAAGGGCTGAAGTTGTC	A.G	T	Ysnp_v14.999	..	..	..	..	..	..	..	..	..	..	..	..	..	..	..	..	286	1	106	86	1.08314052529	0.00570020623718	1.05434917746	0.802733570113	..	..
Y	2723205	chrY	2855164	.	.	.	..	..	t	-	..	57	2723263	256	2723462	57	2723263	..	..	..	..	..	..	..	..	..	..	..	0	0	..	13	14	7	9	1.11683848797	2.17054263566	0.700700700701	0.992282249173	27	97	10	109	0.102254525114	0.552920005007	0.0994669035337	1.01741812956	0	0
Y	2723263	Y	2855222	C	G	rs375860074	2.72326	..	c	-	twist,arbor	0	2723263	198	2723462	0	2723263	2723223	2723302	CTCCCTACACCTCAGGCTCTGACTCCTGACAGGTTTATACACAAGTGCTTGCTAATACCTGATCAGCTAAGGAAGTAAAA	C.G	A	Ysnp_v14.999	..	..	..	..	..	..	..	..	..	..	..	..	..	..	..	..	185	54	11	114	0.700632857265	0.307811136808	0.109413593887	1.06408868596	..	..
Y	2723295	chrY	2855254	A	C	rs768657715	2.72329	..	a	-	twist,arbor	0	2723295	166	2723462	0	2723295	2723255	2723334	GTTTATACCCAAGTGCTTGCTAATACCTGATCAGCTAAGGGAGTAAAATATTTTGCCTGACTTGTTTTAACAGAAATTTT	A.C	G	Ysnp_v14.999	..	..	..	..	..	0	0	..	14	3	8	9	1.20274914089	0.46511627907	0.800800800801	0.992282249173	112	3	10	47	0.424166918993	0.0171006187116	0.0994669035337	0.438703230178	0	0
Y	2723547	chrY	2855506	.	.	.	..	..	t	-	..	72	2723620	72	2723620	72	2723620	..	..	..	..	..	..	..	..	..	..	..	0	0	..	6	7	3	9	0.515463917526	1.08527131783	0.3003003003	0.992282249173	16	7	3	140	0.0605952741418	0.0399014436603	0.0298400710601	1.30677557925	0	0
Y	2723615	chrY	2855574	.	.	.	..	..	a	-	..	4	2723620	4	2723620	4	2723620	..	..	..	..	..	..	..	..	..	..	..	0	0	..	14	14	4	10	1.20274914089	2.17054263566	0.4004004004	1.10253583241	306	70	9	124	1.15888461796	0.399014436603	0.0895202131803	1.15742979877	0	0
Y	2723620	chrY	2855579	C	G	snp_24_2723620	2.72362	..	c	-	twist,1240k,arbor	0	2723620	0	2723620	0	2723620	2723580	2723659	TCCACAGGCTAGGGTTGTCTGATTGTTTGACCACTATGACATTGTACCTGTGCTGCCTGCACTTCTGTTATTTACTGTTG	C.G	A	Ysnp_old.1240k+v14.999	..	..	..	..	..	0	0	..	14	14	6	10	1.20274914089	2.17054263566	0.600600600601	1.10253583241	293	62	12	131	1.10965095772	0.353412786705	0.11936028424	1.22276857773	0	0
Y	2723684	chrY	2855643	.	.	.	..	..	t	-	..	61	2723746	63	2723620	61	2723746	..	..	..	..	..	..	..	..	..	..	..	0	0	..	13	4	11	9	1.11683848797	0.62015503876	1.1011011011	0.992282249173	39	4	34	132	0.147700980721	0.0228008249487	0.338187472014	1.23210268901	0	0
Y	2723746	chrY	2855705	A	G	rs1013488804	2.72375	..	a	-	twist,arbor	0	2723746	8	2723755	0	2723746	2723706	2723785	TGAGAGGGCTTCCCATTAGGGGAAAATATTGAGAGGGGATTTTAAACAGGATGTGTCATGCTTGTGATACCTAAACCTGT	A.G	T	Ysnp_v14.999	..	..	..	..	..	0	0	..	14	8	14	10	1.20274914089	1.24031007752	1.4014014014	1.10253583241	404	28	199	83	1.53003067208	0.159605774641	1.97939138032	0.774731236272	0	0
Y	2723755	chrY	2855714	G	A	rs113032659	2.72375	..	g	-	twist,1240k,arbor	0	2723755	0	2723755	0	2723755	2723715	2723794	TTCCCATTAGGGGAAAATATTGAGAGGGGATATTAAACAGCATGTGTCATGCTTGTGATACCTAAACCTGTTGTTTGATT	G.A	C	Ysnp_old.1240k+v14.999	..	..	..	..	..	0	0	..	14	10	14	10	1.20274914089	1.5503875969	1.4014014014	1.10253583241	445	39	206	77	1.68530606207	0.22230804325	2.04901821279	0.718726568589	0	0
Y	2723761	Y	2855720	T	C	FT38084	2.72376	..	t	-	twist	0	2723761	5	2723755	5	2723755	2723721	2723800	TTAGGGGAAAATATTGAGAGGGGATATTAAACAGGATGTGACATGCTTGTGATACCTAAACCTGTTGTTTGATTTCAGTG	T.C	A	Ysnp_v14.999	..	..	..	..	..	..	..	..	..	..	..	..	..	..	..	..	476	47	205	70	1.80270940572	0.267909693148	2.03907152244	0.653387789627	..	..
Y	2723866	chrY	2855825	.	.	.	..	..	t	-	..	98	2723965	75	2723942	75	2723942	..	..	..	..	..	..	..	..	..	..	..	0	0	..	0	0	2	9	0.0	0.0	0.2002002002	0.992282249173	0	0	2	79	0.0	0.0	0.0198933807067	0.73739479115	0	0
Y	2723869	chrY	2855828	.	.	.	..	..	c	-	..	95	2723965	72	2723942	72	2723942	..	..	..	..	..	..	..	..	..	..	..	0	0	..	0	0	2	9	0.0	0.0	0.2002002002	0.992282249173	0	0	2	77	0.0	0.0	0.0198933807067	0.718726568589	0	0
Y	2723942	chrY	2855901	.	.	.	..	..	g	-	1240k,arbor,twist	22	2723965	0	2723942	0	2723942	..	..	..	..	..	..	..	..	..	..	..	0	0	..	13	8	14	10	1.11683848797	1.24031007752	1.4014014014	1.10253583241	70	30	127	44	0.265104324371	0.171006187116	1.26322967488	0.410700896337	0	0
Y	2723965	Y	2855924	C	T	rs953757031	2.72396	..	c	-	twist,arbor	0	2723966	22	2723942	0	2723966	2723925	2724004	GAAAAAATGTATATATTGGAACACACTTAAGAAACATTTGAGGAGTTACTTAGATTTTCGAGTGGCTTGTGAGAATATTT	C.T	A	Ysnp_v14.999	..	..	..	..	..	..	..	..	..	..	..	..	..	..	..	..	274	65	247	67	1.03769406968	0.370513405417	2.45683251728	0.625385455785	..	..
Y	2723966	Y	2855925	G	A	rs770784365	2.72397	..	a	-	twist,arbor	0	2723966	23	2723942	0	2723966	2723926	2724005	AAAAAATGTATATATTGGAACACACTTAAGAAACATTTGCCGAGTTACTTAGATTTTCGAGTGGCTTGTGAGAATATTTC	G.A	C	Ysnp_v14.999	..	..	..	..	..	..	..	..	..	..	..	..	..	..	..	..	278	65	247	68	1.05284288821	0.370513405417	2.45683251728	0.634719567066	..	..
Y	2724013	Y	2855972	A	G	BY192915	2.72401	..	a	-	twist	0	2724013	10	2724024	7	2724021	2723973	2724052	CTTAGATTTTCGAGTGGCTTGTGAGAATATTTCAGGTTCTTATGATTTGGTACTGGCCATTTGTTTCTAAGTGATCCAGC	A.G	T	Ysnp_v14.999	..	..	..	..	..	..	..	..	..	..	..	..	..	..	..	..	531	47	206	113	2.01100566058	0.267909693148	2.04901821279	1.05475457468	..	..
Y	2724021	chrY	2855980	G	C	rs867548632	2.72402	..	g	-	twist,arbor	0	2724021	2	2724024	0	2724021	2723981	2724060	TTCGAGTGGCTTGTGAGAATATTTCAGGTTCTAATGATTTAGTACTGGCCATTTGTTTCTAAGTGATCCAGCGCAGGACT	G.C	A	Ysnp_v14.999	..	..	..	..	..	0	0	..	14	13	14	10	1.20274914089	2.01550387597	1.4014014014	1.10253583241	613	54	182	129	2.32155644056	0.307811136808	1.81029764431	1.20410035517	0	0
Y	2724087	Y	2856046	G	A	Y81301	2.72409	..	g	-	twist	0	2724087	62	2724024	20	2724108	2724047	2724126	TCCAGCGCAGGACTGCATAGGTAAAGATGAATCAAAGCTGCCCAGGAGTTTAAAAATGTTACGAAGCTGGAGAGTGGGTA	G.A	C	Ysnp_v14.999	..	..	..	..	..	..	..	..	..	..	..	..	..	..	..	..	617	8	167	132	2.33670525909	0.0456016498975	1.66109728901	1.23210268901	..	..
Y	2724108	Y	2856067	C	G	Z41926	2.72411	..	c	-	twist,arbor	0	2724108	80	2724189	0	2724108	2724068	2724147	TAAAGATGAATCAAAGCTGGCCAGGAGTTTAAAAATGTTATGAAGCTGGAGAGTGGGTAGGTAGGAGCATCTTATGCTTG	C.G	T	Ysnp_v14.999	..	..	..	..	..	..	..	..	..	..	..	..	..	..	..	..	667	6	207	122	2.52606549079	0.0342012374231	2.05896490315	1.13876157621	..	..
Y	2724140	chrY	2856099	.	.	.	..	..	t	-	..	31	2724108	48	2724189	31	2724108	..	..	..	..	..	..	..	..	..	..	..	0	0	..	13	1	13	9	1.11683848797	0.15503875969	1.3013013013	0.992282249173	283	1	109	97	1.07177891138	0.00570020623718	1.08418924852	0.905408794197	0	0
Y	2724157	chrY	2856116	.	.	.	..	..	c	-	..	31	2724189	31	2724189	31	2724189	..	..	..	..	..	..	..	..	..	..	..	0	0	..	13	0	13	9	1.11683848797	0.0	1.3013013013	0.992282249173	92	0	50	57	0.348422826316	0.0	0.497334517668	0.532044342982	0	0
Y	2724189	chrY	2856148	T	A	snp_24_2724189	2.72419	..	t	-	twist,1240k,arbor	0	2724189	0	2724189	0	2724189	2724149	2724228	CTCTCAAACGTTTGCATACCTTTGAGAATAATTTTTTTTTCAATTTTTTGAGATAGAGTCTTGCTCTGTCGCCCAGGCTG	T.A	C	Ysnp_only.1240k,Panel2_840k	..	..	..	..	..	0	0	..	0	0	4	5	0.0	0.0	0.4004004004	0.551267916207	0	0	7	12	0.0	0.0	0.0696268324736	0.112009335365	0	0
Y	2724201	Y	2856160	A	G	rs767233791	2.7242	..	a	-	twist,arbor	0	2724201	11	2724189	0	2724201	2724161	2724240	TGCATACCTTTGAGAATAATTTTTTTTTTAATTTTTTGAGTTAGAGTCTTGCTCTGTCGCCCAGGCTGGAGTGCAGTGGC	A.G	T	Ysnp_v14.999	..	..	..	..	..	..	..	..	..	..	..	..	..	..	..	..	1	0	8	17	0.00378720463387	0.0	0.0795735228269	0.158679891766	..	..
Y	2724267	chrY	2856226	.	.	.	..	..	c	-	..	18	2724286	77	2724189	18	2724286	..	..	..	..	..	..	..	..	..	..	..	0	0	..	5	9	14	9	0.429553264605	1.39534883721	1.4014014014	0.992282249173	6	22	91	207	0.0227232278032	0.125404537218	0.905148822156	1.93216103504	0	0
Y	2724281	chrY	2856240	.	.	.	..	..	a	-	..	4	2724286	91	2724189	4	2724286	..	..	..	..	..	..	..	..	..	..	..	0	0	..	8	9	14	9	0.687285223368	1.39534883721	1.4014014014	0.992282249173	11	21	115	282	0.0416592509725	0.119704330981	1.14386939064	2.63221938107	0	0
Y	2724286	Y	2856245	T	G	rs775049063	2.72429	..	t	-	twist,arbor	0	2724286	96	2724189	0	2724286	2724246	2724325	CTTGGCTCACTGCAAGCTCCACCTCACAGGTTTGCGCCGTCTTCCTTCCTCAGCCTCCCAGGTAGCTGGGACTGCAGGTG	T.G	C	Ysnp_v14.999	..	..	..	..	..	..	..	..	..	..	..	..	..	..	..	..	14	17	115	267	0.0530208648741	0.0969035060321	1.14386939064	2.49220771186	..	..
Y	2724357	chrY	2856316	T	C	FGC3754	2.72436	..	t	-	twist,arbor	0	2724357	148	2724506	0	2724357	2724317	2724396	CTGCAGGTGCCTGCCACCATGCCCGGCTAATTTTTGTATTGTTAGTAAAGACGGGGTTTCACCATGTTAGCCAGGATGGT	T.C	G	Ysnp_v14.999	..	..	..	..	..	0	0	..	1	2	5	9	0.085910652921	0.31007751938	0.500500500501	0.992282249173	1	3	5	40	0.00378720463387	0.0171006187116	0.0497334517668	0.373364451215	0	0
Y	2724421	chrY	2856380	G	A	rs541542386	2.72442	..	g	-	twist,arbor	0	2724421	84	2724506	0	2724421	2724381	2724460	TGTTAGCCAGGATGGTCTTGATCTCTTGACCTTGTGATCCCCCCACCTTGGCGCCCCAAAGTGCTGGAATTACAGGCGTG	G.A	C	Ysnp_v14.999	..	..	..	..	..	0	0	..	13	11	9	10	1.11683848797	1.70542635659	0.900900900901	1.10253583241	54	33	14	168	0.204509050229	0.188106805827	0.139253664947	1.5681306951	0	0
Y	2724430	Y	2856389	G	C	BY202346	2.72443	..	g	-	twist	0	2724430	75	2724506	8	2724421	2724390	2724469	GGATGGTCTTGATCTCTTGACCTTGTGATCCGCCCACCTTTGCGCCCCAAAGTGCTGGAATTACAGGCGTGAGCCACCGT	G.C	T	Ysnp_v14.999	..	..	..	..	..	..	..	..	..	..	..	..	..	..	..	..	82	46	19	212	0.310550779977	0.26220948691	0.188987116714	1.97883159144	..	..
Y	2724432	chrY	2856391	.	.	.	..	..	c	-	..	1	2724430	73	2724506	10	2724421	..	..	..	..	..	..	..	..	..	..	..	0	0	..	14	12	10	9	1.20274914089	1.86046511628	1.001001001	0.992282249173	92	51	22	214	0.348422826316	0.290710518096	0.218827187774	1.997499814	0	0
Y	2724468	chrY	2856427	G	A	rs763566350	2.72447	..	g	-	twist,arbor	0	2724468	37	2724506	0	2724468	2724428	2724507	TTGGCGCCCCAAAGTGCTGGAATTACAGGCGTGAGCCACCTTGCCCAGCCGAGAATAATTTTTAAAATGGATGTGGACTT	G.A	T	Ysnp_v14.999	..	..	..	..	..	0	0	..	15	15	14	10	1.28865979381	2.32558139535	1.4014014014	1.10253583241	182	97	43	143	0.689271243363	0.552920005007	0.427707685195	1.33477791309	0	0
Y	2724506	chrY	2856465	T	G	rs113021349	2.72451	..	t	-	twist,1240k,arbor	0	2724506	0	2724506	0	2724506	2724466	2724545	CCGTGCCCAGCCGAGAATAATTTTTAAAATGGATGTGGACCTCTTATCTCCAATGAAATGATATGTTGTATCTCATTTGT	T.G	C	Ysnp_old.1240k+v14.999	..	..	..	..	..	0	0	..	14	7	14	10	1.20274914089	1.08527131783	1.4014014014	1.10253583241	69	22	51	42	0.261317119737	0.125404537218	0.507281208022	0.392032673776	0	0
Y	2724517	chrY	2856476	.	.	.	..	..	a	-	..	10	2724506	10	2724506	10	2724506	..	..	..	..	..	..	..	..	..	..	..	0	0	..	13	4	14	8	1.11683848797	0.62015503876	1.4014014014	0.882028665932	38	6	52	37	0.143913776087	0.0342012374231	0.517227898375	0.345362117374	0	0
Y	2724535	chrY	2856494	.	.	.	..	..	a	-	..	28	2724506	25	2724561	25	2724561	..	..	..	..	..	..	..	..	..	..	..	0	0	..	11	2	14	8	0.945017182131	0.31007751938	1.4014014014	0.882028665932	20	2	51	31	0.0757440926773	0.0114004124744	0.507281208022	0.289357449692	0	0
Y	2724561	chrY	2856520	.	.	.	..	..	c	-	1240k,arbor,twist	54	2724506	0	2724561	0	2724561	..	..	..	..	..	..	..	..	..	..	..	0	0	..	2	1	10	10	0.171821305842	0.15503875969	1.001001001	1.10253583241	2	2	24	43	0.00757440926773	0.0114004124744	0.238720568481	0.401366785056	0	0
Y	2724674	chrY	2856633	G	A	rs750806829	2.72467	..	g	-	twist,arbor	0	2724674	93	2724768	0	2724674	2724634	2724713	GGGAGTTTTGTTTCATTTTGCTTTCAGACAGTCTTGCTCTCTTGACCAGGCTGGTGTGCAGTGGTACAGTCTCGGCTCAC	G.A	C	Ysnp_v14.999	..	..	..	..	..	0	0	..	9	8	10	9	0.773195876289	1.24031007752	1.001001001	0.992282249173	11	17	14	206	0.0416592509725	0.0969035060321	0.139253664947	1.92282692376	0	0
Y	2724677	Y	2856636	G	C	Z20573	2.72468	..	g	-	twist,arbor	0	2724677	90	2724768	0	2724677	2724637	2724716	AGTTTTGTTTCATTTTGCTTTCAGACAGTCTTGCTCTGTTTACCAGGCTGGTGTGCAGTGGTACAGTCTCGGCTCACTGC	G.C	T	Ysnp_v14.999	..	..	..	..	..	..	..	..	..	..	..	..	..	..	..	..	12	20	15	208	0.0454464556064	0.114004124744	0.149200355301	1.94149514632	..	..
Y	2724733	Y	2856692	G	A	rs758507621	2.72473	..	g	-	twist,arbor	0	2724733	34	2724768	0	2724733	2724693	2724772	AGTGGTACAGTCTCGGCTCACTGCAACCTCCGCTTCCTGGCTTCAAGTGATTCTACTGCCTCAGCCTCCCAAGTAGAGAC	G.A	C	Ysnp_v14.999	..	..	..	..	..	..	..	..	..	..	..	..	..	..	..	..	10	52	19	153	0.0378720463387	0.296410724334	0.188987116714	1.4281190259	..	..
Y	2724768	chrY	2856727	G	C	snp_24_2724768	2.72477	..	g	-	twist,1240k,arbor	0	2724768	0	2724768	0	2724768	2724728	2724807	CCTGGGTTCAAGTGATTCTACTGCCTCAGCCTCCCAAGTAAAGACAGGGTTTCACCATGTTGGTCAGGCTGGTTTCAAAC	G.C	A	Ysnp_old.1240k+v14.999	..	..	..	..	..	0	0	..	9	14	6	10	0.773195876289	2.17054263566	0.600600600601	1.10253583241	14	191	10	139	0.0530208648741	1.0887393913	0.0994669035337	1.29744146797	0	0
Y	2724833	chrY	2856792	.	.	.	..	..	a	-	..	64	2724768	64	2724768	64	2724768	..	..	..	..	..	..	..	..	..	..	..	0	0	..	12	11	8	9	1.03092783505	1.70542635659	0.800800800801	0.992282249173	23	23	14	141	0.0871057065789	0.131104743455	0.139253664947	1.31610969053	0	0
Y	2724873	chrY	2856832	.	.	.	..	..	c	-	..	104	2724978	104	2724768	104	2724768	..	..	..	..	..	..	..	..	..	..	..	0	0	..	12	6	8	9	1.03092783505	0.93023255814	0.800800800801	0.992282249173	27	8	12	127	0.102254525114	0.0456016498975	0.11936028424	1.18543213261	0	0
Y	2724883	chrY	2856842	.	.	.	..	..	c	-	..	94	2724978	114	2724768	114	2724768	..	..	..	..	..	..	..	..	..	..	..	0	0	..	12	3	3	9	1.03092783505	0.46511627907	0.3003003003	0.992282249173	17	4	3	88	0.0643824787757	0.0228008249487	0.0298400710601	0.821401792673	0	0
Y	2724978	Y	2856937	G	C	FGC1093	2.72498	..	g	-	twist	0	2724978	161	2725140	161	2725140	2724938	2725017	ATTTTTTTGCTTATTTGTTTATTACTTACTAGTTTACTTATTTTAGTCCTGGGAGTGTACATAAAATAATCTCAGAATGA	G.C	T	Ysnp_v14.999	..	..	..	..	..	..	..	..	..	..	..	..	..	..	..	..	8	0	0	30	0.0302976370709	0.0	0.0	0.280023338411	..	..
Y	2725047	chrY	2857006	.	.	.	..	..	c	-	..	68	2724978	92	2725140	92	2725140	..	..	..	..	..	..	..	..	..	..	..	0	0	..	0	1	0	9	0.0	0.15503875969	0.0	0.992282249173	0	1	0	98	0.0	0.00570020623718	0.0	0.914742905477	0	0
Y	2725140	chrY	2857099	G	T	snp_24_2725140	2.72514	..	g	-	twist,1240k,arbor	0	2725140	0	2725140	0	2725140	2725100	2725179	ATGCTTAAATAATTTTTAATTGTGGTTTCAAAAAAAAAAAAATACGTCAGAGATTTACCACCTTAACCATTTTTAAGTGT	G.T	A	Ysnp_only.1240k,Panel2_840k	..	..	..	..	..	0	0	..	13	4	11	10	1.11683848797	0.62015503876	1.1011011011	1.10253583241	45	7	22	47	0.170424208524	0.0399014436603	0.218827187774	0.438703230178	0	0
Y	2725145	Y	2857104	G	C	AM00051	2.72515	..	g	-	twist,arbor	0	2725145	4	2725140	0	2725145	2725105	2725184	TAAATAATTTTTAATTGTGGTTTCAAAAAAAAAAAGATACTTCAGAGATTTACCACCTTAACCATTTTTAAGTGTACAGT	G.C	T	Ysnp_v14.999	..	..	..	..	..	..	..	..	..	..	..	..	..	..	..	..	60	14	27	53	0.227232278032	0.0798028873206	0.268560639541	0.49470789786	..	..
Y	2725190	chrY	2857149	A	G	PF3440	2.72519	..	a	-	twist,arbor	0	2725191	49	2725140	0	2725191	2725150	2725229	AGATTTACCACCTTAACCATTTTTAAGTGTACAGTTCGTTCGTGTTGTTAACTATATTCACATTCTTATGTGGCAGATCT	A.G	C	Ysnp_v14.999	..	..	..	..	..	0	0	..	14	6	12	8	1.20274914089	0.93023255814	1.2012012012	0.882028665932	111	16	33	55	0.420379714359	0.0912032997949	0.328240781661	0.513376120421	0	0
Y	2725191	Y	2857150	G	A	B68	2.72519	..	g	-	twist,arbor	0	2725191	50	2725140	0	2725191	2725151	2725230	GATTTACCACCTTAACCATTTTTAAGTGTACAGTTCGTTATTGTTGTTAACTATATTCACATTCTTATGTGGCAGATCTC	G.A	T	Ysnp_v14.999	..	..	..	..	..	..	..	..	..	..	..	..	..	..	..	..	109	12	30	55	0.412805305091	0.0684024748462	0.298400710601	0.513376120421	..	..
Y	2725414	chrY	2857373	C	G	rs866377941	2.72541	..	c	-	twist,arbor	0	2725414	202	2725617	0	2725414	2725374	2725453	TGATAGTGTTTGTCCTTTTCGACTAGTTAACTTTGCTTGGTGTCATGTCCTCAGGGTTCATCCATGTTGTGGCATGTGAA	C.G	T	Ysnp_v14.999	..	..	..	..	..	0	0	..	14	2	5	9	1.20274914089	0.31007751938	0.500500500501	0.992282249173	289	2	9	145	1.09450213919	0.0114004124744	0.0895202131803	1.35344613566	0	0
Y	2725415	chrY	2857374	.	.	.	..	..	g	-	..	0	2725414	201	2725617	0	2725414	..	..	..	..	..	..	..	..	..	..	..	0	0	..	14	2	5	9	1.20274914089	0.31007751938	0.500500500501	0.992282249173	287	2	9	145	1.08692772992	0.0114004124744	0.0895202131803	1.35344613566	0	0
Y	2725477	chrY	2857436	.	.	.	..	..	a	-	..	62	2725414	139	2725617	62	2725414	..	..	..	..	..	..	..	..	..	..	..	0	0	..	10	3	2	9	0.85910652921	0.46511627907	0.2002002002	0.992282249173	26	4	2	100	0.0984673204805	0.0228008249487	0.0198933807067	0.933411128038	0	0
Y	2725526	chrY	2857485	.	.	.	..	..	c	-	..	87	2725614	90	2725617	87	2725614	..	..	..	..	..	..	..	..	..	..	..	0	0	..	7	7	7	9	0.601374570447	1.08527131783	0.700700700701	0.992282249173	9	13	10	187	0.0340848417048	0.0741026810834	0.0994669035337	1.74547880943	0	0
Y	2725527	chrY	2857486	.	.	.	..	..	g	-	..	86	2725614	89	2725617	86	2725614	..	..	..	..	..	..	..	..	..	..	..	0	0	..	7	7	7	9	0.601374570447	1.08527131783	0.700700700701	0.992282249173	9	12	10	188	0.0340848417048	0.0684024748462	0.0994669035337	1.75481292071	0	0
Y	2725575	chrY	2857534	.	.	.	..	..	g	-	..	38	2725614	41	2725617	38	2725614	..	..	..	..	..	..	..	..	..	..	..	0	0	..	2	14	14	9	0.171821305842	2.17054263566	1.4014014014	0.992282249173	5	130	80	192	0.0189360231693	0.741026810834	0.795735228269	1.79214936583	0	0
Y	2725614	chrY	2857573	A	C	FGC52591	2.72561	..	a	-	twist,arbor	0	2725614	2	2725617	0	2725614	2725574	2725653	AGCCTCCTGAGTAGCTAAGATTTCTGGCACCCATCACCACTCTCAGCTGATTTTTGTATTTTTAGTAGAGATGGGGTTTC	A.C	T	Ysnp_v14.999	..	..	..	..	..	0	0	..	0	14	14	10	0.0	2.17054263566	1.4014014014	1.10253583241	0	156	244	122	0.0	0.889232173001	2.42699244622	1.13876157621	0	0
Y	2725617	chrY	2857576	C	T	snp_24_2725617	2.72562	..	c	-	twist,1240k,arbor	0	2725617	0	2725617	0	2725617	2725577	2725656	CTCCTGAGTAGCTAAGATTTCTGGCACCCATCACCACACTGAGCTGATTTTTGTATTTTTAGTAGAGATGGGGTTTCGCC	C.T	G	Ysnp_old.1240k+v14.999	..	..	..	..	..	0	0	..	0	14	14	10	0.0	2.17054263566	1.4014014014	1.10253583241	0	143	234	113	0.0	0.815129491917	2.32752554269	1.05475457468	0	0
Y	2725737	chrY	2857696	.	.	.	..	..	c	-	..	56	2725794	119	2725617	56	2725794	..	..	..	..	..	..	..	..	..	..	..	0	0	..	13	13	12	9	1.11683848797	2.01550387597	1.2012012012	0.992282249173	191	112	34	157	0.723356085068	0.638423098565	0.338187472014	1.46545547102	0	0
Y	2725794	Y	2857753	C	G	Z26566	2.72579	..	c	-	twist,arbor	0	2725794	176	2725617	0	2725794	2725754	2725833	GGCCAGTATTTCCTTCCTCTTTCTAAGGCAGAGTAATACTTAGTTGGGTGTGTATACCACATTTTGTTTATCCATTCCTC	C.G	T	Ysnp_v14.999	..	..	..	..	..	..	..	..	..	..	..	..	..	..	..	..	525	1	75	120	1.98828243278	0.00570020623718	0.746001776503	1.12009335365	..	..
Y	2725801	Y	2857760	G	A	Z40919	2.7258	..	g	-	twist,arbor	0	2725801	183	2725617	0	2725801	2725761	2725840	ATTTCCTTCCTCTTTCTAAGGCAGAGTAATACTCAGTTGGTTGTGTATACCACATTTTGTTTATCCATTCCTCTGTGGAT	G.A	T	Ysnp_v14.999	..	..	..	..	..	..	..	..	..	..	..	..	..	..	..	..	558	1	75	122	2.1132601857	0.00570020623718	0.746001776503	1.13876157621	..	..
Y	2725806	Y	2857765	T	C	FGC6372	2.72581	..	t	-	twist,arbor	0	2725806	188	2725617	0	2725806	2725766	2725845	CTTCCTCTTTCTAAGGCAGAGTAATACTCAGTTGGGTGTGAATACCACATTTTGTTTATCCATTCCTCTGTGGATGGACA	T.C	A	Ysnp_v14.999	..	..	..	..	..	..	..	..	..	..	..	..	..	..	..	..	545	1	73	124	2.06402652546	0.00570020623718	0.726108395796	1.15742979877	..	..
Y	2725824	chrY	2857783	.	.	.	..	..	t	-	..	17	2725806	206	2725617	17	2725806	..	..	..	..	..	..	..	..	..	..	..	0	0	..	14	1	14	9	1.20274914089	0.15503875969	1.4014014014	0.992282249173	352	1	51	122	1.33309603112	0.00570020623718	0.507281208022	1.13876157621	0	0
Y	2725839	chrY	2857798	.	.	.	..	..	a	-	..	32	2725806	221	2725617	32	2725806	..	..	..	..	..	..	..	..	..	..	..	0	0	..	14	3	11	9	1.20274914089	0.46511627907	1.1011011011	0.992282249173	262	3	26	143	0.992247614073	0.0171006187116	0.258613949188	1.33477791309	0	0
Y	2725899	chrY	2857858	C	T	rs979045075	2.7259	..	c	-	twist,arbor	0	2725899	281	2725617	0	2725899	2725859	2725938	CACCTCTTGGCTACTGTGAGTAATGCTGCTGGGGACACAGGGGTGCAGACAACTCTTCCAGATCCTGCTGGATGTTTTTG	C.T	G	Ysnp_v14.999	..	..	..	..	..	0	0	..	14	5	11	9	1.20274914089	0.77519379845	1.1011011011	0.992282249173	714	5	16	244	2.70406410858	0.0285010311859	0.159147045654	2.27752315241	0	0
Y	2725923	chrY	2857882	C	T	Z36117	2.72592	..	c	-	twist,arbor	0	2725923	305	2725617	0	2725923	2725883	2725962	GCTGCTGGGGACACAGCGGTGCAGACAACTCTTCCAGATCGTGCTGGATGTTTTTGTATACACACTTAGAAGTGGCATTG	C.T	G	Ysnp_v14.999	..	..	..	..	..	0	0	..	14	3	9	9	1.20274914089	0.46511627907	0.900900900901	0.992282249173	539	3	14	204	2.04130329765	0.0171006187116	0.139253664947	1.9041587012	0	0
Y	2725974	chrY	2857933	.	.	.	..	..	a	-	..	39	2726014	281	2726256	39	2726014	..	..	..	..	..	..	..	..	..	..	..	0	0	..	13	3	8	9	1.11683848797	0.46511627907	0.800800800801	0.992282249173	67	5	12	100	0.253742710469	0.0285010311859	0.11936028424	0.933411128038	0	0
Y	2725982	chrY	2857941	.	.	.	..	..	a	-	..	31	2726014	273	2726256	31	2726014	..	..	..	..	..	..	..	..	..	..	..	0	0	..	13	1	9	9	1.11683848797	0.15503875969	0.900900900901	0.992282249173	88	1	11	81	0.33327400778	0.00570020623718	0.109413593887	0.756063013711	0	0
Y	2726014	Y	2857973	T	A	rs774250503	2.72601	..	t	-	twist,arbor	0	2726014	241	2726256	0	2726014	2725974	2726053	AGTTTTGAAATTTTTGAGAAACCATTGTGCGGTTTTTTTACAGCAGCCTTGCCATTTTACATTCTTACCAACAGTGTAGA	T.A	C	Ysnp_v14.999	..	..	..	..	..	..	..	..	..	..	..	..	..	..	..	..	171	1	27	78	0.647611992391	0.00570020623718	0.268560639541	0.72806067987	..	..
Y	2726082	chrY	2858041	.	.	.	..	..	c	-	..	67	2726014	173	2726256	67	2726014	..	..	..	..	..	..	..	..	..	..	..	0	0	..	7	2	4	9	0.601374570447	0.31007751938	0.4004004004	0.992282249173	14	2	5	79	0.0530208648741	0.0114004124744	0.0497334517668	0.73739479115	0	0
Y	2726194	chrY	2858153	.	.	.	..	..	g	-	..	61	2726256	61	2726256	61	2726256	..	..	..	..	..	..	..	..	..	..	..	0	0	..	3	0	4	9	0.257731958763	0.0	0.4004004004	0.992282249173	4	0	8	37	0.0151488185355	0.0	0.0795735228269	0.345362117374	0	0
Y	2726195	chrY	2858154	.	.	.	..	..	a	-	..	60	2726256	60	2726256	60	2726256	..	..	..	..	..	..	..	..	..	..	..	0	0	..	3	0	5	9	0.257731958763	0.0	0.500500500501	0.992282249173	5	0	9	37	0.0189360231693	0.0	0.0895202131803	0.345362117374	0	0
Y	2726230	chrY	2858189	.	.	.	..	..	g	-	..	25	2726256	25	2726256	25	2726256	..	..	..	..	..	..	..	..	..	..	..	0	0	..	14	4	14	9	1.20274914089	0.62015503876	1.4014014014	0.992282249173	79	5	39	58	0.299189166075	0.0285010311859	0.387920923781	0.541378454262	0	0
Y	2726256	chrY	2858215	C	T	snp_24_2726256	2.72626	..	c	-	twist,1240k,arbor	0	2726256	0	2726256	0	2726256	2726216	2726295	CTTTTTGAGTGTTTGTATGTCTTTGGAGAAAGGTTTTATTGATGTCCTTTGTCCAGTATTTAGCTAGGTTGTTTCTGGTA	C.T	G	Ysnp_old.1240k+v14.999	..	..	..	..	..	0	0	..	14	7	14	9	1.20274914089	1.08527131783	1.4014014014	0.992282249173	137	15	102	68	0.51884703484	0.0855030935578	1.01456241604	0.634719567066	0	0
Y	2726342	chrY	2858301	.	.	.	..	..	g	-	..	13	2726356	59	2726402	13	2726356	..	..	..	..	..	..	..	..	..	..	..	0	0	..	13	5	9	9	1.11683848797	0.77519379845	0.900900900901	0.992282249173	116	5	13	97	0.439315737528	0.0285010311859	0.129306974594	0.905408794197	0	0
Y	2726356	chrY	2858315	C	A	rs1329149615	2.72636	..	c	-	twist,arbor	0	2726356	45	2726402	0	2726356	2726316	2726395	TTTAGATAGTATCAGATGTAAGATTTGTGGATGTTTTTTCTCATTCCATAGGTTGCCTTTTCACCCTTACTGATTGTTTC	C.A	T	Ysnp_v14.999	..	..	..	..	..	0	0	..	13	3	12	9	1.11683848797	0.46511627907	1.2012012012	0.992282249173	162	6	19	108	0.613527150686	0.0342012374231	0.188987116714	1.00808401828	0	0
Y	2726402	chrY	2858361	T	G	rs199881488	2.7264	..	t	-	twist,1240k,arbor	0	2726402	0	2726402	0	2726402	2726362	2726441	CATAGGTTGCCTTTTCACCCTTACTGATTGTTTCTTTTGGCTGGCAGGCATTTTTAAATTTGTCAGGTTTTGCTTTTGGT	T.G	C	Ysnp_old.1240k+v14.999	..	..	..	..	..	0	0	..	14	10	13	10	1.20274914089	1.5503875969	1.3013013013	1.10253583241	280	23	156	103	1.06041729748	0.131104743455	1.55168369513	0.961413461879	0	0
Y	2726580	Y	2858539	C	T	rs775191440	2.72658	..	c	-	twist,arbor	0	2726580	21	2726558	0	2726580	2726540	2726619	TAGAGCTGGTTTTTGTATATGGTGTAATGTAAGGTATTCTGATGTTGTTTCTTTACATGGGGACGTAGATTTACCAGCAC	C.T	G	Ysnp_v14.999	..	..	..	..	..	..	..	..	..	..	..	..	..	..	..	..	183	4	158	79	0.693058447997	0.0228008249487	1.57157707583	0.73739479115	..	..
Y	2726715	chrY	2858674	.	.	.	..	..	c	-	..	44	2726760	156	2726558	44	2726760	..	..	..	..	..	..	..	..	..	..	..	0	0	..	12	0	5	9	1.03092783505	0.0	0.500500500501	0.992282249173	74	0	7	98	0.280253142906	0.0	0.0696268324736	0.914742905477	0	0
Y	2726750	chrY	2858709	.	.	.	..	..	a	-	..	9	2726760	191	2726558	9	2726760	..	..	..	..	..	..	..	..	..	..	..	0	0	..	14	1	7	9	1.20274914089	0.15503875969	0.700700700701	0.992282249173	199	1	9	102	0.753653722139	0.00570020623718	0.0895202131803	0.952079350599	0	0
Y	2726760	Y	2858719	C	T	Z34637	2.72676	..	c	-	twist,arbor	0	2726760	201	2726558	0	2726760	2726720	2726799	TTCTTCCTTTGGTCTGTTTGCCTGTCTTTTATGCCAGTATAACACTGTTGAATTACTGTCATTTTGTATTTTGTTTTCAA	C.T	A	Ysnp_v14.999	..	..	..	..	..	..	..	..	..	..	..	..	..	..	..	..	170	1	9	89	0.643824787757	0.00570020623718	0.0895202131803	0.830735903954	..	..
Y	2726812	chrY	2858771	.	.	.	..	..	g	-	..	51	2726760	253	2727066	51	2726760	..	..	..	..	..	..	..	..	..	..	..	0	0	..	6	1	4	9	0.515463917526	0.15503875969	0.4004004004	0.992282249173	10	1	4	63	0.0378720463387	0.00570020623718	0.0397867614135	0.588049010664	0	0
Y	2726925	chrY	2858884	.	.	.	..	..	t	-	..	140	2727066	140	2727066	140	2727066	..	..	..	..	..	..	..	..	..	..	..	0	0	..	0	0	1	9	0.0	0.0	0.1001001001	0.992282249173	0	0	1	42	0.0	0.0	0.00994669035337	0.392032673776	0	0
Y	2726966	chrY	2858925	.	.	.	..	..	c	-	..	99	2727066	99	2727066	99	2727066	..	..	..	..	..	..	..	..	..	..	..	0	0	..	0	0	2	9	0.0	0.0	0.2002002002	0.992282249173	0	0	3	85	0.0	0.0	0.0298400710601	0.793399458832	0	0
Y	2727022	chrY	2858981	.	.	.	..	..	g	-	..	43	2727066	43	2727066	43	2727066	..	..	..	..	..	..	..	..	..	..	..	0	0	..	13	2	6	9	1.11683848797	0.31007751938	0.600600600601	0.992282249173	75	4	9	60	0.28404034754	0.0228008249487	0.0895202131803	0.560046676823	0	0
Y	2727066	chrY	2859025	C	T	rs111506207	2.72707	..	c	-	twist,1240k,arbor	0	2727066	0	2727066	0	2727066	2727026	2727105	TTTCTTCTGTTGTAACATAAGCATTTTTGAGCTGCCTTGTATTGTGTGACAATTTTTGACTTATAGTCTATTTTGTCTGA	C.T	A	Ysnp_only.1240k,Panel2_840k	..	..	..	..	..	0	0	..	15	9	13	10	1.28865979381	1.39534883721	1.3013013013	1.10253583241	345	18	91	99	1.30658559868	0.102603712269	0.905148822156	0.924077016758	0	0
Y	2727095	Y	2859054	A	G	Z38877	2.72709	..	a	-	twist,arbor	0	2727095	28	2727066	0	2727095	2727055	2727134	AGCTGCCTTGTCTTGTGTGACAATTTTTGACTTATAGTCTCTTTTGTCTGACCCAAGTTTGGTCACCCCTGCTCTCTTTT	A.G	C	Ysnp_v14.999	..	..	..	..	..	..	..	..	..	..	..	..	..	..	..	..	480	10	208	105	1.81785822426	0.0570020623718	2.0689115935	0.98008168444	..	..
Y	2727102	chrY	2859061	C	G	Y12961	2.7271	..	c	-	twist,arbor	0	2727102	35	2727066	0	2727102	2727062	2727141	TTGTCTTGTGTGACAATTTTTGACTTATAGTCTATTTTGTATGACCCAAGTTTGGTCACCCCTGCTCTCTTTTGCTTACT	C.G	A	Ysnp_v14.999	..	..	..	..	..	0	0	..	14	4	14	10	1.20274914089	0.62015503876	1.4014014014	1.10253583241	540	7	237	108	2.04509050229	0.0399014436603	2.35736561375	1.00808401828	0	0
Y	2727122	chrY	2859081	C	G	rs866643245	2.72712	..	c	-	twist,arbor	0	2727122	55	2727066	0	2727122	2727082	2727161	TGACTTATAGTCTATTTTGTCTGACCCAAGTTTGGTCACCTCTGCTCTCTTTTGCTTACTATTTGCCTGGAACATCAACT	C.G	T	Ysnp_v14.999	..	..	..	..	..	0	0	..	14	9	14	10	1.20274914089	1.39534883721	1.4014014014	1.10253583241	793	25	261	158	3.00325327465	0.14250515593	2.59608618223	1.4747895823	0	0
Y	2727191	Y	2859150	C	T	Z35443	2.72719	..	c	-	twist,arbor	0	2727192	0	2727192	0	2727192	2727151	2727230	GAACATCAACTTCAGCACTTCACTTTCAGCCTGTGTGTGTAGTTAAATCTGAAACCGGTCTTTTGTTAACAGCATATAGT	C.T	A	Ysnp_v14.999	..	..	..	..	..	..	..	..	..	..	..	..	..	..	..	..	1327	175	105	146	5.02562054914	0.997536091507	1.0444024871	1.36278024694	..	..
Y	2727192	chrY	2859151	G	A	snp_24_2727192	2.72719	..	g	-	twist,1240k,arbor	0	2727192	0	2727192	0	2727192	2727152	2727231	AACATCAACTTCAGCACTTCACTTTCAGCCTGTGTGTGTCTTTAAATCTGAAACCGGTCTTTTGTTAACAGCATATAGTT	G.A	T	Ysnp_only.1240k,Panel2_840k	..	..	..	..	..	0	0	..	14	14	14	10	1.20274914089	2.17054263566	1.4014014014	1.10253583241	1290	164	105	145	4.88549397769	0.934833822898	1.0444024871	1.35344613566	0	0
Y	2727207	Y	2859166	G	A	Z36844	2.72721	..	g	-	twist,arbor	0	2727207	14	2727192	0	2727207	2727167	2727246	ACTTCACTTTCAGCCTGTGTGTGTCGTTAAATCTGAAACCCGTCTTTTGTTAACAGCATATAGTTGTAACTTGACTGGTT	G.A	C	Ysnp_v14.999	..	..	..	..	..	..	..	..	..	..	..	..	..	..	..	..	848	105	93	112	3.21154952952	0.598521654904	0.925042202863	1.0454204634	..	..
Y	2727213	chrY	2859172	.	.	.	..	..	t	-	..	5	2727207	20	2727192	5	2727207	..	..	..	..	..	..	..	..	..	..	..	0	0	..	14	14	14	9	1.20274914089	2.17054263566	1.4014014014	0.992282249173	686	82	85	102	2.59802237883	0.467416911449	0.845468680036	0.952079350599	0	0
Y	2727275	Y	2859234	T	A	rs1019956709	2.72727	..	t	-	twist	0	2727275	35	2727311	35	2727311	2727235	2727314	ACTTGACTGGTTGGTTGGCTGGTTTTATTCATTTAGCTAGGCTGTGTCCTTAGATTGGGGTGAGGAGTTAATCTGTTTTA	T.A	G	Ysnp_v14.999	..	..	..	..	..	..	..	..	..	..	..	..	..	..	..	..	513	6	105	106	1.94283597717	0.0342012374231	1.0444024871	0.98941579572	..	..
Y	2727283	chrY	2859242	.	.	.	..	..	c	-	..	7	2727275	27	2727311	27	2727311	..	..	..	..	..	..	..	..	..	..	..	0	0	..	14	4	13	9	1.20274914089	0.62015503876	1.3013013013	0.992282249173	531	7	129	112	2.01100566058	0.0399014436603	1.28312305558	1.0454204634	0	0
Y	2727311	chrY	2859270	T	A	snp_24_2727311	2.72731	..	t	-	twist,1240k,arbor	0	2727311	0	2727311	0	2727311	2727271	2727350	CTAGTCTGTGTCCTTAGATTGGGGTGAGGAGTTAATCTGTCTTACAGTCAAAATAGTTGCTGTTAAGGAAGGCATTAGTT	T.A	C	Ysnp_old.1240k+v14.999	..	..	..	..	..	0	0	..	14	6	14	9	1.20274914089	0.93023255814	1.4014014014	0.992282249173	408	9	167	101	1.54517949062	0.0513018561347	1.66109728901	0.942745239318	0	0
Y	2727329	Y	2859288	G	C	FT31915	2.72733	..	g	-	twist	0	2727329	17	2727311	17	2727311	2727289	2727368	TTGGGGTGAGGAGTTAATCTGTTTTACAGTCAAAATAGTTACTGTTAAGGAAGGCATTAGTTAGTATAGCTCTGTTGTTA	G.C	A	Ysnp_v14.999	..	..	..	..	..	..	..	..	..	..	..	..	..	..	..	..	268	7	138	66	1.01497084188	0.0399014436603	1.37264326876	0.616051344505	..	..
Y	2727342	chrY	2859301	.	.	.	..	..	g	-	..	12	2727329	30	2727311	30	2727311	..	..	..	..	..	..	..	..	..	..	..	0	0	..	14	4	14	9	1.20274914089	0.62015503876	1.4014014014	0.992282249173	201	5	121	54	0.761228131407	0.0285010311859	1.20354953276	0.504042009141	0	0
Y	2727420	Y	2859379	T	C	rs776129730	2.72742	..	t	-	twist,arbor	0	2727420	108	2727311	0	2727420	2727380	2727459	TATGTTCTGTAGCTATTTTATACCTATTTTTTCTCCCTTAATACCTGCCTTTTTGTGCTCTGCTGCTCTTTACTTTTTAT	T.C	A	Ysnp_v14.999	..	..	..	..	..	..	..	..	..	..	..	..	..	..	..	..	115	1	236	45	0.435528532894	0.00570020623718	2.34741892339	0.420035007617	..	..
Y	2727428	chrY	2859387	.	.	.	..	..	c	-	..	7	2727420	116	2727311	7	2727420	..	..	..	..	..	..	..	..	..	..	..	0	0	..	14	1	14	9	1.20274914089	0.15503875969	1.4014014014	0.992282249173	146	1	238	48	0.552931876544	0.00570020623718	2.3673123041	0.448037341458	0	0
Y	2727459	chrY	2859418	.	.	.	..	..	t	-	..	0	2727460	147	2727311	0	2727460	..	..	..	..	..	..	..	..	..	..	..	0	0	..	13	1	14	7	1.11683848797	0.15503875969	1.4014014014	0.77177508269	76	1	86	31	0.287827552174	0.00570020623718	0.85541537039	0.289357449692	0	0
Y	2727460	chrY	2859419	A	G	Z39899	2.72746	..	a	-	twist,arbor	0	2727460	148	2727311	0	2727460	2727420	2727499	TTACCTGCCTTTTTGTGCTCTGCTGCTCTTTACTTTTTATCGTGACAAAAAATAAAAGAACACTTTGAATCCTTTCTGAT	A.G	C	Ysnp_v14.999	..	..	..	..	..	0	0	..	13	1	14	7	1.11683848797	0.15503875969	1.4014014014	0.77177508269	69	1	83	31	0.261317119737	0.00570020623718	0.82557529933	0.289357449692	0	0
Y	2727606	chrY	2859565	C	G	BY30614	2.72761	..	c	-	twist,arbor	0	2727606	68	2727675	0	2727606	2727566	2727645	GAAAACAGTCTGTTTTCAACTGTTACCTTCAGTTGCATCTTCATATCCCCTCAGACAAATTTTGTTATTGATGGCACACA	C.G	T	Ysnp_v14.999	..	..	..	..	..	0	0	..	14	1	13	9	1.20274914089	0.15503875969	1.3013013013	0.992282249173	225	1	92	90	0.85212104262	0.00570020623718	0.91509551251	0.840070015234	0	0
Y	2727675	chrY	2859634	C	T	snp_24_2727675	2.72767	..	c	-	twist,1240k,arbor	0	2727675	0	2727675	0	2727675	2727635	2727714	GATGGCACACATGAATGTTTTTCTATTGTGTATCCTTTTAACATTGGTTTATGGTTATTGATGTGCTTTTGTGTTTTAAG	C.T	A	Ysnp_old.1240k+v14.999	..	..	..	..	..	0	0	..	14	0	14	9	1.20274914089	0.0	1.4014014014	0.992282249173	227	0	165	47	0.859695451887	0.0	1.64120390831	0.438703230178	0	0
Y	2727681	chrY	2859640	G	A	rs917425245	2.72768	..	g	-	twist,arbor	0	2727681	5	2727675	0	2727681	2727641	2727720	ACACATGAATGTTTTTCTATTGTGTATCCTTTTACCATTGCTTTATGGTTATTGATGTGCTTTTGTGTTTTAAGTTCTAT	G.A	C	Ysnp_v14.999	..	..	..	..	..	0	0	..	14	0	14	9	1.20274914089	0.0	1.4014014014	0.992282249173	224	0	187	46	0.848333837986	0.0	1.86003109608	0.429369118897	0	0
Y	2727704	chrY	2859663	T	C	rs868458447	2.7277	..	t	-	twist,arbor	0	2727704	28	2727675	0	2727704	2727664	2727743	GTATCCTTTTACCATTGGTTTATGGTTATTGATGTGCTTTGGTGTTTTAAGTTCTATACCAGACTTAAAAGTGATTTATA	T.C	G	Ysnp_v14.999	..	..	..	..	..	0	0	..	14	0	14	10	1.20274914089	0.0	1.4014014014	1.10253583241	195	0	178	53	0.738504903604	0.0	1.7705108829	0.49470789786	0	0
Y	2727728	chrY	2859687	T	C	Y34637	2.72773	..	t	-	twist,arbor	0	2727728	52	2727675	0	2727728	2727688	2727767	GTTATTGATGTGCTTTTGTGTTTTAAGTTCTATACCAGACATAAAAGTGATTTATACACCTTTGTGATCTAGGATTCTCT	T.C	A	Ysnp_v14.999	..	..	..	..	..	0	0	..	14	2	14	10	1.20274914089	0.31007751938	1.4014014014	1.10253583241	96	2	74	39	0.363571644851	0.0114004124744	0.736055086149	0.364030339935	0	0
Y	2727841	chrY	2859800	.	.	.	..	..	g	-	..	112	2727728	89	2727931	89	2727931	..	..	..	..	..	..	..	..	..	..	..	0	0	..	0	0	3	9	0.0	0.0	0.3003003003	0.992282249173	0	0	3	56	0.0	0.0	0.0298400710601	0.522710231701	0	0
Y	2727886	chrY	2859845	.	.	.	..	..	a	-	..	73	2727960	44	2727931	44	2727931	..	..	..	..	..	..	..	..	..	..	..	0	0	..	2	5	12	9	0.171821305842	0.77519379845	1.2012012012	0.992282249173	2	11	24	140	0.00757440926773	0.062702268609	0.238720568481	1.30677557925	0	0
Y	2727960	chrY	2859919	T	C	snp_24_2727960	2.72796	..	t	-	twist,1240k,arbor	0	2727960	0	2727960	0	2727960	2727920	2727999	ACCTTGGAAGGTCTTATTTTTTCTTTCATTTTGAAAGTTAAGGTATTCTTGTGAGGACTAAACCCTGATGATTATCTTAC	T.C	A	Ysnp_old.1240k+v14.999	..	..	..	..	..	0	0	..	12	3	14	10	1.03092783505	0.46511627907	1.4014014014	1.10253583241	47	3	60	48	0.177998617792	0.0171006187116	0.596801421202	0.448037341458	0	0
Y	2728032	chrY	2859991	C	T	Y20340	2.72803	..	t	-	twist,arbor	0	2728032	9	2728042	0	2728032	2727992	2728071	TATCTTACCCAAATCCCTATCTAAGGGATCTGGAGAGTTAAGCCCTACAAATGAGCATGACTCATCATCAGATGGGTTTT	C.T	A	Ysnp_v14.999	..	..	..	..	..	0	0	..	13	13	13	10	1.11683848797	2.01550387597	1.3013013013	1.10253583241	457	106	42	126	1.73075251768	0.604221861142	0.417760994841	1.17609802133	0	0
Y	2728042	chrY	2860001	A	G	rs112519343	2.72804	..	a	-	twist,1240k,arbor	0	2728042	0	2728042	0	2728042	2728002	2728081	AAATCCCTATCTAAGGGATCTGGAGAGTTACGCCCTACAACTGAGCATGACTCATCATCAGATGGGTTTTATTTAACCCT	A.G	C	Ysnp_old.1240k+v14.999	..	..	..	..	..	0	0	..	14	13	13	10	1.20274914089	2.01550387597	1.3013013013	1.10253583241	454	106	43	118	1.71939090377	0.604221861142	0.427707685195	1.10142513108	0	0
Y	2728118	Y	2860077	T	A	rs751738348	2.72812	..	t	-	twist,arbor	0	2728118	75	2728042	0	2728118	2728078	2728157	CCCTATATTTCATGACTTACTTTCCAGTCTGACTCTGGGAGAACATTACGAGACAATGAAGAAAATAAAAATATTTTACC	T.A	G	Ysnp_v14.999	..	..	..	..	..	..	..	..	..	..	..	..	..	..	..	..	46	2	7	40	0.174211413158	0.0114004124744	0.0696268324736	0.373364451215	..	..
Y	2728165	Y	2860124	A	G	Z36513	2.72816	..	a	-	twist,arbor	0	2728165	122	2728042	0	2728165	2728125	2728204	ACGAGACAATGAAGAAAATAAAAATATTTTACCCCAAAACTTGTTTGCCATATTTTGAAATGGACTTGCAAAGCTGCTCT	A.G	T	Ysnp_v14.999	..	..	..	..	..	..	..	..	..	..	..	..	..	..	..	..	137	1	14	57	0.51884703484	0.00570020623718	0.139253664947	0.532044342982	..	..
Y	2728172	chrY	2860131	.	.	.	..	..	c	-	..	6	2728165	129	2728042	6	2728165	..	..	..	..	..	..	..	..	..	..	..	0	0	..	14	1	12	9	1.20274914089	0.15503875969	1.2012012012	0.992282249173	191	1	23	74	0.723356085068	0.00570020623718	0.228773878127	0.690724234748	0	0
Y	2728199	Y	2860158	T	C	Z26605	2.7282	..	t	-	twist,arbor	0	2728199	156	2728042	0	2728199	2728159	2728238	CAAAACATGTTTGCCATATTTTGAAATGGACTTGCAAAGCGGCTCTTCGTGGGAGTGGAGGAGAAATCTGCATCTGTAAA	T.C	G	Ysnp_v14.999	..	..	..	..	..	..	..	..	..	..	..	..	..	..	..	..	354	2	63	125	1.34067044039	0.0114004124744	0.626641492262	1.16676391005	..	..
Y	2728243	chrY	2860202	.	.	.	..	..	c	-	..	43	2728199	200	2728042	43	2728199	..	..	..	..	..	..	..	..	..	..	..	0	0	..	9	0	7	8	0.773195876289	0.0	0.700700700701	0.882028665932	20	0	8	27	0.0757440926773	0.0	0.0795735228269	0.25202100457	0	0
Y	2728300	Y	2860259	A	G	BY180233	2.7283	..	a	-	twist,arbor	0	2728300	257	2728042	0	2728300	2728260	2728339	AATCTTTTTCTTCCAGACCCTCCCAATCCTAAAGAGATAATCTAAAATCTGAATAAGAAACATTGGTCATTTATTGTCTC	A.G	T	Ysnp_v14.999	..	..	..	..	..	..	..	..	..	..	..	..	..	..	..	..	15	0	8	25	0.056808069508	0.0	0.0795735228269	0.23335278201	..	..
Y	2728417	chrY	2860376	.	.	.	..	..	t	-	..	30	2728448	374	2728042	30	2728448	..	..	..	..	..	..	..	..	..	..	..	0	0	..	13	0	13	9	1.11683848797	0.0	1.3013013013	0.992282249173	125	0	137	138	0.473400579233	0.0	1.36269657841	1.28810735669	0	0
Y	2728448	Y	2860407	C	T	Z30522	2.72845	..	c	-	twist,arbor	0	2728448	395	2728844	0	2728448	2728408	2728487	CATTCCCTTTCCCTTCTTACCAATCCCAGGCAAACTCAACGGTCAACCAGAAAATGTTTAAATTCACCAATAGACTGGAC	C.T	G	Ysnp_v14.999	..	..	..	..	..	..	..	..	..	..	..	..	..	..	..	..	183	2	258	170	0.693058447997	0.0114004124744	2.56624611117	1.58679891766	..	..
Y	2728449	chrY	2860408	.	.	.	..	..	g	-	..	0	2728448	394	2728844	0	2728448	..	..	..	..	..	..	..	..	..	..	..	0	0	..	14	2	14	9	1.20274914089	0.31007751938	1.4014014014	0.992282249173	176	2	258	168	0.66654801556	0.0114004124744	2.56624611117	1.5681306951	0	0
Y	2728554	chrY	2860513	.	.	.	..	..	t	-	..	105	2728448	289	2728844	105	2728448	..	..	..	..	..	..	..	..	..	..	..	0	0	..	1	1	1	9	0.085910652921	0.15503875969	0.1001001001	0.992282249173	1	2	1	75	0.00378720463387	0.0114004124744	0.00994669035337	0.700058346029	0	0
Y	2728723	Y	2860682	T	G	rs755170999	2.72872	..	t	-	twist,arbor	0	2728723	120	2728844	0	2728723	2728683	2728762	AGACTCTTCGTTGTCACTTGGTTTAAGCACTTTGAATATGACATCCCACTGTCTTCTGGATTGCAGAGTTATAGCTTATC	T.G	A	Ysnp_v14.999	..	..	..	..	..	..	..	..	..	..	..	..	..	..	..	..	342	2	21	119	1.29522398478	0.0114004124744	0.208880497421	1.11075924237	..	..
Y	2728844	Y	2860803	G	T	snp_24_2728844	2.72884	..	g	-	twist,1240k,arbor	0	2728844	0	2728844	0	2728844	2728804	2728883	GCTGCTTCCAAGATTCTTTCTTTGTGACTCTTGAGAGTTTAATTATATTGTCTCTTGATGCTTTGGGCTTATCCTAGTTG	G.T	A	Ysnp_only.1240k,Panel2_840k	..	..	..	..	..	..	..	..	..	..	..	..	..	..	..	..	238	5	111	91	0.90135470286	0.0285010311859	1.10408262922	0.849404126515	..	..
Y	2728872	chrY	2860831	.	.	.	..	..	t	-	..	15	2728888	27	2728844	15	2728888	..	..	..	..	..	..	..	..	..	..	..	0	0	..	13	10	14	10	1.11683848797	1.5503875969	1.4014014014	1.10253583241	440	41	154	119	1.6663700389	0.233708455725	1.53179031442	1.11075924237	0	0
Y	2728888	Y	2860847	T	G	rs781374671	2.72889	..	t	-	twist,arbor	0	2728888	38	2728927	0	2728888	2728848	2728927	ATATTGTCTCTTGATGCTTTGGGCTTATCCTAGTTGGAGTACAGCTTCTTGAATTTGTATGTCCATCTTCTTTCACACAA	T.G	A	Ysnp_v14.999	..	..	..	..	..	..	..	..	..	..	..	..	..	..	..	..	556	92	180	139	2.10568577643	0.524418973821	1.79040426361	1.29744146797	..	..
Y	2728927	chrY	2860886	A	G	rs56004558	2.72893	..	a	-	twist,1240k,arbor	0	2728927	0	2728927	0	2728927	2728887	2728966	TTCAGCTTCTTGAATTTGTATGTCCATCTTCTTTCACACATCTGGGGAGTTTGGGCCATTATTCTCTTCTAGTAGGCTTT	A.G	T	Ysnp_old.1240k+v14.999	..	..	..	..	..	0	0	..	14	14	14	10	1.20274914089	2.17054263566	1.4014014014	1.10253583241	772	280	435	134	2.92372197734	1.59605774641	4.32681030371	1.25077091157	0	0
Y	2728932	Y	2860891	G	T	snp_24_2728932	2.72893	..	g	-	twist,1240k,arbor	0	2728932	0	2728932	0	2728932	2728892	2728971	CTTCTTGAATTTGTATGTCCATCTTCTTTCACACAACTGGAGAGTTTGGGCCATTATTCTCTTCTAGTAGGCTTTTTGCC	G.T	A	Ysnp_only.1240k,Panel2_840k	..	..	..	..	..	..	..	..	..	..	..	..	..	..	..	..	768	308	426	135	2.90857315881	1.75566352105	4.23729009053	1.26010502285	..	..
Y	2729051	Y	2861010	A	T	rs563473332	2.72905	..	a	-	twist,arbor	0	2729051	118	2728932	0	2729051	2729011	2729090	TGTTTCTGTCTTTTCTCCTTCTAGGACTCTTGTAGTTTGTGTATTGTTCCTCTTGATGGTGTCTGCTACTCCCTCTCTTA	A.T	G	Ysnp_v14.999	..	..	..	..	..	..	..	..	..	..	..	..	..	..	..	..	203	1	5	87	0.768802540675	0.00570020623718	0.0497334517668	0.812067681393	..	..
Y	2729137	chrY	2861096	.	.	.	..	..	t	-	..	85	2729051	204	2728932	85	2729051	..	..	..	..	..	..	..	..	..	..	..	0	0	..	2	1	0	9	0.171821305842	0.15503875969	0.0	0.992282249173	3	2	0	87	0.0113616139016	0.0114004124744	0.0	0.812067681393	0	0
Y	2729201	chrY	2861160	.	.	.	..	..	t	-	..	149	2729051	268	2728932	149	2729051	..	..	..	..	..	..	..	..	..	..	..	0	0	..	1	1	2	9	0.085910652921	0.15503875969	0.2002002002	0.992282249173	1	1	2	83	0.00378720463387	0.00570020623718	0.0198933807067	0.774731236272	0	0
Y	2729202	chrY	2861161	.	.	.	..	..	c	-	..	150	2729051	269	2728932	150	2729051	..	..	..	..	..	..	..	..	..	..	..	0	0	..	0	1	2	9	0.0	0.15503875969	0.2002002002	0.992282249173	0	1	2	80	0.0	0.00570020623718	0.0198933807067	0.74672890243	0	0
Y	2729204	chrY	2861163	.	.	.	..	..	N	-	..	152	2729051	271	2728932	152	2729051	..	..	..	..	..	..	..	..	..	..	..	0	0	..	0	1	3	9	0.0	0.15503875969	0.3003003003	0.992282249173	0	1	3	86	0.0	0.00570020623718	0.0298400710601	0.802733570113	0	0
Y	2729373	chrY	2861332	.	.	.	..	..	a	-	..	146	2729520	370	2729744	146	2729520	..	..	..	..	..	..	..	..	..	..	..	0	0	..	0	0	0	9	0.0	0.0	0.0	0.992282249173	0	0	0	50	0.0	0.0	0.0	0.466705564019	0	0
Y	2729520	Y	2861479	T	C	rs756305613	2.72952	..	t	-	twist,arbor	0	2729520	223	2729744	0	2729520	2729480	2729559	AGAGGTTTTGGGAATCTCATCTCAGGGCTTGCATGTGTACGTTCTTGGCTGTGCTTCTCTGAAGCCCCTAACCTCTTGCT	T.C	G	Ysnp_v14.999	..	..	..	..	..	..	..	..	..	..	..	..	..	..	..	..	255	1	5	143	0.965737181636	0.00570020623718	0.0497334517668	1.33477791309	..	..
Y	2729644	chrY	2861603	A	G	rs1330384302	2.72964	..	a	-	twist,arbor	0	2729644	99	2729744	0	2729644	2729604	2729683	AACAACTGTCTCATATACCCTGCTCCACCCCCATCCCTGTTTGTCTTTTTTTTTTTTTTTTTTTTTTTTTGAGCTGGAGT	A.G	T	Ysnp_v14.999	..	..	..	..	..	0	0	..	14	1	14	9	1.20274914089	0.15503875969	1.4014014014	0.992282249173	350	1	219	52	1.32552162185	0.00570020623718	2.17832518739	0.48537378658	0	0
Y	2729744	Y	2861703	C	A	snp_24_2729744	2.72974	..	c	-	twist,1240k,arbor	0	2729744	0	2729744	0	2729744	2729704	2729783	TGGACTGCAGTGGTGACATCTCTGCTCACTGCAACCTCTGGCTTTTGGATTGAAGCGATTTTCCTGCCTCATCCTCCGAG	C.A	G	Ysnp_only.1240k,Panel2_840k	..	..	..	..	..	..	..	..	..	..	..	..	..	..	..	..	0	693	6	292	0.0	3.95024292237	0.0596801421202	2.72556049387	..	..
Y	2729916	Y	2861875	A	G	Z34863	2.72992	..	a	-	twist,arbor	0	2729916	171	2729744	0	2729916	2729876	2729955	AACTCCCAACCTCAGGTGATCCTCCCACCTCAGCCTCCCACAGTGATGGGATTACAGGCATAAGCCACAGTGCCTGGCAA	A.G	C	Ysnp_v14.999	..	..	..	..	..	..	..	..	..	..	..	..	..	..	..	..	25	27	10	130	0.0946801158466	0.153905568404	0.0994669035337	1.21343446645	..	..
Y	2729943	chrY	2861902	.	.	.	..	..	c	-	..	3	2729947	198	2729744	3	2729947	..	..	..	..	..	..	..	..	..	..	..	0	0	..	10	9	9	9	0.85910652921	1.39534883721	0.900900900901	0.992282249173	25	20	14	156	0.0946801158466	0.114004124744	0.139253664947	1.45612135974	0	0
Y	2729947	Y	2861906	G	T	Z36629	2.72995	..	g	-	twist,arbor	0	2729947	202	2729744	0	2729947	2729907	2729986	AGCCTCCCAAAGTGATGGGATTACAGGCATAAGCCACAGTACCTGGCAATTTTTGTAATTTTTCGTAGAGACAGGGTTGT	G.T	A	Ysnp_v14.999	..	..	..	..	..	..	..	..	..	..	..	..	..	..	..	..	23	18	13	156	0.0871057065789	0.102603712269	0.129306974594	1.45612135974	..	..
Y	2729979	chrY	2861938	.	.	.	..	..	a	-	..	31	2729947	234	2729744	31	2729947	..	..	..	..	..	..	..	..	..	..	..	0	0	..	6	3	5	9	0.515463917526	0.46511627907	0.500500500501	0.992282249173	7	3	6	144	0.0265104324371	0.0171006187116	0.0596801421202	1.34411202437	0	0
Y	2730170	chrY	2862129	.	.	.	..	..	c	-	..	121	2730292	102	2730273	102	2730273	..	..	..	..	..	..	..	..	..	..	..	0	0	..	9	10	8	9	0.773195876289	1.5503875969	0.800800800801	0.992282249173	20	16	13	230	0.0757440926773	0.0912032997949	0.129306974594	2.14684559449	0	0
Y	2730230	chrY	2862189	.	.	.	..	..	a	-	..	61	2730292	42	2730273	42	2730273	..	..	..	..	..	..	..	..	..	..	..	0	0	..	11	14	12	10	0.945017182131	2.17054263566	1.2012012012	1.10253583241	21	257	37	163	0.0795312973112	1.46495300296	0.368027543075	1.5214601387	0	0
Y	2730292	Y	2862251	A	T	rs778975253	2.73029	..	a	-	twist,arbor	0	2730292	18	2730273	0	2730292	2730252	2730331	CCTAGCTGTGATCCACTGCAGTAGAAAATTTTGTTTTCACGTACTGCTTTGTCCATAACCTTCCTCTCACTTCAGTTTTT	A.T	G	Ysnp_v14.999	..	..	..	..	..	..	..	..	..	..	..	..	..	..	..	..	271	249	314	113	1.02633245578	1.41935135306	3.12326077096	1.05475457468	..	..
Y	2730419	chrY	2862378	G	A	rs776805330	2.73042	..	g	-	twist,arbor	0	2730419	145	2730273	0	2730419	2730379	2730458	TGTCCAGTCTTCTCCATTTTTCATCCTTTTGTCTTTCCATCGTGCATCATGAGCAGTTACTTTCAGCACCTTCTATTTTT	G.A	C	Ysnp_v14.999	..	..	..	..	..	0	0	..	14	2	14	9	1.20274914089	0.31007751938	1.4014014014	0.992282249173	457	3	489	128	1.73075251768	0.0171006187116	4.8639315828	1.19476624389	0	0
Y	2730460	Y	2862419	T	C	rs753116953	2.73046	..	t	-	twist,arbor	0	2730460	186	2730273	0	2730460	2730420	2730499	GTGCATCATGAGCAGTTACTTTCAGCACCTTCTATTTTTCGGATTCTCTCTTCAACTAACTATAGACATGTTTCATTAAA	T.C	G	Ysnp_v14.999	..	..	..	..	..	..	..	..	..	..	..	..	..	..	..	..	172	2	460	69	0.651399197025	0.0114004124744	4.57547756255	0.644053678346	..	..
Y	2730532	Y	2862491	G	A	rs1014907044	2.73053	..	a	-	twist,arbor	0	2730532	244	2730777	0	2730532	2730492	2730571	TCATTAAACCCATTCCTTTCCATTCTTAATTTTGGTAACCTCATTTTTCATTATTTGTTTGATTTTCAAATCCGCTAGGT	G.A	T	Ysnp_v14.999	..	..	..	..	..	..	..	..	..	..	..	..	..	..	..	..	123	1	265	76	0.465826169965	0.00570020623718	2.63587294364	0.709392457309	..	..
Y	2730564	chrY	2862523	C	T	BY3099	2.73056	..	c	-	twist,arbor	0	2730564	212	2730777	0	2730564	2730524	2730603	TGGTAACCGCATTTTTCATTATTTGTTTGATTTTCAAATCGGCTAGGTTACTCTGCAAAGGTGGGCTTCTTGTTGATTTA	C.T	G	Ysnp_v14.999	..	..	..	..	..	0	0	..	14	2	14	9	1.20274914089	0.31007751938	1.4014014014	0.992282249173	384	2	185	87	1.4542865794	0.0114004124744	1.84013771537	0.812067681393	0	0
Y	2730581	chrY	2862540	A	G	YP4131	2.73058	..	a	-	twist,arbor	0	2730581	195	2730777	0	2730581	2730541	2730620	ATTATTTGTTTGATTTTCAAATCCGCTAGGTTACTCTGCACAGGTGGGCTTCTTGTTGATTTACATTAGTTTTGTTATGT	A.G	C	Ysnp_v14.999	..	..	..	..	..	0	0	..	14	2	14	9	1.20274914089	0.31007751938	1.4014014014	0.992282249173	455	2	126	95	1.72317810841	0.0114004124744	1.25328298452	0.886740571636	0	0
Y	2730605	Y	2862564	A	G	Z45667	2.7306	..	a	-	twist,arbor	0	2730605	171	2730777	0	2730605	2730565	2730644	GCTAGGTTACTCTGCAAAGGTGGGCTTCTTGTTGATTTACTTTAGTTTTGTTATGTTTTGTGTTTTCTTTTATCCTTGTA	A.G	T	Ysnp_v14.999	..	..	..	..	..	..	..	..	..	..	..	..	..	..	..	..	230	0	66	71	0.871057065789	0.0	0.656481563322	0.662721900907	..	..
Y	2730676	chrY	2862635	.	.	.	..	..	t	-	..	33	2730710	100	2730777	33	2730710	..	..	..	..	..	..	..	..	..	..	..	0	0	..	14	2	9	9	1.20274914089	0.31007751938	0.900900900901	0.992282249173	355	2	11	163	1.34445764502	0.0114004124744	0.109413593887	1.5214601387	0	0
Y	2730710	chrY	2862669	T	C	rs868754154	2.73071	..	t	-	twist,arbor	0	2730710	66	2730777	0	2730710	2730670	2730749	CTGCATTTGGTTTGTGCTATGTTGAGGGTGGTGGTCTTTAACATGGTGTCTTAGTTCCTTCCATGCTAGACACTACATGT	T.C	A	Ysnp_v14.999	..	..	..	..	..	0	0	..	14	2	9	9	1.20274914089	0.31007751938	0.900900900901	0.992282249173	351	3	15	118	1.32930882649	0.0171006187116	0.149200355301	1.10142513108	0	0
Y	2730745	chrY	2862704	.	.	.	..	..	c	-	..	31	2730777	31	2730777	31	2730777	..	..	..	..	..	..	..	..	..	..	..	0	0	..	14	6	12	9	1.20274914089	0.93023255814	1.2012012012	0.992282249173	154	12	25	67	0.583229513615	0.0684024748462	0.248667258834	0.625385455785	0	0
Y	2730773	chrY	2862732	.	.	.	..	..	a	-	..	3	2730777	3	2730777	3	2730777	..	..	..	..	..	..	..	..	..	..	..	0	0	..	14	13	11	10	1.20274914089	2.01550387597	1.1011011011	1.10253583241	263	54	28	114	0.996034818707	0.307811136808	0.278507329894	1.06408868596	0	0
Y	2730777	chrY	2862736	G	A	snp_24_2730777	2.73078	..	g	-	twist,1240k,arbor	0	2730777	0	2730777	0	2730777	2730737	2730816	AGACACTACATGTAAAGTACTGTTAGTAAGAATACTATGCCATCAAGATGATTCTGCCTTCCTTCTGTCTGGCATCTGGG	G.A	C	Ysnp_only.1240k,Panel2_840k	..	..	..	..	..	0	0	..	14	14	11	10	1.20274914089	2.17054263566	1.1011011011	1.10253583241	319	66	28	123	1.2081182782	0.376213611654	0.278507329894	1.14809568749	0	0
Y	2730862	chrY	2862821	.	.	.	..	..	c	-	..	84	2730777	84	2730777	84	2730777	..	..	..	..	..	..	..	..	..	..	..	0	0	..	5	8	3	9	0.429553264605	1.24031007752	0.3003003003	0.992282249173	16	8	4	161	0.0605952741418	0.0456016498975	0.0397867614135	1.50279191614	0	0
Y	2730898	chrY	2862857	.	.	.	..	..	t	-	..	81	2730980	81	2730980	81	2730980	..	..	..	..	..	..	..	..	..	..	..	0	0	..	3	3	3	9	0.257731958763	0.46511627907	0.3003003003	0.992282249173	6	3	5	90	0.0227232278032	0.0171006187116	0.0497334517668	0.840070015234	0	0
Y	2730979	chrY	2862938	.	.	.	..	..	t	-	..	0	2730980	0	2730980	0	2730980	..	..	..	..	..	..	..	..	..	..	..	0	0	..	14	14	10	10	1.20274914089	2.17054263566	1.001001001	1.10253583241	266	108	21	131	1.00739643261	0.615622273616	0.208880497421	1.22276857773	0	0
Y	2730980	Y	2862939	G	T	snp_24_2730980	2.73098	..	g	-	twist,1240k,arbor	0	2730980	0	2730980	0	2730980	2730940	2731019	TGAGGGTTTTGCCTTTGGGGTCCAGCTAATTATGGGAAGCATCTGCTGTTTTCACCTGGAGACTGAACCCGGAGCTTTGA	G.T	A	Ysnp_only.1240k,Panel2_840k	..	..	..	..	..	..	..	..	..	..	..	..	..	..	..	..	260	106	21	132	0.984673204805	0.604221861142	0.208880497421	1.23210268901	..	..
Y	2731023	chrY	2862982	.	.	.	..	..	c	-	..	42	2730980	42	2730980	42	2730980	..	..	..	..	..	..	..	..	..	..	..	0	0	..	12	8	1	9	1.03092783505	1.24031007752	0.1001001001	0.992282249173	68	12	1	106	0.257529915103	0.0684024748462	0.00994669035337	0.98941579572	0	0
Y	2731061	chrY	2863020	.	.	.	..	..	a	-	..	80	2730980	77	2731139	77	2731139	..	..	..	..	..	..	..	..	..	..	..	0	0	..	3	6	3	9	0.257731958763	0.93023255814	0.3003003003	0.992282249173	5	7	3	96	0.0189360231693	0.0399014436603	0.0298400710601	0.896074682917	0	0
Y	2731109	chrY	2863068	.	.	.	..	..	c	-	..	79	2731189	29	2731139	29	2731139	..	..	..	..	..	..	..	..	..	..	..	0	0	..	2	5	7	10	0.171821305842	0.77519379845	0.700700700701	1.10253583241	2	6	11	123	0.00757440926773	0.0342012374231	0.109413593887	1.14809568749	0	0
Y	2731139	chrY	2863098	.	.	.	..	..	g	-	1240k,arbor,twist	49	2731189	0	2731139	0	2731139	..	..	..	..	..	..	..	..	..	..	..	0	0	..	6	6	12	10	0.515463917526	0.93023255814	1.2012012012	1.10253583241	13	8	32	73	0.0492336602402	0.0456016498975	0.318294091308	0.681390123468	0	0
Y	2731143	chrY	2863102	.	.	.	..	..	t	-	..	45	2731189	3	2731139	3	2731139	..	..	..	..	..	..	..	..	..	..	..	0	0	..	8	6	12	9	0.687285223368	0.93023255814	1.2012012012	0.992282249173	18	10	33	67	0.0681696834096	0.0570020623718	0.328240781661	0.625385455785	0	0
Y	2731178	chrY	2863137	.	.	.	..	..	t	-	..	10	2731189	10	2731189	10	2731189	..	..	..	..	..	..	..	..	..	..	..	0	0	..	13	11	13	10	1.11683848797	1.70542635659	1.3013013013	1.10253583241	185	27	41	87	0.700632857265	0.153905568404	0.407814304488	0.812067681393	0	0
Y	2731189	Y	2863148	C	T	snp_24_2731189	2.73119	..	c	-	twist,1240k,arbor	0	2731189	0	2731189	0	2731189	2731149	2731228	ATTCAAGAATTATAAAATAGTGATTCATGGGAAGGGTCTCGGCTTTCAACCTCCATTTACTAATGTGCCCGTAGTAGGCA	C.T	G	Ysnp_only.1240k,Panel2_840k	..	..	..	..	..	..	..	..	..	..	..	..	..	..	..	..	255	30	33	110	0.965737181636	0.171006187116	0.328240781661	1.02675224084	..	..
Y	2731339	Y	2863298	G	A	snp_24_2731339	2.73134	..	g	-	twist,1240k,arbor	0	2731339	0	2731339	0	2731339	2731299	2731378	TGTAGCCTTTCTTCACTTTTAGAAGCAGTGACAAACAAGTTAAGTGAAGGAACTATTATTAACAATTTGAATTTTACCAT	G.A	T	Ysnp_only.1240k,Panel2_840k	..	..	..	..	..	..	..	..	..	..	..	..	..	..	..	..	92	2	46	54	0.348422826316	0.0114004124744	0.457547756255	0.504042009141	..	..
Y	2731582	chrY	2863541	.	.	.	..	..	t	-	..	16	2731599	242	2731339	16	2731599	..	..	..	..	..	..	..	..	..	..	..	0	0	..	14	1	14	9	1.20274914089	0.15503875969	1.4014014014	0.992282249173	135	1	268	88	0.511272625572	0.00570020623718	2.6657130147	0.821401792673	0	0
Y	2731599	chrY	2863558	C	T	rs894114799	2.7316	..	c	-	twist,arbor	0	2731599	259	2731339	0	2731599	2731559	2731638	TTGAGCAAAATAGTAAGTTTTCATTGACATTTCATCTTACAGCTTTTTCGGGATTATCTTCTGCTTACCAGCTAGCTCAA	C.T	A	Ysnp_v14.999	..	..	..	..	..	0	0	..	14	2	14	9	1.20274914089	0.31007751938	1.4014014014	0.992282249173	283	2	321	102	1.07177891138	0.0114004124744	3.19288760343	0.952079350599	0	0
Y	2731608	Y	2863567	G	C	BY56083	2.73161	..	g	-	twist	0	2731608	268	2731339	8	2731599	2731568	2731647	ATAGTAAGTTTTCATTGACATTTCATCTTACCGCTTTTTCTGGATTATCTTCTGCTTACCAGCTAGCTCAAGCCCTGCAT	G.C	T	Ysnp_v14.999	..	..	..	..	..	..	..	..	..	..	..	..	..	..	..	..	358	3	322	120	1.35581925892	0.0171006187116	3.20283429378	1.12009335365	..	..
Y	2731887	chrY	2863846	C	T	rs2299942	2.73189	..	g	-	twist,1240k,arbor	0	2731887	0	2731887	0	2731887	2731847	2731926	TATGTGATTTTGTTATCTTTCAGATACAGGTCTGTGGGTAATTTCTTGTGACTTTAGTGGGTATCCATACCATCTTACAC	C.T	A	Ysnp_old.1240k+v14.999	..	..	..	..	..	0	0	..	14	12	13	10	1.20274914089	1.86046511628	1.3013013013	1.10253583241	228	58	158	78	0.863482656521	0.330611961757	1.57157707583	0.72806067987	0	0
Y	2731892	chrY	2863851	T	G	rs545864414	2.73189	..	t	-	twist,arbor	0	2731892	2	2731895	0	2731892	2731852	2731931	GATTTTGTTATCTTTCAGATACAGGTCTGTGGGTACTTTCCTGTGACTTTAGTGGGTATCCATACCATCTTACACAAAAT	T.G	C	Ysnp_v14.999	..	..	..	..	..	0	0	..	14	12	13	10	1.20274914089	1.86046511628	1.3013013013	1.10253583241	228	58	154	75	0.863482656521	0.330611961757	1.53179031442	0.700058346029	0	0
Y	2731895	chrY	2863854	.	.	.	..	..	t	-	1240k,arbor,twist	2	2731892	0	2731895	0	2731895	..	..	..	..	..	..	..	..	..	..	..	0	0	..	14	12	13	10	1.20274914089	1.86046511628	1.3013013013	1.10253583241	220	58	147	79	0.83318501945	0.330611961757	1.46216348195	0.73739479115	0	0
Y	2732086	chrY	2864045	A	G	snp_24_2732086	2.73209	..	a	-	twist,1240k,arbor	0	2732086	0	2732086	0	2732086	2732046	2732125	GCCTTGGGTTTCTGTTAAAAATCTGCATGTTGGATCAACCCATGTATTTGTGGTAGAAAGGGTCAAACTGCAGAAATCTG	A.G	C	Ysnp_old.1240k+v14.999	..	..	..	..	..	0	0	..	14	14	14	10	1.20274914089	2.17054263566	1.4014014014	1.10253583241	378	87	560	126	1.4315633516	0.495917942635	5.57014659789	1.17609802133	0	0
Y	2732111	chrY	2864070	A	G	snp_24_2732111	2.73211	..	a	-	twist,1240k,arbor	0	2732111	0	2732111	0	2732111	2732071	2732150	CATGTTGGATCAACCAATGTATTTGTGGTAGAAAGGGTCATACTGCAGAAATCTGTTTGATCATTGTCAGACCAAGCAAT	A.G	T	Ysnp_old.1240k+v14.999	..	..	..	..	..	0	0	..	14	14	14	10	1.20274914089	2.17054263566	1.4014014014	1.10253583241	388	74	503	124	1.46943539794	0.421815261552	5.00318524774	1.15742979877	0	0
Y	2732183	chrY	2864142	A	G	FGC45976	2.73218	..	a	-	twist,arbor	0	2732183	71	2732111	0	2732183	2732143	2732222	CAAGCAATTTTTACCTTAGAGATAATTGTAATTTTCTTGCTTCCTAGAGCCTCATCTTTAAGATGCTCAGATTGAGTTGG	A.G	T	Ysnp_v14.999	..	..	..	..	..	0	0	..	13	1	14	9	1.11683848797	0.15503875969	1.4014014014	0.992282249173	94	1	41	91	0.355997235583	0.00570020623718	0.407814304488	0.849404126515	0	0
Y	2732379	chrY	2864338	.	.	.	..	..	t	-	..	19	2732399	225	2732605	19	2732399	..	..	..	..	..	..	..	..	..	..	..	0	0	..	14	3	7	9	1.20274914089	0.46511627907	0.700700700701	0.992282249173	179	3	10	80	0.677909629462	0.0171006187116	0.0994669035337	0.74672890243	0	0
Y	2732399	Y	2864358	T	G	Z33358	2.7324	..	t	-	twist,arbor	0	2732399	205	2732605	0	2732399	2732359	2732438	ATTAAGACAGGGCTTTATTCTCTGGCTTTGGTGGTGTGTCCTCTTTAAAAAAAGAGGATGTGTCCTTTTTCCTTTTTTTT	T.G	C	Ysnp_v14.999	..	..	..	..	..	..	..	..	..	..	..	..	..	..	..	..	134	1	10	50	0.507485420938	0.00570020623718	0.0994669035337	0.466705564019	..	..
Y	2732474	Y	2864433	G	T	Z34513	2.73247	..	g	-	twist,arbor	0	2732474	130	2732605	0	2732474	2732434	2732513	TTTTTTTAAATGTGTCTTCACATAAAAAAGAGGACTTGTGCCTGAGTCTTTATTAGCAGTGGTTTGAGGGAAAGTTTTTC	G.T	C	Ysnp_v14.999	..	..	..	..	..	..	..	..	..	..	..	..	..	..	..	..	82	1	106	66	0.310550779977	0.00570020623718	1.05434917746	0.616051344505	..	..
Y	2732565	Y	2864524	G	A	Z29316	2.73256	..	g	-	twist,arbor	0	2732565	39	2732605	0	2732565	2732525	2732604	TTATTCTGTGATAGGTAGAACTTCCTTGACAAGGTAGCCTTTGTCCTAGATAGTATACTTATATTAGATGGTTATGTCCC	G.A	T	Ysnp_v14.999	..	..	..	..	..	..	..	..	..	..	..	..	..	..	..	..	64	6	7	41	0.242381096567	0.0342012374231	0.0696268324736	0.382698562496	..	..
Y	2732605	Y	2864564	G	A	snp_24_2732605	2.7326	..	g	-	twist,1240k,arbor	0	2732605	0	2732605	0	2732605	2732565	2732644	GTGTCCTAGATAGTATACTTATATTAGATGGTTATGTCCCTCAAAAATAACTCTAGATGTCTGAAACAAATGTATTCCTC	G.A	T	Ysnp_only.1240k,Panel2_840k	..	..	..	..	..	..	..	..	..	..	..	..	..	..	..	..	36	29	17	45	0.136339366819	0.165305980878	0.169093736007	0.420035007617	..	..
Y	2732618	chrY	2864577	.	.	.	..	..	t	-	1240k,arbor,twist	12	2732605	0	2732618	0	2732618	..	..	..	..	..	..	..	..	..	..	..	0	0	..	12	10	9	10	1.03092783505	1.5503875969	0.900900900901	1.10253583241	34	31	16	66	0.128764957551	0.176706393353	0.159147045654	0.616051344505	0	0
Y	2732925	Y	2864884	G	A	Z33758	2.73292	..	g	-	twist,arbor	0	2732925	306	2732618	0	2732925	2732885	2732964	AAACAATGCAGGGAAAGCTTATGATTTGAAAAATCATCAGTGGCCTGCCTTTAAATGCTGACTGCAATCTAATTCACAAA	G.A	T	Ysnp_v14.999	..	..	..	..	..	..	..	..	..	..	..	..	..	..	..	..	225	1	11	99	0.85212104262	0.00570020623718	0.109413593887	0.924077016758	..	..
Y	2732987	Y	2864946	G	A	Z41316	2.73299	..	g	-	twist,arbor	0	2732987	368	2732618	0	2732987	2732947	2733026	TGCAATCTAATTCACAAATAGCATTCGTTTACAGTGACAACAGTTCTTGAAATTACAATTTTGGGATGATGCTCCATTTT	G.A	C	Ysnp_v14.999	..	..	..	..	..	..	..	..	..	..	..	..	..	..	..	..	144	5	47	76	0.545357467277	0.0285010311859	0.467494446608	0.709392457309	..	..
Y	2733104	chrY	2865063	.	.	.	..	..	c	-	..	105	2733210	485	2732618	105	2733210	..	..	..	..	..	..	..	..	..	..	..	0	0	..	1	0	0	9	0.085910652921	0.0	0.0	0.992282249173	1	0	0	91	0.00378720463387	0.0	0.0	0.849404126515	0	0
Y	2733160	chrY	2865119	.	.	.	..	..	c	-	..	49	2733210	457	2733618	49	2733210	..	..	..	..	..	..	..	..	..	..	..	0	0	..	13	3	4	9	1.11683848797	0.46511627907	0.4004004004	0.992282249173	38	6	4	205	0.143913776087	0.0342012374231	0.0397867614135	1.91349281248	0	0
Y	2733210	Y	2865169	T	G	BY160934	2.73321	..	t	-	twist,arbor	0	2733210	407	2733618	0	2733210	2733170	2733249	GTTGGTGTGATCACCAACAGGGAAAGACATCCTGGTTCTTCTGATGTGGTGCATGTGAAGGATGCCAATGGCAACAGCTT	T.G	C	Ysnp_v14.999	..	..	..	..	..	..	..	..	..	..	..	..	..	..	..	..	490	5	10	148	1.85573027059	0.0285010311859	0.0994669035337	1.3814484695	..	..
Y	2733234	Y	2865193	C	A	rs1307743760	2.73323	..	c	-	twist	0	2733234	383	2733618	23	2733210	2733194	2733273	AGACATCCTGGTTCTTTTGATGTGGTGCATGTGAAGGATGTCAATGGCAACAGCTTTGCCACGAGGCTTTCCAACATTTT	C.A	T	Ysnp_v14.999	..	..	..	..	..	..	..	..	..	..	..	..	..	..	..	..	764	5	8	178	2.89342434027	0.0285010311859	0.0795735228269	1.66147180791	..	..
Y	2733417	Y	2865376	C	T	B470	2.73342	..	c	-	twist,arbor	0	2733417	200	2733618	0	2733417	2733377	2733456	TTCTTTTTCCAGTGTTAAGGTTCACAGAGTGCAGCAAGCTGTCTATTTAGAGCCTCTGAGAAGAAACAAGATTAGATCTA	C.T	G	Ysnp_v14.999	..	..	..	..	..	..	..	..	..	..	..	..	..	..	..	..	178	0	10	136	0.674122424828	0.0	0.0994669035337	1.26943913413	..	..
Y	2733445	chrY	2865404	A	C	rs897528130	2.73344	..	a	-	twist,arbor	0	2733445	172	2733618	0	2733445	2733405	2733484	GTGCAGCAAGCTCTCTATTTAGAGCCTCTGAGAAGAAACAGGATTAGATCTAGAGCCTTACACCTGCCTCTTCAGGTGGT	A.C	G	Ysnp_v14.999	..	..	..	..	..	0	0	..	14	1	7	9	1.20274914089	0.15503875969	0.700700700701	0.992282249173	122	2	8	106	0.462038965332	0.0114004124744	0.0795735228269	0.98941579572	0	0
Y	2733478	chrY	2865437	.	.	.	..	..	a	-	..	32	2733445	139	2733618	32	2733445	..	..	..	..	..	..	..	..	..	..	..	0	0	..	14	3	2	9	1.20274914089	0.46511627907	0.2002002002	0.992282249173	74	4	3	155	0.280253142906	0.0228008249487	0.0298400710601	1.44678724846	0	0
Y	2733593	chrY	2865552	.	.	.	..	..	a	-	..	2	2733596	24	2733618	2	2733596	..	..	..	..	..	..	..	..	..	..	..	0	0	..	14	14	13	9	1.20274914089	2.17054263566	1.3013013013	0.992282249173	737	283	74	177	2.79116981516	1.61315836512	0.736055086149	1.65213769663	0	0
Y	2733596	chrY	2865555	C	T	rs767813892	2.7336	..	c	-	twist,arbor	0	2733596	21	2733618	0	2733596	2733556	2733635	ATCACTGGTATGGGCTGGATTAAGGTCACTGGCTCCAATCATGGTAGTGCTGTGCCCCCTTAATTTTGTAAGTGAGTCTG	C.T	A	Ysnp_v14.999	..	..	..	..	..	0	0	..	14	14	13	9	1.20274914089	2.17054263566	1.3013013013	0.992282249173	731	288	77	168	2.76844658736	1.64165939631	0.765895157209	1.5681306951	0	0
Y	2733618	chrY	2865577	A	C	rs112534702	2.73362	..	N	-	twist,1240k,arbor	0	2733618	0	2733618	0	2733618	2733578	2733657	AGGTCACTGGCTCCAATCCTGGTAGTGCTGTGCCCCCTTATTTTTGTAAGTGAGTCTGCTAAACCCCTCTGAGACTCCAT	A.C	T	Ysnp_old.1240k+v14.999	..	..	..	..	..	0	0	..	14	13	13	10	1.20274914089	2.01550387597	1.3013013013	1.10253583241	438	217	83	119	1.65879562963	1.23694475347	0.82557529933	1.11075924237	0	0
Y	2733669	chrY	2865628	.	.	.	..	..	t	-	..	12	2733682	50	2733618	12	2733682	..	..	..	..	..	..	..	..	..	..	..	0	0	..	14	8	14	9	1.20274914089	1.24031007752	1.4014014014	0.992282249173	378	18	216	178	1.4315633516	0.102603712269	2.14848511633	1.66147180791	0	0
Y	2733676	chrY	2865635	.	.	.	..	..	a	-	..	5	2733682	57	2733618	5	2733682	..	..	..	..	..	..	..	..	..	..	..	0	0	..	14	6	14	9	1.20274914089	0.93023255814	1.4014014014	0.992282249173	443	12	229	185	1.6777316528	0.0684024748462	2.27779209092	1.72681058687	0	0
Y	2733682	Y	2865641	A	G	BY27991	2.73368	..	a	-	twist,arbor	0	2733682	63	2733618	0	2733682	2733642	2733721	CCCTCTGAGACTCCATCTTACAGTTCATCAGTGAACATGGTGTTGATGGAGATTGATGCAAGGGGGCTATGAGTGAGTTG	A.G	T	Ysnp_v14.999	..	..	..	..	..	..	..	..	..	..	..	..	..	..	..	..	487	11	233	192	1.84436865669	0.062702268609	2.31757885233	1.79214936583	..	..
Y	2733741	chrY	2865700	.	.	.	..	..	a	-	..	33	2733775	122	2733618	33	2733775	..	..	..	..	..	..	..	..	..	..	..	0	0	..	13	2	12	9	1.11683848797	0.31007751938	1.2012012012	0.992282249173	177	3	33	94	0.670335220194	0.0171006187116	0.328240781661	0.877406460356	0	0
Y	2733775	chrY	2865734	G	A	YP6239	2.73377	..	a	-	twist,arbor	0	2733775	156	2733618	0	2733775	2733735	2733814	AAGGGCATTTACAAGGCACGTAACACTTGTTAGTTTACTTTTTCAAGATGATCTTGCTCTGGGATCTTTTGAGACCTTTT	G.A	T	Ysnp_v14.999	..	..	..	..	..	0	0	..	14	1	11	9	1.20274914089	0.15503875969	1.1011011011	0.992282249173	316	1	32	76	1.1967566643	0.00570020623718	0.318294091308	0.709392457309	0	0
Y	2733783	chrY	2865742	T	A	rs756246118	2.73378	..	t	-	twist,arbor	0	2733783	164	2733618	0	2733783	2733743	2733822	TTACAAGGCACGTAACACTTGTTAGTTTACTTGTTCAAGACGATCTTGCTCTGGGATCTTTTGAGACCTTTTCAGTGAAG	T.A	C	Ysnp_v14.999	..	..	..	..	..	0	0	..	14	4	11	9	1.20274914089	0.62015503876	1.1011011011	0.992282249173	377	4	32	88	1.42777614697	0.0228008249487	0.318294091308	0.821401792673	0	0
Y	2733949	Y	2865908	A	G	Z44714	2.73395	..	a	-	twist,arbor	0	2733949	300	2734250	0	2733949	2733909	2733988	GCTTTTTATTTTTATTTATTTATTTATTTTTTGAGACGGACTTTTGCTCTGTTGCCCAGGCTGGAGTGCAGTGGCACGAT	A.G	C	Ysnp_v14.999	..	..	..	..	..	..	..	..	..	..	..	..	..	..	..	..	4	14	6	48	0.0151488185355	0.0798028873206	0.0596801421202	0.448037341458	..	..
Y	2733965	chrY	2865924	C	T	rs371870819	2.73396	..	c	-	twist,arbor	0	2733965	284	2734250	0	2733965	2733925	2734004	TATTTATTTATTTTTTGAGACGGAATTTTGCTCTGTTGCCGAGGCTGGAGTGCAGTGGCACGATCTCAGCTCACTGCAAG	C.T	G	Ysnp_v14.999	..	..	..	..	..	0	0	..	3	7	6	10	0.257731958763	1.08527131783	0.600600600601	1.10253583241	5	18	6	64	0.0189360231693	0.102603712269	0.0596801421202	0.597383121944	0	0
Y	2734032	chrY	2865991	.	.	.	..	..	c	-	..	38	2734071	217	2734250	38	2734071	..	..	..	..	..	..	..	..	..	..	..	0	0	..	5	6	6	9	0.429553264605	0.93023255814	0.600600600601	0.992282249173	6	10	12	87	0.0227232278032	0.0570020623718	0.11936028424	0.812067681393	0	0
Y	2734071	chrY	2866030	G	A	A8620	2.73407	..	g	-	twist,arbor	0	2734071	178	2734250	0	2734071	2734031	2734110	TCCTGCCTCAGCCTCCCGAGTAGCTGGGACTAAGGCGCCCCCCACCAGACCTGGCTAATTTCTTTTTGTATTTTTAGTAG	G.A	C	Ysnp_v14.999	..	..	..	..	..	0	0	..	3	3	3	9	0.257731958763	0.46511627907	0.3003003003	0.992282249173	3	3	3	94	0.0113616139016	0.0171006187116	0.0298400710601	0.877406460356	0	0
Y	2734072	chrY	2866031	.	.	.	..	..	c	-	..	0	2734071	177	2734250	0	2734071	..	..	..	..	..	..	..	..	..	..	..	0	0	..	3	3	3	9	0.257731958763	0.46511627907	0.3003003003	0.992282249173	3	3	3	93	0.0113616139016	0.0171006187116	0.0298400710601	0.868072349075	0	0
Y	2734198	chrY	2866157	C	G	Y23647	2.7342	..	c	-	twist,arbor	0	2734198	51	2734250	0	2734198	2734158	2734237	TGGTGATCACCCAACTTGGCCTCCCAAAGTGCAGGGATTAAAGATGTGGGCCACGACGCCTGGCCAACTGAAAAGCTTTT	C.G	A	Ysnp_v14.999	..	..	..	..	..	0	0	..	14	12	10	9	1.20274914089	1.86046511628	1.001001001	0.992282249173	160	22	24	197	0.605952741418	0.125404537218	0.238720568481	1.83881992223	0	0
Y	2734250	chrY	2866209	C	T	rs72617605	2.73425	..	c	-	twist,1240k,arbor	0	2734250	0	2734250	0	2734250	2734210	2734289	ACGACGCCTGGCCAACTGAAAAGCTTTTCATCAAGCTATTAAGCCCCGGGAGCAGCATCTTTCACTTGTACCCTGGCAGT	C.T	A	Ysnp_only.1240k,Panel2_840k	..	..	..	..	..	0	0	..	15	15	14	9	1.28865979381	2.32558139535	1.4014014014	0.992282249173	469	257	141	170	1.77619897328	1.46495300296	1.40248333982	1.58679891766	0	0
Y	2734323	chrY	2866282	.	.	.	..	..	a	-	..	7	2734331	72	2734250	7	2734331	..	..	..	..	..	..	..	..	..	..	..	0	0	..	13	4	9	9	1.11683848797	0.62015503876	0.900900900901	0.992282249173	85	4	15	144	0.321912393879	0.0228008249487	0.149200355301	1.34411202437	0	0
Y	2734331	chrY	2866290	C	T	rs758284332	2.73433	..	c	-	twist,arbor	0	2734331	80	2734250	0	2734331	2734291	2734370	CTTAGGATATTTGAGAGAAGTGGTACAGAGGCGAAGCCTGGTGTTGTTTTTTTGGCTGTGCCACTCAGAAGCTCTATAGT	C.T	G	Ysnp_v14.999	..	..	..	..	..	0	0	..	14	2	9	9	1.20274914089	0.31007751938	0.900900900901	0.992282249173	88	3	15	157	0.33327400778	0.0171006187116	0.149200355301	1.46545547102	0	0
Y	2734466	chrY	2866425	C	G	YP1236	2.73447	..	c	-	twist,arbor	0	2734466	215	2734250	0	2734466	2734426	2734505	AGCAGGGGATCAGGGAAGTGAGTAAATGCATGTAAAAGTTTTGTAAAGCTGATGATAGGGTGCTGACAGTACACAACTTC	C.G	T	Ysnp_v14.999	..	..	..	..	..	0	0	..	13	2	14	9	1.11683848797	0.31007751938	1.4014014014	0.992282249173	168	3	725	93	0.636250378489	0.0171006187116	7.21135050619	0.868072349075	0	0
Y	2734511	Y	2866470	T	C	Z40599	2.73451	..	t	-	twist,arbor	0	2734511	235	2734747	0	2734511	2734471	2734550	AAGCTGATGATAGGGTGCTGACAGTACACAACTTCAAAACAATGAGAACCTGAAGTTAGTGGCCTTGCCTTTAAAGATGC	T.C	A	Ysnp_v14.999	..	..	..	..	..	..	..	..	..	..	..	..	..	..	..	..	162	3	148	67	0.613527150686	0.0171006187116	1.4721101723	0.625385455785	..	..
Y	2734573	Y	2866532	T	C	Z26718	2.73457	..	t	-	twist,arbor	0	2734573	173	2734747	0	2734573	2734533	2734612	CCTTGCCTTTAAAGATGCTTATGAAAAACTTGTTGGCTGAGTGCTTCACATAAAATAGAAGCAGGAAGACCTTTATTTAG	T.C	G	Ysnp_v14.999	..	..	..	..	..	..	..	..	..	..	..	..	..	..	..	..	103	0	30	99	0.390082077288	0.0	0.298400710601	0.924077016758	..	..
Y	2734629	chrY	2866588	.	.	.	..	..	a	-	..	55	2734573	117	2734747	55	2734573	..	..	..	..	..	..	..	..	..	..	..	0	0	..	9	0	7	9	0.773195876289	0.0	0.700700700701	0.992282249173	15	0	10	159	0.056808069508	0.0	0.0994669035337	1.48412369358	0	0
Y	2734747	Y	2866706	G	T	snp_24_2734747	2.73475	..	g	-	twist,1240k,arbor	0	2734747	0	2734747	0	2734747	2734707	2734786	TGGGTGGTGGTCTGTTAGCTGGCTATTAATGTGAAGGAAGATATGAGGCATGTGTGTTTTGGTGGGATGTTGTTTTTCTC	G.T	A	Ysnp_only.1240k,Panel2_840k	..	..	..	..	..	..	..	..	..	..	..	..	..	..	..	..	670	164	843	132	2.53742710469	0.934833822898	8.38505996789	1.23210268901	..	..
Y	2734776	Y	2866735	T	C	rs72625371	2.73478	..	t	-	twist,1240k,arbor	0	2734776	0	2734776	0	2734776	2734736	2734815	TGTGAAGGAAGGTATGAGGCATGTGTGTTTTGGTGGGATGGTGTTTTTCTCTCCTCCCTTTCTTTCTGTACTTACTTTTA	T.C	G	Ysnp_only.1240k,miscellaneous,pheno1000000000	..	..	..	..	..	..	..	..	..	..	..	..	..	..	..	..	722	134	1067	152	2.73436174565	0.763827635783	10.613118607	1.41878491462	..	..
Y	2734796	chrY	2866755	T	C	rs746813672	2.7348	..	t	-	twist,arbor	0	2734796	19	2734776	0	2734796	2734756	2734835	ATGTGTGTTTTGGTGGGATGTTGTTTTTCTCTCCTCCCTTGCTTTCTGTACTTACTTTTATCTCCTCTTCTATTGCAGGG	T.C	G	Ysnp_v14.999	..	..	..	..	..	0	0	..	13	12	13	9	1.11683848797	1.86046511628	1.3013013013	0.992282249173	393	63	763	119	1.48837142111	0.359112992943	7.58932473962	1.11075924237	0	0
Y	2734854	chrY	2866813	C	T	rs35284970	2.73485	..	c	-	twist,1240k,arbor	0	2734854	0	2734854	0	2734854	2734814	2734893	TATCTCCTCTTCTATTGCAGGGCAATAAACCTTGGATTTCACTGCCCAGGGGAAAGGGCATTCGACTTACTGTTGCTGAA	C.T	A	Ysnp_old.1240k+v14.999	..	..	..	..	..	0	0	..	14	13	13	10	1.20274914089	2.01550387597	1.3013013013	1.10253583241	246	55	151	169	0.931652339931	0.313511343045	1.50195024336	1.57746480638	0	0
Y	2734917	chrY	2866876	C	G	rs753783573	2.73492	..	c	-	twist,arbor	0	2734917	62	2734854	0	2734917	2734877	2734956	GACTTACTGTTGCTGAAGAGAGAGATAAGAGGCTGGCCACAAAACAGAGCAGTGGCTAAATTGCAGTAGCAGCATATCTT	C.G	A	Ysnp_v14.999	..	..	..	..	..	0	0	..	14	13	13	9	1.20274914089	2.01550387597	1.3013013013	0.992282249173	423	68	75	189	1.60198756012	0.387614024129	0.746001776503	1.76414703199	0	0
Y	2735024	chrY	2866983	.	.	.	..	..	a	-	..	106	2734917	169	2734854	106	2734917	..	..	..	..	..	..	..	..	..	..	..	0	0	..	2	2	1	9	0.171821305842	0.31007751938	0.1001001001	0.992282249173	5	2	2	100	0.0189360231693	0.0114004124744	0.0198933807067	0.933411128038	0	0
Y	2735197	chrY	2867156	.	.	.	..	..	c	-	..	0	2735198	342	2734854	0	2735198	..	..	..	..	..	..	..	..	..	..	..	0	0	..	14	2	14	9	1.20274914089	0.31007751938	1.4014014014	0.992282249173	518	2	152	126	1.96177200034	0.0114004124744	1.51189693371	1.17609802133	0	0
Y	2735198	chrY	2867157	G	A	rs867944986	2.7352	..	g	-	twist,arbor	0	2735198	343	2734854	0	2735198	2735158	2735237	AGAGTGATGGAGTAGCATTCCAAAACGAAGTACAAAAAACTTATGACATTTCAGAAAGGACGGCATTCTTTTGTGGAAGC	G.A	T	Ysnp_v14.999	..	..	..	..	..	0	0	..	14	2	14	9	1.20274914089	0.31007751938	1.4014014014	0.992282249173	520	2	152	125	1.96934640961	0.0114004124744	1.51189693371	1.16676391005	0	0
Y	2735219	Y	2867178	G	A	F720	2.73522	..	g	-	twist,arbor	0	2735219	364	2734854	0	2735219	2735179	2735258	AAAACGAAGTACAAAAAACGTATGACATTTCAGAAAGGACCGCATTCTTTTGTGGAAGCTATGGGAGATGGTCTTAGTTT	G.A	C	Ysnp_v14.999	..	..	..	..	..	..	..	..	..	..	..	..	..	..	..	..	571	3	143	137	2.16249384594	0.0171006187116	1.42237672053	1.27877324541	..	..
Y	2735282	chrY	2867241	.	.	.	..	..	a	-	..	62	2735219	427	2734854	62	2735219	..	..	..	..	..	..	..	..	..	..	..	0	0	..	7	0	5	9	0.601374570447	0.0	0.500500500501	0.992282249173	18	0	5	73	0.0681696834096	0.0	0.0497334517668	0.681390123468	0	0
Y	2735411	chrY	2867370	.	.	.	..	..	c	-	..	69	2735481	556	2734854	159	2735571	..	..	..	..	..	..	..	..	..	..	..	0	0	..	5	3	5	9	0.429553264605	0.46511627907	0.500500500501	0.992282249173	11	4	7	184	0.0416592509725	0.0228008249487	0.0696268324736	1.71747647559	0	0
Y	2735481	Y	2867440	T	C	MF8759	2.73548	..	t	-	twist	0	2735481	526	2736008	89	2735571	2735441	2735520	ACATACAGAGTCTTTGGTCTTTCTTTGACCCATTCAGCAAAGGTTCTCCACTTAAGGGGGGCCCATTAGAGTAACCTCTT	T.C	A	Ysnp_v14.999	..	..	..	..	..	..	..	..	..	..	..	..	..	..	..	..	266	1	2	115	1.00739643261	0.00570020623718	0.0198933807067	1.07342279724	..	..
Y	2735571	Y	2867530	T	C	rs747857024	2.73557	..	t	-	twist,arbor	0	2735571	436	2736008	0	2735571	2735531	2735610	ATTGTCACTTTAATGTCGTATTTATAGGATCTTTGGATATAGGTTTTCTTACAGAAACTTCTATGGCTGGTGGCGCCTTT	T.C	A	Ysnp_v14.999	..	..	..	..	..	..	..	..	..	..	..	..	..	..	..	..	71	4	3	73	0.268891529004	0.0228008249487	0.0298400710601	0.681390123468	..	..
Y	2735658	chrY	2867617	C	T	rs769226793	2.73566	..	c	-	twist,arbor	0	2735658	349	2736008	0	2735658	2735618	2735697	TTTTGCTTGGCCTGCTGGGCTCGTTCTGCCCACTTGGCATAGCAGGCTGTGCTTGGCGTATAATACTGGCCTGGATCCCA	C.T	A	Ysnp_v14.999	..	..	..	..	..	0	0	..	14	4	6	9	1.20274914089	0.62015503876	0.600600600601	0.992282249173	576	4	10	290	2.18142986911	0.0228008249487	0.0994669035337	2.70689227131	0	0
Y	2735659	chrY	2867618	.	.	.	..	..	g	-	..	0	2735658	348	2736008	0	2735658	..	..	..	..	..	..	..	..	..	..	..	0	0	..	14	4	5	9	1.20274914089	0.62015503876	0.500500500501	0.992282249173	578	4	9	288	2.18900427837	0.0228008249487	0.0895202131803	2.68822404875	0	0
Y	2735675	Y	2867634	G	A	BY181013	2.73568	..	a	-	twist,arbor	0	2735675	332	2736008	0	2735675	2735635	2735714	GGCTCGTTCTGCCCACTTGGCATCGCAGGCTGTGCTTGGCTTATAATACTGGCCTGGATCCCATGCCTGCCAAGGGCAAA	G.A	T	Ysnp_v14.999	..	..	..	..	..	..	..	..	..	..	..	..	..	..	..	..	537	4	9	247	2.03372888839	0.0228008249487	0.0895202131803	2.30552548625	..	..
Y	2735743	chrY	2867702	.	.	.	..	..	g	-	..	67	2735675	264	2736008	67	2735675	..	..	..	..	..	..	..	..	..	..	..	0	0	..	11	4	4	9	0.945017182131	0.62015503876	0.4004004004	0.992282249173	22	5	4	206	0.083318501945	0.0285010311859	0.0397867614135	1.92282692376	0	0
Y	2735869	chrY	2867828	A	G	FGC52003	2.73587	..	a	-	twist,arbor	0	2735869	138	2736008	0	2735869	2735829	2735908	TGGCTCTCTGTAAAGCTGCAGCTGGACCAGGTGTACCACATCAGCTTCCACAGCTGGCTCTGGGGAACACGTTAGCACTC	A.G	T	Ysnp_v14.999	..	..	..	..	..	0	0	..	14	5	6	9	1.20274914089	0.77519379845	0.600600600601	0.992282249173	313	6	6	249	1.1853950504	0.0342012374231	0.0596801421202	2.32419370881	0	0
Y	2735960	chrY	2867919	C	T	Y28770	2.73596	..	c	-	twist,arbor	0	2735960	47	2736008	0	2735960	2735920	2735999	GATGCCAGGAACTGCACGGCCTCAAATGGGGAGCCCACATACCTGGCTCAGGGAGCTCCCAGGTCTTGGCTCCCCAGAGT	C.T	A	Ysnp_v14.999	..	..	..	..	..	0	0	..	14	11	4	9	1.20274914089	1.70542635659	0.4004004004	0.992282249173	174	44	4	183	0.658973606293	0.250809074436	0.0397867614135	1.70814236431	0	0
Y	2736008	chrY	2867967	G	A	snp_24_2736008	2.73601	..	g	-	twist,1240k,arbor	0	2736008	0	2736008	0	2736008	2735968	2736047	CAGGGAGCTCCCAGGTCTTGGCTCCCCAGAGTACTGCAGGTCTTCTTTCCTCATTGCCTGCAATGTGGCAACCAAGGGGA	G.A	T	Ysnp_old.1240k+v14.999	..	..	..	..	..	0	0	..	14	13	5	10	1.20274914089	2.01550387597	0.500500500501	1.10253583241	446	227	7	152	1.6890932667	1.29394681584	0.0696268324736	1.41878491462	0	0
Y	2736021	Y	2867980	T	C	Z32836	2.73602	..	t	-	twist,arbor	0	2736021	12	2736008	0	2736021	2735981	2736060	GGTCTTGGCTCCCCAGAGTACTGCAGGGCTTCTTTCCTCAATGCCTGCAATGTGGCAACCAAGGGGAATGTATCAGCTCT	T.C	A	Ysnp_v14.999	..	..	..	..	..	..	..	..	..	..	..	..	..	..	..	..	464	205	9	179	1.75726295011	1.16854227862	0.0895202131803	1.67080591919	..	..
Y	2736138	chrY	2868097	.	.	.	..	..	g	-	..	116	2736021	65	2736204	65	2736204	..	..	..	..	..	..	..	..	..	..	..	0	0	..	10	13	5	9	0.85910652921	2.01550387597	0.500500500501	0.992282249173	19	87	5	174	0.0719568880434	0.495917942635	0.0497334517668	1.62413536279	0	0
Y	2736334	Y	2868293	A	C	Y60206	2.73633	..	a	-	twist	0	2736334	56	2736391	20	2736355	2736294	2736373	GAGGGGTGCCTTCCCAGGTCCCCAAGGTTGCAGAGTGCAGTGATGGTATTGGGAGCAGGGGTGACATCTGGCAAGTTGTT	A.C	T	Ysnp_v14.999	..	..	..	..	..	..	..	..	..	..	..	..	..	..	..	..	982	54	37	210	3.71903495046	0.307811136808	0.368027543075	1.96016336888	..	..
Y	2736355	Y	2868314	T	C	Z45511	2.73636	..	t	-	twist,arbor	0	2736355	35	2736391	0	2736355	2736315	2736394	CCAAGGTTGCAGAGTGCAGAGATGGTATTGGGAGCAGGGGGGACATCTGGCAAGTTGTTCTGTGGCCCCAGTGCCCGCCT	T.C	G	Ysnp_v14.999	..	..	..	..	..	..	..	..	..	..	..	..	..	..	..	..	1509	228	48	206	5.7148917925	1.29964702208	0.477441136962	1.92282692376	..	..
Y	2736391	chrY	2868350	G	A	snp_24_2736391	2.73639	..	g	-	twist,1240k,arbor	0	2736391	0	2736391	0	2736391	2736351	2736430	GGGGTGACATCTGGCAAGTTGTTCTGTGGCCCCAGTGCCCTCCTCTGACAGGTTCCCGACCCTGGAGGGGAGTAGGGGTG	G.A	T	Ysnp_old.1240k+v14.999	..	..	..	..	..	0	0	..	14	14	8	10	1.20274914089	2.17054263566	0.800800800801	1.10253583241	779	200	14	252	2.95023240978	1.14004124744	0.139253664947	2.35219604266	0	0
Y	2736485	chrY	2868444	A	G	rs1265363310	2.73649	..	a	-	twist,arbor	0	2736485	93	2736391	0	2736485	2736445	2736524	TGCCTCCAGGAGTGGATCGCCGTTGCTTGGTGATCCCCCCCTGGGCCCTGGAGACACAGCCTTAGGAGGCCCTGGCAGAG	A.G	C	Ysnp_v14.999	..	..	..	..	..	0	0	..	13	4	3	9	1.11683848797	0.62015503876	0.3003003003	0.992282249173	517	4	3	208	1.95798479571	0.0228008249487	0.0298400710601	1.94149514632	0	0
Y	2736489	chrY	2868448	.	.	.	..	..	g	-	..	3	2736485	97	2736391	3	2736485	..	..	..	..	..	..	..	..	..	..	..	0	0	..	13	3	2	9	1.11683848797	0.46511627907	0.2002002002	0.992282249173	542	3	2	198	2.05266491155	0.0171006187116	0.0198933807067	1.84815403352	0	0
Y	2736515	chrY	2868474	C	T	Y18745	2.73652	..	c	-	twist,arbor	0	2736515	123	2736391	0	2736515	2736475	2736554	TGATCCCCCCATGGGCCCTGGAGACACAGCCTTAGGAGGCGCTGGCAGAGCCAGATGTATGTGTGCATGCACCTGTGATA	C.T	G	Ysnp_v14.999	..	..	..	..	..	0	0	..	13	2	6	9	1.11683848797	0.31007751938	0.600600600601	0.992282249173	561	2	6	181	2.1246217996	0.0114004124744	0.0596801421202	1.68947414175	0	0
Y	2736527	chrY	2868486	A	G	A5874	2.73653	..	a	-	twist,arbor	0	2736527	135	2736391	0	2736527	2736487	2736566	GGGCCCTGGAGACACAGCCTTAGGAGGCCCTGGCAGAGCCCGATGTATGTGTGCATGCACCTGTGATAATCAGGTTTTTG	A.G	C	Ysnp_v14.999	..	..	..	..	..	0	0	..	14	0	6	9	1.20274914089	0.0	0.600600600601	0.992282249173	498	0	6	178	1.88602790766	0.0	0.0596801421202	1.66147180791	0	0
Y	2736576	chrY	2868535	A	T	rs774960464	2.73658	..	t	-	twist	0	2736576	155	2736732	42	2736619	2736536	2736615	TGTGCATGCACCTGTGATAATCAGGTTTTTGTTTTTTTTTGAATTGAGGCAGAGTCTCACTCGTGTCCAGGTTAAGGTTT	A.T	G	Ysnp_v14.999	..	..	..	..	..	0	0	..	13	0	2	9	1.11683848797	0.0	0.2002002002	0.992282249173	201	0	2	71	0.761228131407	0.0	0.0198933807067	0.662721900907	0	0
Y	2736579	chrY	2868538	.	.	.	..	..	t	-	..	2	2736576	152	2736732	39	2736619	..	..	..	..	..	..	..	..	..	..	..	0	0	..	13	0	2	9	1.11683848797	0.0	0.2002002002	0.992282249173	258	0	2	79	0.977098795537	0.0	0.0198933807067	0.73739479115	0	0
Y	2736619	chrY	2868578	A	G	Y128747	2.73662	..	a	-	twist,arbor	0	2736619	112	2736732	0	2736619	2736579	2736658	TTGAGGCAGAGTCTCACTCGTGTCCAGGTTAAGGTTTACTCGTGCAATCTTGGCTTACTGCAGCCTCCCCCTCTTGGGTT	A.G	C	Ysnp_v14.999	..	..	..	..	..	0	0	..	14	2	1	9	1.20274914089	0.31007751938	0.1001001001	0.992282249173	301	2	1	120	1.13994859479	0.0114004124744	0.00994669035337	1.12009335365	0	0
Y	2736730	chrY	2868689	.	.	.	..	..	a	-	..	36	2736767	1	2736732	1	2736732	..	..	..	..	..	..	..	..	..	..	..	0	0	..	8	12	12	9	0.687285223368	1.86046511628	1.2012012012	0.992282249173	21	111	44	65	0.0795312973112	0.632722892327	0.437654375548	0.606717233225	0	0
Y	2736732	chrY	2868691	.	.	.	..	..	t	-	1240k,arbor,twist	34	2736767	0	2736732	0	2736732	..	..	..	..	..	..	..	..	..	..	..	0	0	..	9	11	12	9	0.773195876289	1.70542635659	1.2012012012	0.992282249173	23	97	41	65	0.0871057065789	0.552920005007	0.407814304488	0.606717233225	0	0
Y	2736764	chrY	2868723	.	.	.	..	..	c	-	..	2	2736767	31	2736732	2	2736767	..	..	..	..	..	..	..	..	..	..	..	0	0	..	13	6	12	9	1.11683848797	0.93023255814	1.2012012012	0.992282249173	64	10	32	90	0.242381096567	0.0570020623718	0.318294091308	0.840070015234	0	0
Y	2736767	chrY	2868726	G	A	Y35213	2.73677	..	g	-	twist,arbor	0	2736767	34	2736732	0	2736767	2736727	2736806	CTGATTTTTGTATTTTTAGTATACAAAATTGGCCTGTCTGCTCTCAAACTCCTGATCTCAAGTGATCTACCCATTTTGGC	G.A	C	Ysnp_v14.999	..	..	..	..	..	0	0	..	14	6	12	9	1.20274914089	0.93023255814	1.2012012012	0.992282249173	72	10	32	93	0.272678733638	0.0570020623718	0.318294091308	0.868072349075	0	0
Y	2736832	Y	2868791	G	A	rs775847034	2.73683	..	g	-	twist,arbor	0	2736832	56	2736889	0	2736832	2736792	2736871	TCTACCCATTTTGGCCTGACAAAGTACTGGGATTACAGGCCTCAGGCATTGTGCCTGGCTGATAATCAAAATTTTGACTC	G.A	C	Ysnp_v14.999	..	..	..	..	..	..	..	..	..	..	..	..	..	..	..	..	132	8	57	154	0.49991101167	0.0456016498975	0.566961350142	1.43745313718	..	..
Y	2736881	chrY	2868840	.	.	.	..	..	g	-	..	7	2736889	7	2736889	7	2736889	..	..	..	..	..	..	..	..	..	..	..	0	0	..	14	13	13	10	1.20274914089	2.01550387597	1.3013013013	1.10253583241	349	59	237	157	1.32173441722	0.336312167994	2.35736561375	1.46545547102	0	0
Y	2736889	chrY	2868848	T	C	snp_24_2736889	2.73689	..	t	-	twist,1240k,arbor	0	2736889	0	2736889	0	2736889	2736849	2736928	GCTGATAATCAAAATTTTGACTCAAGTGCAGCGAAGATACAACACTGGAAAGAAGGTGGGATAAGAATTCTCTTGAGTAC	T.C	A	Ysnp_old.1240k+v14.999	..	..	..	..	..	0	0	..	14	13	13	10	1.20274914089	2.01550387597	1.3013013013	1.10253583241	324	55	203	130	1.22705430137	0.313511343045	2.01917814173	1.21343446645	0	0
Y	2736909	chrY	2868868	.	.	.	..	..	a	-	..	19	2736889	19	2736889	19	2736889	..	..	..	..	..	..	..	..	..	..	..	0	0	..	14	13	13	9	1.20274914089	2.01550387597	1.3013013013	0.992282249173	275	48	109	105	1.04148127431	0.273609899385	1.08418924852	0.98008168444	0	0
Y	2736939	Y	2868898	G	T	Z42462	2.73694	..	g	-	twist,arbor	0	2736939	49	2736889	0	2736939	2736899	2736978	AGAAGGTGGGATAAGAATTCTCTTGAGTACTGTGTTTATTCTAGTCTCATAGGCACCTCTATTTCAGTGTCCCTTCATCT	G.T	C	Ysnp_v14.999	..	..	..	..	..	..	..	..	..	..	..	..	..	..	..	..	250	13	66	78	0.946801158466	0.0741026810834	0.656481563322	0.72806067987	..	..
Y	2736952	Y	2868911	C	T	Z34963	2.73695	..	c	-	twist,arbor	0	2736952	62	2736889	0	2736952	2736912	2736991	AGAATTCTCTTGAGTACTGTGTTTATTGTAGTCTCATAGGGACCTCTATTTCAGTGTCCCTTCATCTCCTTATGACTGAC	C.T	G	Ysnp_v14.999	..	..	..	..	..	..	..	..	..	..	..	..	..	..	..	..	257	4	52	87	0.973311590903	0.0228008249487	0.517227898375	0.812067681393	..	..
Y	2736959	chrY	2868918	.	.	.	..	..	a	-	..	6	2736952	69	2736889	6	2736952	..	..	..	..	..	..	..	..	..	..	..	0	0	..	14	3	13	9	1.20274914089	0.46511627907	1.3013013013	0.992282249173	254	3	56	93	0.961949977002	0.0171006187116	0.557014659789	0.868072349075	0	0
Y	2737004	chrY	2868963	.	.	.	..	..	g	-	..	38	2737043	38	2737043	38	2737043	..	..	..	..	..	..	..	..	..	..	..	0	0	..	13	7	14	9	1.11683848797	1.08527131783	1.4014014014	0.992282249173	84	17	214	75	0.318125189245	0.0969035060321	2.12859173562	0.700058346029	0	0
Y	2737010	chrY	2868969	.	.	.	..	..	g	-	..	32	2737043	32	2737043	32	2737043	..	..	..	..	..	..	..	..	..	..	..	0	0	..	14	9	14	9	1.20274914089	1.39534883721	1.4014014014	0.992282249173	101	19	282	82	0.38250766802	0.108303918506	2.80496667965	0.765397124991	0	0
Y	2737043	chrY	2869002	C	T	snp_24_2737043	2.73704	..	c	-	twist,1240k,arbor	0	2737043	0	2737043	0	2737043	2737003	2737082	TGAATATGTTGCTCAAAAATGTCTTCTCTTACCAGCCCTTGCTCCCTGATGTAAGGACAGGATGTAAGGACATCCCTTTC	C.T	G	Ysnp_old.1240k+v14.999	..	..	..	..	..	0	0	..	14	12	14	10	1.20274914089	1.86046511628	1.4014014014	1.10253583241	228	63	655	131	0.863482656521	0.359112992943	6.51508218146	1.22276857773	0	0
Y	2737141	Y	2869100	A	G	rs974454521	2.73714	..	a	-	twist,arbor	0	2737141	97	2737043	0	2737141	2737101	2737180	CTAGGGTTATTGTTACCTTATTCCTCACCTTCATGTCATCTTCTCCCTCAAATCCTTTCTGTAAGTGGGTGAATTTTAAA	A.G	T	Ysnp_v14.999	..	..	..	..	..	..	..	..	..	..	..	..	..	..	..	..	216	2	358	96	0.818036200915	0.0114004124744	3.56091514651	0.896074682917	..	..
Y	2737185	chrY	2869144	A	G	F723	2.73719	..	a	-	twist,arbor	0	2737185	141	2737043	0	2737185	2737145	2737224	CCCTCAAATCCTTTCTGTAAGTGGGTGAATTTTAAATTATTTGTAAGTAAACTAATCAGCCACCAAACATTACCAGCTGG	A.G	T	Ysnp_v14.999	..	..	..	..	..	0	0	..	10	1	11	8	0.85910652921	0.15503875969	1.1011011011	0.882028665932	33	2	18	22	0.124977752918	0.0114004124744	0.179040426361	0.205350448168	0	0
Y	2737266	chrY	2869225	.	.	.	..	..	g	-	..	80	2737185	91	2737358	80	2737185	..	..	..	..	..	..	..	..	..	..	..	0	0	..	6	3	3	9	0.515463917526	0.46511627907	0.3003003003	0.992282249173	12	3	3	83	0.0454464556064	0.0171006187116	0.0298400710601	0.774731236272	0	0
Y	2737358	Y	2869317	G	A	snp_24_2737358	2.73736	..	g	-	twist,1240k,arbor	0	2737358	0	2737358	0	2737358	2737318	2737397	CCTATTATTTGAGTTTGGTCTTCCTGTATTTTAACTAGCTCGTGAGCTCAAAGAGCTACACTGTGAATCCATGACTTTGT	G.A	C	Ysnp_old.1240k+v14.999	..	..	..	..	..	..	..	..	..	..	..	..	..	..	..	..	112	83	22	96	0.424166918993	0.473117117686	0.218827187774	0.896074682917	..	..
Y	2737372	chrY	2869331	.	.	.	..	..	g	-	..	13	2737358	13	2737358	13	2737358	..	..	..	..	..	..	..	..	..	..	..	0	0	..	14	14	10	10	1.20274914089	2.17054263566	1.001001001	1.10253583241	205	137	22	96	0.776376949942	0.780928254494	0.218827187774	0.896074682917	0	0
Y	2737408	chrY	2869367	C	G	rs111921933	2.73741	..	c	-	twist,1240k,arbor	0	2737408	0	2737408	0	2737408	2737368	2737447	AAGAGCTACACTGTGAATCCATGACTTTGTTTCCTAGTCTATTTCAGGTTTGCCCTGGGGCTCAAAGACAGCAAGTCTTG	C.G	A	Ysnp_old.1240k+v14.999	..	..	..	..	..	0	0	..	14	14	5	10	1.20274914089	2.17054263566	0.500500500501	1.10253583241	372	156	9	143	1.4088401238	0.889232173001	0.0895202131803	1.33477791309	0	0
Y	2737415	chrY	2869374	G	A	rs924140296	2.73742	..	g	-	twist,arbor	0	2737415	6	2737408	0	2737415	2737375	2737454	ACACTGTGAATCCATGACTTTGTTTCCTAGTCTCTTTCAGCTTTGCCCTGGGGCTCAAAGACAGCAAGTCTTGCCCTCAC	G.A	C	Ysnp_v14.999	..	..	..	..	..	0	0	..	14	14	4	10	1.20274914089	2.17054263566	0.4004004004	1.10253583241	434	134	4	148	1.6436468111	0.763827635783	0.0397867614135	1.3814484695	0	0
Y	2737462	chrY	2869421	C	T	snp_24_2737462	2.73746	..	c	-	twist,1240k,arbor	0	2737462	0	2737462	0	2737462	2737422	2737501	CTGGGGCTCAAAGACAGCAAGTCTTGCCCTCACAAAATACGGCTCCTTCATTGTTTGATATCTTAAACTCTTAAGTATAT	C.T	G	Ysnp_old.1240k+v14.999	..	..	..	..	..	0	0	..	14	13	2	10	1.20274914089	2.01550387597	0.2002002002	1.10253583241	218	52	2	99	0.825610610183	0.296410724334	0.0198933807067	0.924077016758	0	0
[truncated: 191,375 more rows]
[truncated: 2 more columns]
